# Supplementary material for: Exceptional Evolutionary Divergence of Human Muscle and Brain Metabolomes Parallels Human Cognitive and Physical Uniqueness
Source: PLoS Biol. 2014 May 27;12(5):e1001871. doi: 10.1371/journal.pbio.1001871 (PMC4035273; doi:10.1371/journal.pbio.1001871)
Supplement: Table S1 — List of tissue samples used in metabolite measurements. Samples also used for the transcriptome measurements using RNA-seq and additional metabolite measurements using CE-MS are marked with “1” in the respective columns. Column “outliers” shows datasets where measurements in a given sample have failed as revealed by the PCA. (XLSX) [file pbio.1001871.s016.xlsx]

## Sheet: Sheet2
sample id	species	tissue	individual id	gender	years of age	days of age	RIN	RNAseq	CE-MS	outlier
human29	human	PFC	879	M	21	341	9.7	1	0
human30	human	PFC	777	M	22	334	7.3	0	0
human31	human	PFC	602	M	27	42	8.8	1	0
human32	human	PFC	1502	M	29	363	7.4	0	0
human33	human	PFC	2009156	M	37	0	6.9	0	0
human34	human	PFC	816	M	38	231	7.3	0	0
human35	human	PFC	2009114	F	47	0	7.4	1	0
human36	human	PFC	1474	M	50	156	6.9	0	0
human37	human	PFC	2009149	F	52	0	6.8	1	1
human38	human	PFC	2010016	F	52	0	7.1	0	1
human39	human	PFC	1496	M	53	221	6.7	0	1
human40	human	PFC	1848	M	58	34	8.4	1	1
human41	human	PFC	2008281	F	59	0	6.5	1	0
human42	human	PFC	4263	M	61	187	8.8	0	0
human1	human	CBC	879	M	21	341	-	1	0
human2	human	CBC	777	M	22	334	7.4	0	0
human3	human	CBC	602	M	27	42	8.9	1	0
human4	human	CBC	1502	M	29	363	9	0	0
human5	human	CBC	2009156	M	37	0	6.6	0	1
human6	human	CBC	816	M	38	231	8.1	0	0	GC-MS
human7	human	CBC	2009114	F	47	0	7.2	1	1
human8	human	CBC	1474	M	50	156	7.9	0	0
human10	human	CBC	2010016	F	52	0	8.1	0	1
human9	human	CBC	2009149	F	52	0	6.6	1	1
human11	human	CBC	1496	M	53	221	7.9	0	0
human12	human	CBC	1848	M	58	34	9	1	0
human13	human	CBC	2008281	F	59	0	7.3	1	0
human14	human	CBC	4263	M	61	187	8.1	0	0
human57	human	V1	2010232	M	21	0	7	1	1
human58	human	V1	2010233	M	22	0	6	0	1
human59	human	V1	2010366	M	27	0	7.5	0	0
human60	human	V1	2008274	F	29	0	7	0	0	GC-MS
human61	human	V1	2011017	M	37	0	7	1	0
human62	human	V1	2010056	F	40	0	7	0	1
human63	human	V1	2008295	M	40	0	6	0	0
human64	human	V1	2010024	M	42	0	7.5	0	0
human65	human	V1	2009114	F	47	0	6.5	1	0
human66	human	V1	2009149	F	52	0	6	1	0
human67	human	V1	2011007	M	53	0	6.5	0	0
human68	human	V1	2011008	M	54	0	7.5	1	0
human69	human	V1	2008281	F	59	0	6	1	0
human70	human	V1	2010022	F	60	0	7.5	0	1
human15	human	kidney	695	M	21	179	7.2	0	0
human16	human	kidney	777	M	22	334	8.4	1	0	[+]LC-MS,[-]LC-MS
human17	human	kidney	602	M	27	42	6.5	0	0
human18	human	kidney	1021399	M	30	0	8.3	0	0
human19	human	kidney	2011017	M	37	0	6.7	1	1
human21	human	kidney	1029649	M	39	0	8	1	0
human20	human	kidney	1028	M	39	11	6.4	0	0
human22	human	kidney	1909	M	40	4	6.3	0	0	GC-MS
human23	human	kidney	1020476	F	47	0	9.1	1	0
human24	human	kidney	1008239	F	48	0	6.1	0	0
human25	human	kidney	1027123	M	53	0	8.7	0	1
human26	human	kidney	1028927	M	56	0	8.3	1	1
human27	human	kidney	991081	F	62	0	9.6	1	1	GC-MS
human28	human	kidney	1004992	M	62	0	8.6	0	0
human43	human	muscle	200950	F	24	0	7.8	1	1
human44	human	muscle	2010177	M	30	0	7	0	0
human45	human	muscle	990507	M	33	0	8.2	1	1
human46	human	muscle	999405	F	34	0	7.9	1	1
human47	human	muscle	988537	M	35	0	7.5	0	0
human48	human	muscle	2008295	M	40	0	7	0	0
human49	human	muscle	2010024	M	42	0	7.7	0	0
human50	human	muscle	1001179	M	44	0	6.8	0	1
human51	human	muscle	2009114	F	47	0	5.4	0	0
human52	human	muscle	2009149	F	52	0	5.9	0	0
human53	human	muscle	1003190	M	52	0	7.4	0	0
human54	human	muscle	2011B	M	58	0	7.6	1	0
human55	human	muscle	2008281	F	59	0	7.7	1	0	GC-MS
human56	human	muscle	991081	F	62	0	7.5	1	0
chimp25	chimp.	PFC	57	M	10	146	-	0	1
chimp21	chimp.	PFC	31	F	20	73	-	0	0
chimp22	chimp.	PFC	32	F	20	182.5	-	0	0
chimp26	chimp.	PFC	1465	F	21	146	7.6	1	0
chimp28	chimp.	PFC	1275	M	23	255.5	7	1	0
chimp24	chimp.	PFC	43	M	24	109.5	-	0	0
chimp27	chimp.	PFC	1351	M	26	146	7.9	1	0
chimp18	chimp.	PFC	19	F	28	328.5	-	1	0
chimp19	chimp.	PFC	24	M	28	109.5	-	0	1
chimp17	chimp.	PFC	15	F	32	255.5	-	0	0
chimp23	chimp.	PFC	36	M	38	292	-	1	1
chimp16	chimp.	PFC	5	F	40	328.5	-	0	1
chimp20	chimp.	PFC	27	F	42	292	-	1	0
chimp15	chimp.	PFC	3	F	43	146	-	0	0
chimp11	chimp.	CBC	57	M	10	146	7.3	0	0
chimp7	chimp.	CBC	31	F	20	73	7.7	0	1
chimp8	chimp.	CBC	32	F	20	182.5	6.9	0	0
chimp12	chimp.	CBC	1465	F	21	146	-	1	0
chimp14	chimp.	CBC	1275	M	23	255.5	-	1	0
chimp10	chimp.	CBC	43	M	24	109.5	7.8	0	1
chimp13	chimp.	CBC	1351	M	26	146	-	1	0
chimp4	chimp.	CBC	19	F	28	328.5	8.2	1	1
chimp5	chimp.	CBC	24	M	28	109.5	7.5	0	0
chimp3	chimp.	CBC	15	F	32	255.5	7.8	0	1
chimp9	chimp.	CBC	36	M	38	292	8.5	1	0
chimp2	chimp.	CBC	5	F	40	328.5	8.3	0	0
chimp6	chimp.	CBC	27	F	42	292	7.1	1	0
chimp1	chimp.	CBC	3	F	43	146	8.7	0	0
chimp43	chimp.	V1	1480	F	18	292	-	0	0
chimp44	chimp.	V1	1465	F	21	146	-	1	1
chimp56	chimp.	V1	1275	M	23	255.5	-	1	0
chimp45	chimp.	V1	1365	M	24	328.5	-	0	0
chimp46	chimp.	V1	1358	M	24	36.5	-	0	1
chimp47	chimp.	V1	1351	M	26	146	-	1	1
chimp48	chimp.	V1	1266	M	27	36.5	-	0	0
chimp49	chimp.	V1	1342	M	29	328.5	-	0	0
chimp50	chimp.	V1	1167	M	29	0	-	0	0
chimp51	chimp.	V1	1157	M	29	36.5	-	0	0
chimp52	chimp.	V1	918	M	30	292	-	0	0	[+]LC-MS,[-]LC-MS
chimp53	chimp.	V1	936	F	31	292	-	1	1
chimp54	chimp.	V1	905	M	34	182.5	-	1	0
chimp55	chimp.	V1	1045	M	43	219	-	1	0
chimp42	chimp.	kidney	57	M	10	146	6.6	0	1
chimp40	chimp.	kidney	38	F	17	292	5.4	0	0
chimp37	chimp.	kidney	31	F	20	73	7	0	1
chimp38	chimp.	kidney	32	F	20	182.5	7.2	1	0
chimp34	chimp.	kidney	23	M	22	109.5	5.8	0	1
chimp41	chimp.	kidney	43	M	24	109.5	6.4	0	0
chimp32	chimp.	kidney	19	F	28	328.5	8.2	1	0
chimp35	chimp.	kidney	24	M	28	109.5	7.8	1	0
chimp31	chimp.	kidney	15	F	32	255.5	6.8	0	1
chimp33	chimp.	kidney	22	F	34	36.5	5.1	0	0
chimp39	chimp.	kidney	36	M	38	292	7.8	1	0
chimp30	chimp.	kidney	5	F	40	328.5	7.3	1	0	GC-MS
chimp36	chimp.	kidney	27	F	42	292	7.2	1	0
chimp29	chimp.	kidney	3	F	43	146	5.5	0	0	[-]LC-MS
chimp70	chimp.	muscle	57	M	10	146	-	0	0
chimp68	chimp.	muscle	38	F	17	292	-	0	0
chimp65	chimp.	muscle	31	F	20	73	-	0	0
chimp66	chimp.	muscle	32	F	20	182.5	-	1	1
chimp62	chimp.	muscle	23	M	22	109.5	-	0	1
chimp69	chimp.	muscle	43	M	24	109.5	-	0	0
chimp60	chimp.	muscle	19	F	28	328.5	-	1	0	[+]LC-MS,[-]LC-MS
chimp63	chimp.	muscle	24	M	28	109.5	-	1	0
chimp59	chimp.	muscle	15	F	32	255.5	-	0	1
chimp61	chimp.	muscle	22	F	34	36.5	-	0	0
chimp67	chimp.	muscle	36	M	38	292	-	1	0
chimp58	chimp.	muscle	5	F	40	328.5	-	1	0
chimp64	chimp.	muscle	27	F	42	292	-	1	1
chimp57	chimp.	muscle	3	F	43	146	-	0	0
rhesus2	rhesus	PFC	135	M	7	15	-	0	1
rhesus65	rhesus	PFC	99057	M	8	16	-	0	1
rhesus61	rhesus	PFC	98145	M	9	37	-	0	0
rhesus57	rhesus	PFC	98073	M	9	104	-	1	0
rhesus53	rhesus	PFC	96007	M	10	328	-	1	0
rhesus48	rhesus	PFC	95001	M	11	346	-	0	0
rhesus43	rhesus	PFC	94051	M	13	17	-	1	0
rhesus38	rhesus	PFC	93041	M	14	21	-	0	0
rhesus28	rhesus	PFC	92095	M	14	349	-	1	1
rhesus33	rhesus	PFC	92107	M	15	3	-	0	0
rhesus23	rhesus	PFC	90049	M	17	22	-	1	0
rhesus18	rhesus	PFC	87015	M	20	91	-	1	1
rhesus12	rhesus	PFC	86023	M	21	8	-	0	0
rhesus7	rhesus	PFC	85091	M	22	74	-	0	0	[+]LC-MS,[-]LC-MS,GC-MS
rhesus3	rhesus	CBC	135	M	7	15	-	0	0
rhesus66	rhesus	CBC	99057	M	8	16	-	0	0
rhesus62	rhesus	CBC	98145	M	9	37	-	0	0
rhesus58	rhesus	CBC	98073	M	9	104	-	1	0
rhesus54	rhesus	CBC	96007	M	10	328	-	1	1
rhesus49	rhesus	CBC	95001	M	11	346	-	0	0
rhesus44	rhesus	CBC	94051	M	13	17	-	1	0
rhesus39	rhesus	CBC	93041	M	14	21	-	0	0
rhesus29	rhesus	CBC	92095	M	14	349	-	1	0
rhesus34	rhesus	CBC	92107	M	15	3	-	0	1
rhesus24	rhesus	CBC	90049	M	17	22	-	1	1
rhesus19	rhesus	CBC	87015	M	20	91	-	1	0
rhesus13	rhesus	CBC	86023	M	21	8	-	0	0
rhesus8	rhesus	CBC	85091	M	22	74	-	0	1
rhesus4	rhesus	V1	135	M	7	15	-	0	0
rhesus67	rhesus	V1	99057	M	8	16	-	0	0
rhesus63	rhesus	V1	98145	M	9	37	-	0	1
rhesus59	rhesus	V1	98073	M	9	104	-	1	0
rhesus55	rhesus	V1	96007	M	10	328	-	1	0
rhesus50	rhesus	V1	95001	M	11	346	-	0	0
rhesus45	rhesus	V1	94051	M	13	17	-	1	1
rhesus40	rhesus	V1	93041	M	14	21	-	0	0	[+]LC-MS,[-]LC-MS
rhesus30	rhesus	V1	92095	M	14	349	-	1	0
rhesus35	rhesus	V1	92107	M	15	3	-	0	1
rhesus25	rhesus	V1	90049	M	17	22	-	1	1
rhesus20	rhesus	V1	87015	M	20	91	-	1	0
rhesus14	rhesus	V1	86023	M	21	8	-	0	0
rhesus9	rhesus	V1	85091	M	22	74	-	0	0
rhesus1	rhesus	kidney	135	M	7	15	-	0	0
rhesus64	rhesus	kidney	99057	M	8	16	-	0	1
rhesus60	rhesus	kidney	98145	M	9	37	-	0	0
rhesus56	rhesus	kidney	98073	M	9	104	-	1	1
rhesus51	rhesus	kidney	96007	M	10	328	-	1	0
rhesus46	rhesus	kidney	95001	M	11	346	-	0	0
rhesus41	rhesus	kidney	94051	M	13	17	-	1	1
rhesus37	rhesus	kidney	93041	M	14	21	-	0	0
rhesus26	rhesus	kidney	92095	M	14	349	-	1	0
rhesus32	rhesus	kidney	92107	M	15	3	-	0	0
rhesus22	rhesus	kidney	90049	M	17	22	-	1	0
rhesus15	rhesus	kidney	87015	M	20	91	-	1	0
rhesus10	rhesus	kidney	86023	M	21	8	-	0	0
rhesus5	rhesus	kidney	85091	M	22	74	-	0	1
rhesus103	rhesus	muscle	135	M	7	NA	-	0	0
rhesus104	rhesus	muscle	99057	M	8	16	-	0	1
rhesus111	rhesus	muscle	98145	M	9	37	-	0	1
rhesus100	rhesus	muscle	98073	M	9	104	-	1	0
rhesus52	rhesus	muscle	96007	M	10	328	-	1	0
rhesus47	rhesus	muscle	95001	M	11	346	-	0	0
rhesus42	rhesus	muscle	94051	M	13	17	-	1	1
rhesus36	rhesus	muscle	93041	M	14	21	-	0	0
rhesus27	rhesus	muscle	92095	M	14	349	-	1	0
rhesus31	rhesus	muscle	92107	M	15	3	-	0	0
rhesus21	rhesus	muscle	90049	M	17	22	-	1	1
rhesus16	rhesus	muscle	87015	M	20	91	-	1	0
rhesus11	rhesus	muscle	86023	M	21	8	-	0	0
rhesus6	rhesus	muscle	85091	M	22	74	-	0	0
mouse12	mouse	PFC	mtg03	M	0	56	-	1	0
mouse17	mouse	PFC	mtg04	M	0	56	-	1	0
mouse2	mouse	PFC	mtg01	M	0	56	-	0	0
mouse22	mouse	PFC	mtg05	M	0	56	-	1	0
mouse27	mouse	PFC	mtg06	M	0	56	-	0	0
mouse32	mouse	PFC	mtg07	M	0	56	-	0	0
mouse37	mouse	PFC	mtg08	F	0	56	-	0	0
mouse42	mouse	PFC	mtg09	F	0	56	-	0	0
mouse47	mouse	PFC	mtg10	F	0	56	-	1	0
mouse52	mouse	PFC	mtg11	F	0	56	-	1	0	[+]LC-MS,[-]LC-MS
mouse57	mouse	PFC	mtg12	F	0	56	-	1	0	GC-MS
mouse62	mouse	PFC	mtg13	F	0	56	-	0	0	[+]LC-MS,[-]LC-MS
mouse67	mouse	PFC	mtg14	F	0	56	-	0	0
mouse7	mouse	PFC	mtg02	M	0	56	-	0	0
mouse1	mouse	CBC	mtg01	M	0	56	-	0	0
mouse11	mouse	CBC	mtg03	M	0	56	-	1	0
mouse16	mouse	CBC	mtg04	M	0	56	-	1	0	[+]LC-MS,[-]LC-MS
mouse21	mouse	CBC	mtg05	M	0	56	-	1	0
mouse26	mouse	CBC	mtg06	M	0	56	-	0	0
mouse31	mouse	CBC	mtg07	M	0	56	-	0	0
mouse36	mouse	CBC	mtg08	F	0	56	-	0	0
mouse41	mouse	CBC	mtg09	F	0	56	-	0	0
mouse46	mouse	CBC	mtg10	F	0	56	-	1	0
mouse51	mouse	CBC	mtg11	F	0	56	-	1	0
mouse56	mouse	CBC	mtg12	F	0	56	-	1	0
mouse6	mouse	CBC	mtg02	M	0	56	-	0	0
mouse61	mouse	CBC	mtg13	F	0	56	-	0	0
mouse66	mouse	CBC	mtg14	F	0	56	-	0	0
mouse13	mouse	V1	mtg03	M	0	56	-	1	0
mouse18	mouse	V1	mtg04	M	0	56	-	1	0
mouse23	mouse	V1	mtg05	M	0	56	-	1	0
mouse28	mouse	V1	mtg06	M	0	56	-	0	0
mouse3	mouse	V1	mtg01	M	0	56	-	0	0
mouse33	mouse	V1	mtg07	M	0	56	-	0	0
mouse38	mouse	V1	mtg08	F	0	56	-	0	0
mouse43	mouse	V1	mtg09	F	0	56	-	0	0	[+]LC-MS,[-]LC-MS,GC-MS
mouse48	mouse	V1	mtg10	F	0	56	-	1	0
mouse53	mouse	V1	mtg11	F	0	56	-	1	0
mouse58	mouse	V1	mtg12	F	0	56	-	1	0
mouse63	mouse	V1	mtg13	F	0	56	-	0	0
mouse68	mouse	V1	mtg14	F	0	56	-	0	0
mouse8	mouse	V1	mtg02	M	0	56	-	0	0
mouse14	mouse	kidney	mtg03	M	0	56	-	1	0
mouse19	mouse	kidney	mtg04	M	0	56	-	1	0
mouse24	mouse	kidney	mtg05	M	0	56	-	1	0
mouse29	mouse	kidney	mtg06	M	0	56	-	0	0
mouse34	mouse	kidney	mtg07	M	0	56	-	0	0
mouse39	mouse	kidney	mtg08	F	0	56	-	0	0
mouse4	mouse	kidney	mtg01	M	0	56	-	0	0
mouse44	mouse	kidney	mtg09	F	0	56	-	0	0
mouse49	mouse	kidney	mtg10	F	0	56	-	1	0
mouse54	mouse	kidney	mtg11	F	0	56	-	1	0
mouse59	mouse	kidney	mtg12	F	0	56	-	1	0
mouse64	mouse	kidney	mtg13	F	0	56	-	0	0
mouse69	mouse	kidney	mtg14	F	0	56	-	0	0
mouse9	mouse	kidney	mtg02	M	0	56	-	0	0
mouse15	mouse	muscle	mtg03	M	0	56	-	1	0
mouse20	mouse	muscle	mtg04	M	0	56	-	1	0
mouse25	mouse	muscle	mtg05	M	0	56	-	1	0
mouse30	mouse	muscle	mtg06	M	0	56	-	0	0	[+]LC-MS
mouse35	mouse	muscle	mtg07	M	0	56	-	0	0
mouse40	mouse	muscle	mtg08	F	0	56	-	0	0
mouse45	mouse	muscle	mtg09	F	0	56	-	0	0
mouse50	mouse	muscle	mtg10	F	0	56	-	1	0
mouse55	mouse	muscle	mtg11	F	0	56	-	1	0
mouse60	mouse	muscle	mtg12	F	0	56	-	1	0
mouse65	mouse	muscle	mtg13	F	0	56	-	0	0
mouse70	mouse	muscle	mtg14	F	0	56	-	0	0
mouse10	mouse	muscle	mtg02	M	0	56	-	0	0
mouse5	mouse	muscle	mtg01	M	0	56	-	0	0
