# Supplementary material for: Exceptional Evolutionary Divergence of Human Muscle and Brain Metabolomes Parallels Human Cognitive and Physical Uniqueness
Source: PLoS Biol. 2014 May 27;12(5):e1001871. doi: 10.1371/journal.pbio.1001871 (PMC4035273; doi:10.1371/journal.pbio.1001871)
Supplement: Table S2 — List of samples used to assess effects of postmortem delay, diet, and physical activity on metabolite concentrations. The control samples listed in this Table represent macaques kept in the same conditions as all other macaques used in main experiment, and are age-matched with “condition 1” and “condition 2” individuals. These samples were analyzed separately, as well as combined with the main sample group in the metabolite concentration analysis. (XLSX) [file pbio.1001871.s017.xlsx]

## Sheet: Sheet1
sample id	species	Individual id	tissue	gender	years of age	days of age	group
rhesus98	rhesus	9807483	CBC	M	12	227	4h pm delay
rhesus94	rhesus	9804105	CBC	M	12	324	6h pm delay
diet17	rhesus	03071	CBC	M	4	27	control
diet42	rhesus	92095	CBC	M	14	349	control
diet7	rhesus	04089	CBC	M	3	110	control
diet2	rhesus	804299	CBC	M	2	305	condition1
diet22	rhesus	605067	CBC	M	4	286	condition1
diet37	rhesus	9605799	CBC	M	14	297	condition1
rhesus74	rhesus	605067	CBC	M	4	286	condition1
rhesus82	rhesus	804299	CBC	M	2	305	condition1
rhesus86	rhesus	9605799	CBC	M	14	297	condition1
diet12	rhesus	703031	CBC	M	3	343	condition2
diet27	rhesus	603905	CBC	M	4	347	condition2
diet32	rhesus	9607091	CBC	M	14	225	condition2
rhesus70	rhesus	603905	CBC	M	4	347	condition2
rhesus78	rhesus	703031	CBC	M	3	343	condition2
rhesus90	rhesus	9607091	CBC	M	14	225	condition2
rhesus96	rhesus	9807483	kidney	M	12	227	4h pm delay
rhesus92	rhesus	9804105	kidney	M	12	324	6h pm delay
diet10	rhesus	04089	kidney	M	3	110	control
diet20	rhesus	03071	kidney	M	4	27	control
diet45	rhesus	92095	kidney	M	14	349	control
diet25	rhesus	0605067	kidney	M	4	286	condition1
diet40	rhesus	9605799	kidney	M	14	297	condition1
diet5	rhesus	0804299	kidney	M	2	305	condition1
rhesus72	rhesus	605067	kidney	M	4	286	condition1
rhesus80	rhesus	804299	kidney	M	2	305	condition1
rhesus84	rhesus	9605799	kidney	M	14	297	condition1
diet14	rhesus	0703031	kidney	M	3	343	condition2
diet30	rhesus	0603905	kidney	M	4	347	condition2
diet35	rhesus	9607091	kidney	M	14	225	condition2
rhesus68	rhesus	603905	kidney	M	4	347	condition2
rhesus76	rhesus	703031	kidney	M	3	343	condition2
rhesus88	rhesus	9607091	kidney	M	14	225	condition2
rhesus107	rhesus	9807483	muscle	M	12	227	4h pm delay
rhesus105	rhesus	9804105	muscle	M	12	324	6h pm delay
diet19	rhesus	03071	muscle	M	4	27	control
diet44	rhesus	92095	muscle	M	14	349	control
diet9	rhesus	04089	muscle	M	3	110	control
diet24	rhesus	0605067	muscle	M	4	286	condition1
diet39	rhesus	9605799	muscle	M	14	297	condition1
diet4	rhesus	0804299	muscle	M	2	305	condition1
rhesus101	rhesus	605067	muscle	M	4	286	condition1
rhesus102	rhesus	9605799	muscle	M	14	297	condition1
rhesus110	rhesus	804299	muscle	M	2	305	condition1
diet15	rhesus	0703031	muscle	M	3	343	condition2
diet29	rhesus	0603905	muscle	M	4	347	condition2
diet34	rhesus	9607091	muscle	M	14	225	condition2
rhesus106	rhesus	603905	muscle	M	4	347	condition2
rhesus108	rhesus	703031	muscle	M	3	343	condition2
rhesus109	rhesus	9607091	muscle	M	14	225	condition2
rhesus97	rhesus	9807483	PFC	M	12	227	4h pm delay
rhesus93	rhesus	9804105	PFC	M	12	324	6h pm delay
diet16	rhesus	03071	PFC	M	4	27	control
diet41	rhesus	92095	PFC	M	14	349	control
diet6	rhesus	04089	PFC	M	3	110	control
diet1	rhesus	804299	PFC	M	2	305	condition1
diet21	rhesus	605067	PFC	M	4	286	condition1
diet36	rhesus	9605799	PFC	M	14	297	condition1
rhesus73	rhesus	605067	PFC	M	4	286	condition1
rhesus81	rhesus	804299	PFC	M	2	305	condition1
rhesus85	rhesus	9605799	PFC	M	14	297	condition1
diet11	rhesus	703031	PFC	M	3	343	condition2
diet26	rhesus	603905	PFC	M	4	347	condition2
diet31	rhesus	9607091	PFC	M	14	225	condition2
rhesus69	rhesus	603905	PFC	M	4	347	condition2
rhesus77	rhesus	703031	PFC	M	3	343	condition2
rhesus89	rhesus	9607091	PFC	M	14	225	condition2
rhesus99	rhesus	9807483	V1	M	12	227	4h pm delay
rhesus95	rhesus	9804105	V1	M	12	324	6h pm delay
diet18	rhesus	03071	V1	M	4	27	control
diet43	rhesus	92095	V1	M	14	349	control
diet8	rhesus	04089	V1	M	3	110	control
diet23	rhesus	605067	V1	M	4	286	condition1
diet3	rhesus	804299	V1	M	2	305	condition1
diet38	rhesus	9605799	V1	M	14	297	condition1
rhesus75	rhesus	605067	V1	M	4	286	condition1
rhesus83	rhesus	804299	V1	M	2	305	condition1
rhesus87	rhesus	9605799	V1	M	14	297	condition1
diet13	rhesus	703031	V1	M	3	343	condition2
diet28	rhesus	603905	V1	M	4	347	condition2
diet33	rhesus	9607091	V1	M	14	225	condition2
rhesus71	rhesus	603905	V1	M	4	347	condition2
rhesus79	rhesus	703031	V1	M	3	343	condition2
rhesus91	rhesus	9607091	V1	M	14	225	condition2
