# Supplementary material for: Exceptional Evolutionary Divergence of Human Muscle and Brain Metabolomes Parallels Human Cognitive and Physical Uniqueness
Source: PLoS Biol. 2014 May 27;12(5):e1001871. doi: 10.1371/journal.pbio.1001871 (PMC4035273; doi:10.1371/journal.pbio.1001871)
Supplement: Table S3 — Effect of postmortem delay on metabolite concentrations. Numbers of metabolite peaks affected by postmortem delay across datasets and tissues. (XLSX) [file pbio.1001871.s018.xlsx]

## Sheet: Sheet1
ALL
	PFC	VC	cortex	CB	brain	Kidney	muscle	total	total [%]
[+]LC-MS	77	25	12	39	60	34	104	280	6.28084
[-]LC-MS	46	22	10	49	38	9	110	242	8.18674
GC-MS	20	3	6	47	23	0	35	114	3.56139
ALL	143	50	28	135	121	43	249	636	5.99152
