# Supplementary material for: Exceptional Evolutionary Divergence of Human Muscle and Brain Metabolomes Parallels Human Cognitive and Physical Uniqueness
Source: PLoS Biol. 2014 May 27;12(5):e1001871. doi: 10.1371/journal.pbio.1001871 (PMC4035273; doi:10.1371/journal.pbio.1001871)
Supplement: Table S4 — Proportions of metabolite variation explained by different factors. Shown are percentages of metabolite peaks with significant proportion of concentration variation (ANOVA p<0.01) explained by the following factors: tissue, species, sex, age, and RNA preservation (RNA Integrity Number–RIN). The number of samples tested was limited to 85 samples for which the full annotation including RIN was known. (XLSX) [file pbio.1001871.s019.xlsx]

## Sheet: Sheet1
	tissue	species	sex	age	rin
[+]LC-MS	74.1108	39.1265	0.38271	10.5583	6.75371
[-]LC-MS	79.8849	42.6007	0.0338639	9.10938	7.48391
GC	87.6601	70.1968	0.156201	18.0256	9.84067
ALL	79.8131	49.4809	0.217063	12.4103	7.88977
