# Supplementary material for: Exceptional Evolutionary Divergence of Human Muscle and Brain Metabolomes Parallels Human Cognitive and Physical Uniqueness
Source: PLoS Biol. 2014 May 27;12(5):e1001871. doi: 10.1371/journal.pbio.1001871 (PMC4035273; doi:10.1371/journal.pbio.1001871)
Supplement: Table S6 — RNA-seq data summary. The Table lists total numbers of sequenced reads and proportions of reads mapped to the genome, for each sample. (XLSX) [file pbio.1001871.s021.xlsx]

## Sheet: mapped_reads_num.txt
sample	species	tissue	total reads	mapped reads	mapped reads [%]
chimp12	chimp	CB	17269942	13121586	75.9793
chimp13	chimp	CB	19931650	14979918	75.1564
chimp14	chimp	CB	21178971	15582273	73.5743
chimp4	chimp	CB	15068203	11311602	75.0693
chimp6	chimp	CB	13357783	9782961	73.2379
chimp9	chimp	CB	16810102	12378558	73.6376
chimp30	chimp	Kidney	19634080	12022228	61.2314
chimp32	chimp	Kidney	19683269	13688928	69.546
chimp35	chimp	Kidney	15863619	11150708	70.2911
chimp36	chimp	Kidney	14273855	7698953	53.9374
chimp38	chimp	Kidney	18116213	13100760	72.3151
chimp39	chimp	Kidney	17275140	11800157	68.3072
chimp58	chimp	muscle	19236597	13644759	70.9313
chimp60	chimp	muscle	22705521	16556291	72.9175
chimp63	chimp	muscle	20218293	15052503	74.4499
chimp64	chimp	muscle	19407648	13255119	68.2984
chimp66	chimp	muscle	23917906	17128345	71.6131
chimp67	chimp	muscle	15775225	11821791	74.939
chimp18	chimp	PFC	11918440	8846349	74.2241
chimp20	chimp	PFC	11569877	8507982	73.5356
chimp23	chimp	PFC	17177395	12073951	70.2898
chimp26	chimp	PFC	13436812	9799390	72.9294
chimp27	chimp	PFC	14998665	10948365	72.9956
chimp28	chimp	PFC	12929156	9604613	74.2865
chimp44	chimp	VC	15746850	11567305	73.4579
chimp47	chimp	VC	15327270	10674015	69.6407
chimp53	chimp	VC	16062435	11617568	72.3276
chimp54	chimp	VC	19057178	13213726	69.3373
chimp55	chimp	VC	12271794	8323412	67.8256
chimp56	chimp	VC	17075325	12046739	70.5506
human1	human	CB	16845339	12628191	74.9655
human12	human	CB	14446261	11880086	82.2364
human13	human	CB	12427430	9705701	78.099
human3	human	CB	13374318	10499523	78.5051
human7	human	CB	16149189	12496708	77.3829
human9	human	CB	16069211	12785671	79.5663
human16	human	Kidney	14974316	11784464	78.6978
human19	human	Kidney	13593378	10287802	75.6825
human21	human	Kidney	11714127	9112548	77.7911
human23	human	Kidney	19579332	14046393	71.7409
human26	human	Kidney	15060372	10557271	70.0997
human27	human	Kidney	15619455	9439208	60.4324
human43	human	muscle	12603873	9025260	71.607
human45	human	muscle	13733828	10041887	73.1179
human46	human	muscle	17559798	11392269	64.877
human54	human	muscle	18239832	9694969	53.1527
human55	human	muscle	12627955	7831193	62.0147
human56	human	muscle	13522656	6976128	51.5884
human29	human	PFC	26205971	19886099	75.8838
human31	human	PFC	13906685	10635303	76.4762
human35	human	PFC	11932934	9033441	75.7018
human37	human	PFC	12957813	9131938	70.4744
human40	human	PFC	15449713	12027683	77.8505
human41	human	PFC	13930767	11148000	80.0243
human57	human	VC	13389640	10390690	77.6025
human61	human	VC	15606302	12379848	79.326
human65	human	VC	11544263	7006136	60.6893
human66	human	VC	17700965	13762748	77.7514
human68	human	VC	18476706	14032877	75.949
human69	human	VC	16103424	12810237	79.5498
mouse11	mouse	CB	13796732	10787824	78.1912
mouse16	mouse	CB	13951466	11000554	78.8487
mouse21	mouse	CB	15093200	11974035	79.334
mouse46	mouse	CB	8927074	7108737	79.6312
mouse51	mouse	CB	12617752	9848306	78.0512
mouse56	mouse	CB	16419053	12999655	79.1742
mouse14	mouse	Kidney	12859658	9284257	72.1968
mouse19	mouse	Kidney	14604303	10746390	73.5837
mouse24	mouse	Kidney	15081563	10848322	71.931
mouse49	mouse	Kidney	15816354	11396411	72.0546
mouse54	mouse	Kidney	9888563	7227381	73.0883
mouse59	mouse	Kidney	11777187	8566644	72.7393
mouse15	mouse	muscle	13651227	8866206	64.9481
mouse20	mouse	muscle	22592191	15661836	69.3241
mouse25	mouse	muscle	15003138	10293839	68.6112
mouse50	mouse	muscle	21575484	14819717	68.6878
mouse55	mouse	muscle	13839642	9412671	68.0124
mouse60	mouse	muscle	18297143	12641098	69.0878
mouse12	mouse	PFC	11091675	8664403	78.1163
mouse17	mouse	PFC	12936111	10090212	78.0004
mouse22	mouse	PFC	12377986	9396091	75.9097
mouse47	mouse	PFC	11556643	9045478	78.2708
mouse52	mouse	PFC	12525161	9753900	77.8744
mouse57	mouse	PFC	11235165	8725745	77.6646
mouse13	mouse	VC	14516347	11417963	78.6559
mouse18	mouse	VC	15145473	11899580	78.5686
mouse23	mouse	VC	10568134	8276207	78.3129
mouse48	mouse	VC	13705217	10678241	77.9137
mouse53	mouse	VC	14662037	11481578	78.3082
mouse58	mouse	VC	10828922	8474292	78.2561
rhesus19	rhesus	CB	16348601	12762559	78.0651
rhesus24	rhesus	CB	12896522	10121395	78.4816
rhesus29	rhesus	CB	14697773	11541204	78.5235
rhesus44	rhesus	CB	15370475	11991542	78.0167
rhesus54	rhesus	CB	12790353	9906111	77.4499
rhesus58	rhesus	CB	19797374	15478437	78.1843
rhesus15	rhesus	Kidney	18761899	13891259	74.0397
rhesus22	rhesus	Kidney	12543903	9068621	72.2951
rhesus26	rhesus	Kidney	19412710	14309549	73.7123
rhesus41	rhesus	Kidney	20172934	14961023	74.1638
rhesus51	rhesus	Kidney	18341790	13363310	72.8572
rhesus56	rhesus	Kidney	26260947	19583943	74.5744
rhesus100	rhesus	muscle	17188536	12160146	70.7457
rhesus16	rhesus	muscle	16595092	11608713	69.9527
rhesus21	rhesus	muscle	18731110	12706054	67.834
rhesus27	rhesus	muscle	14437742	10070818	69.7534
rhesus42	rhesus	muscle	26143924	17763686	67.9458
rhesus52	rhesus	muscle	22466838	15132823	67.3563
rhesus18	rhesus	PFC	9835325	7173465	72.9357
rhesus23	rhesus	PFC	14945280	11045586	73.9069
rhesus28	rhesus	PFC	11698908	9052115	77.3757
rhesus43	rhesus	PFC	15592233	11716620	75.144
rhesus53	rhesus	PFC	14211744	10711818	75.373
rhesus57	rhesus	PFC	14912500	11409645	76.5106
rhesus20	rhesus	VC	18051946	13998931	77.548
rhesus25	rhesus	VC	12979071	10010666	77.1293
rhesus30	rhesus	VC	9647250	7496960	77.7109
rhesus45	rhesus	VC	18403153	14119651	76.7241
rhesus55	rhesus	VC	10449728	8038909	76.9294
rhesus59	rhesus	VC	17831408	13858446	77.7193
		total	1871098737	1370172705	73.2282
