# Supplementary material for: Exceptional Evolutionary Divergence of Human Muscle and Brain Metabolomes Parallels Human Cognitive and Physical Uniqueness
Source: PLoS Biol. 2014 May 27;12(5):e1001871. doi: 10.1371/journal.pbio.1001871 (PMC4035273; doi:10.1371/journal.pbio.1001871)
Supplement: Table S7 — List of peaks illustrated in Figure 3c . Table includes concentration levels of 4,698 metabolite peaks depicted in Figure 3c in the same order (from left to right) as the primate samples shown in the Figure. The columns show the concentration values followed by t-test p-Values conducted for each species in each tissue. The last column shows annotation of peaks identified in the database search. (XLSX) [file pbio.1001871.s022.xlsx]

## Sheet: table_S7_peaks_anova.txt
	human29	human30	human31	human32	human33	human34	human35	human36	human37	human38	human39	human40	human41	human42	human57	human58	human59	human61	human62	human63	human64	human65	human66	human67	human68	human69	human70	human1	human2	human3	human4	human5	human7	human8	human10	human9	human11	human12	human13	human14	human15	human17	human18	human19	human21	human20	human23	human24	human25
species	human	human	human	human	human	human	human	human	human	human	human	human	human	human	human	human	human	human	human	human	human	human	human	human	human	human	human	human	human	human	human	human	human	human	human	human	human	human	human	human	human	human	human	human	human	human	human	human	human
tissue	PFC	PFC	PFC	PFC	PFC	PFC	PFC	PFC	PFC	PFC	PFC	PFC	PFC	PFC	V1	V1	V1	V1	V1	V1	V1	V1	V1	V1	V1	V1	V1	CBC	CBC	CBC	CBC	CBC	CBC	CBC	CBC	CBC	CBC	CBC	CBC	CBC	kidney	kidney	kidney	kidney	kidney	kidney	kidney	kidney	kidney
lc_pos-Peak_041053	11.351	4.521	10.564	12.137	12.488	10.715	12.296	1.902	12.334	11.373	10.872	10.419	12.316	10.468	13.424	12.466	12.96	11.159	10.675	12.005	10.874	2.063	12.372	12.027	11.892	11.87	13.39	11.989	9.615	11.193	10.955	12.16	11.576	5.812	12.119	11.674	9.708	12.212	11.498	11.086	12.154	13.31	0.888	13.241	0.233	12.69	0.9	0.226	0.228
lc_pos-Peak_002752	10.288	9.535	10.789	10.518	11.213	10.278	10.917	8.947	10.577	10.615	10.071	9.997	10.419	9.74	11.029	11.4	11.002	10.228	10.784	10.927	10.252	10.789	11.219	10.641	10.933	10.169	11.321	11.057	9.53	10.714	11.135	11.396	10.899	9.462	10.708	11.052	8.159	10.768	10.031	10.256	11.709	11.794	11.807	11.869	11.383	11.506	11.207	10.968	11.391
lc_pos-Peak_002898	10.279	9.549	10.819	10.366	10.921	10.437	10.88	1.902	10.955	11.153	9.925	9.897	10.88	9.54	11.279	11.422	11.437	10.244	11.233	11.028	9.648	11.494	11.181	10.933	10.689	10.19	11.214	10.984	6.489	10.546	11.125	11.373	10.852	9.682	10.854	10.934	0.107	10.641	10.373	10.165	11.775	11.697	11.856	11.891	11.484	12.071	11.239	11.678	11.558
lc_pos-Peak_003126	10.578	9.995	11.02	10.563	11.01	10.264	10.84	9.683	10.964	10.891	10.226	10.126	10.866	8.318	11.236	11.525	11.474	10.409	11.051	10.854	10.381	10.993	11.411	10.838	10.881	10.498	11.42	10.986	9.245	10.852	11.238	11.362	10.866	10.068	10.836	11.103	9.545	10.741	10.472	10.212	11.823	11.605	11.784	11.856	11.323	11.678	11.373	11.116	11.559
lc_pos-Peak_129991	12.416	12.357	11.675	10.241	12.546	3.705	10.2	1.902	11.409	11.089	1.267	13.658	11.08	9.789	11.25	12.493	10.185	13.617	11.11	10.034	9.895	9.89	10.531	9.763	10.857	12.685	8.99	12.109	11.393	12.499	11.484	10.765	11.282	0	10.671	9.641	11.084	11.376	11.565	10.962	0	0	0	0	0	0	0	0	0
lc_pos-Peak_068176	11.054	9.411	10.318	12.039	11.693	9.983	10.529	10.863	10.909	10.641	1.267	10.116	12.031	10.203	11.213	10.13	10.965	10.347	9.782	11.132	11.205	2.063	10.761	11.143	11.209	11.16	11.662	10.655	9.6	10.798	10.429	10.663	10.39	9.134	11.391	10.15	9.982	11.458	11.057	10.225	11.92	12.169	0.888	11.814	0.233	11.703	6.649	0.226	0.228
lc_pos-Peak_015729	10.361	9.615	10.303	10.399	10.993	9.851	10.507	1.902	10.796	10.789	7.848	10.919	10.607	8.249	11.031	11.711	11.075	11.214	9.926	10.269	9.778	10.04	11.165	9.806	10.416	10.64	10.717	10.98	7.793	10.729	10.588	10.952	10.652	8.309	10.896	11.07	8.693	10.928	10.516	10.119	0	0	0	0	0	0	0	0	0
lc_pos-Peak_123365	10.029	9.451	10.652	10.547	10.715	10.617	10.42	1.902	11.669	10.566	7.61	11.459	11.149	8.432	10.507	11.116	10.53	10.174	9.021	10.716	10.502	10.813	10.196	9.632	8.106	11.366	9.537	10.154	9.637	10.572	9.63	2.479	8.532	0	9.834	9.425	9.46	9.906	11.064	9.777	10.167	10.262	7.778	8.418	10.444	10.363	10.615	10.095	6.909
lc_pos-Peak_058753	9.783	8.989	10.079	9.42	8.978	10.621	9.5	7.668	7.847	10.741	7.019	10.505	10.285	6.808	10.291	11.003	9.753	11.464	10.553	10.484	9.135	10.077	10.29	6.67	7.293	10.897	11.108	8.988	5.254	9.587	9.669	9.132	10.599	9.145	10.633	9.701	8.385	10.021	10.817	9.816	9.414	9.033	9.353	10.646	4.896	8.884	7.046	0.226	4.516
lc_pos-Peak_021601	10.757	9.899	12.221	13.695	7.332	12.251	10.234	9.908	11.929	10.718	1.267	0	0	12.241	9.178	13.458	13.168	11.516	0.322	10.545	10.575	10.019	11.711	0.767	0	0	0.812	10.138	9.895	11.774	13.396	8.394	9.854	9.54	10.74	11.473	0.107	0	0	11.883	0	0	0	0	0	0	0	0	0
lc_neg-Peak_06895	11.202	10.578	9.845	11.357	11.798	10.491	10.753	10.489	10.964	11.493	10.507	10.213	11.011	7.019	11.582	11.93	11.262	10.807	9.835	0.34	11.453	2.644	10.663	10.596	11.288	10.324	11.051	10.283	10.06	9.86	10.545	11.024	9.964	10.05	10.756	9.778	9.953	9.347	9.763	4.756	11.971	11.447	10.501	12.131	11.01	11.092	10.399	11.453	11.392
lc_neg-Peak_07734	10.32	10.037	9.69	10.308	10.587	10.055	9.543	10.044	9.804	10.576	10.254	8.078	10.052	0.227	10.799	10.678	10.618	10.11	8.857	0.34	10.756	2.644	9.941	10.104	10.659	9.832	10.26	9.86	9.367	10.959	10.038	10.545	7.795	9.768	10.14	9.617	9.539	6.237	9.173	0	11.162	10.381	9.409	10.972	10.016	10.265	10.419	10.67	10.347
lc_neg-Peak_52072	10.706	9.442	11.528	11.903	10.755	11.723	10.866	9.636	10.352	10.547	9.834	10.636	11.812	10.67	10.622	9.89	11.191	10.3	9.561	11.935	11.034	2.644	11.247	10.263	10.602	11.607	11.523	10.351	11.529	11.602	10.575	9.91	10.992	9.972	11.975	10.769	10.453	11.547	12.183	11.848	0	0	0	0	0	0	0	0	0
lc_pos-Peak_162560	12.643	10.715	11.143	11.921	12.007	8.32	11.201	1.902	10.599	9.844	10.379	11.08	12.075	10.428	8.385	10.22	9.959	3.866	11.167	11.947	12.669	8.596	9.811	11.911	11.172	10.116	7.412	0	0	0	0	0	0	0	0	0	0	0	0	0	0	0	0	0	0	0	0	0	0
gc-MSF-[MZ=147; RI=366.47; 169]	10.374	9.786	10.36	9.924	10.808	10.473	10.234	1.993	10.317	10.785	9.818	0	10.588	2.295	10.907	10.97	10.392	10.254	10.384	10.072	1.114	10.205	10.456	10.109	10.392	10.172	10.543	10.955	10.337	11.182	10.584	10.779	10.72	0	10.74	10.801	10.786	10.682	10.694	10.431	10.351	2.59	10.955	10.639	0	2.017	10.25	0	10.368
lc_pos-Peak_045727	11.308	9.866	9.755	11.186	11.078	8.321	10.451	1.902	11.319	10.368	9.958	10.134	11.384	10.872	10.9	11.073	10.606	9.741	9.552	9.967	11.107	2.063	9.676	10.653	10.64	10.319	10.24	10.448	8.859	9.77	3.356	9.627	0.111	0	9.441	8.36	9.927	9.209	9.941	8.286	10.678	10.966	0.888	10.2	0.233	11.147	0.9	0.226	0.228
lc_pos-Peak_162609	12.337	10.274	10.917	11.663	11.753	6.869	10.848	1.902	10.458	9.663	10.07	10.762	11.864	10.144	8.348	9.926	9.636	0	10.965	11.692	12.398	2.063	9.546	11.555	10.907	9.771	6.81	0	0	0	0	0	0	0	0	0	0	0	0	0	0	0	0	0	0	0	0	0	0
lc_pos-Peak_017563	9.43	4.521	10.391	10.442	11.064	10.874	10.838	9.493	10.9	11.066	8.263	10.15	11.11	9.684	11.487	11.905	11.085	10.85	11.557	11.246	9.898	10.392	11.721	0.767	10.531	11.059	11.829	10.626	8.973	10.947	10.943	11.767	11.597	10.03	11.582	11.787	7.326	11.273	11.177	10.719	10.034	9.737	9.022	10.499	9.286	9.057	10.807	9.123	10.49
lc_pos-Peak_048248	8.232	9.914	10.578	9.404	10.13	12.622	10.475	13.008	9.735	13.918	11.965	9.779	9.959	9.993	13.987	13.348	11.125	12.55	14.03	11.713	10.756	12.144	11.332	9.395	13.731	9.73	14.944	10.702	0	9.674	10.995	11.471	10.809	12.344	13.065	11.054	12.301	10.238	9.74	9.811	14.249	12.18	15.062	16.053	12.963	15.517	15.126	12.918	14.92
lc_pos-Peak_162610	12.458	10.312	10.87	11.627	12.131	6.842	10.709	1.902	10.074	9.691	10.22	10.84	11.835	10.028	6.985	9.627	9.069	0	11.058	11.976	12.404	2.063	8.426	12.069	10.702	9.774	0.812	0	0	0	0	0	0	0	0	0	0	0	0	0	0	0	0	0	0	0	0	0	0
lc_neg-Peak_69543	10.45	5.206	11.444	11.928	10.5	11.48	10.547	3.728	10.678	10.621	9.745	10.884	11.517	10.708	10.271	7.692	10.519	10.566	9.406	12.117	10.744	2.644	10.919	10.117	10.125	11.501	10.608	10.508	10.424	10.647	4.4	3.168	9.593	10.033	11.143	9.961	10.529	10.889	11.748	10.824	0	0	0	0	0	0	0	0	0
gc-MSF-[MZ=148; RI=366.45; 129]	8.66	8.195	8.63	8.187	8.967	8.899	8.604	8.42	8.504	8.901	8.098	8.197	8.775	2.295	9.299	9.395	8.723	8.628	8.656	8.27	1.114	8.513	8.748	8.54	8.713	8.484	8.932	9.301	8.671	9.267	8.951	9.176	9.089	0	9.138	9.197	8.814	9.066	8.77	8.706	8.91	2.59	9.285	9.055	8.592	2.017	8.539	8.98	8.741
lc_pos-Peak_059040	9.198	4.521	9.971	10.081	9.484	11.007	10.243	10.508	9.594	11.547	9.158	9.439	10.021	9.595	10.059	10.57	9.976	10.217	11.1	10.454	10.476	9.958	9.733	9.603	10.396	10.521	11.624	10.526	9.218	10.378	9.85	10.341	11.103	10.78	10.744	10.068	8.889	10.139	10.102	10.426	9.827	10.198	9.342	10.41	0.233	9.501	11.178	9.488	0.228
lc_neg-Peak_07369	9.858	9.163	11.645	7.553	10.331	10.235	9.648	10.81	9.183	9.885	10.466	10.493	10.318	6.769	10.707	11.549	10.066	10.538	10.575	9.918	9.846	10.99	10.847	7.679	9.528	10.004	9.508	10.265	9.593	10.566	11.07	11.016	9.416	10.108	9.875	12.272	7.886	10.417	11.081	7.911	0	0	0	0	0	0	0	0	0
lc_pos-Peak_078900	10.335	4.521	11.361	11.893	11.24	3.342	11.589	1.902	10.325	8.273	8.968	9.648	12.43	0	9.676	9.645	9.769	9.169	10.099	11.715	11.363	11.177	11.154	8.609	10.834	11.15	11.129	0	0	0	0	0	0	0	0	0	0	0	0	0	0	0	0	0	0	0	0	0	0
lc_pos-Peak_057055	11.421	10.462	11.028	11.568	12.039	10.973	11.398	8.491	12.123	11.823	11.133	11.248	11.882	11.451	12.095	12.535	11.981	11.045	11.666	11.804	11.479	10.751	11.749	11.063	11.299	11.565	11.947	11	9.373	10.63	10.74	11.488	10.817	0	11.011	10.981	10.911	10.921	10.926	10.384	11.956	11.777	11.767	12.408	11.196	12.163	11.102	11.409	10.588
lc_pos-Peak_118637	7.587	4.521	10.147	7.811	10.16	10.13	10.071	10.228	6.661	9.768	7.635	7.831	8.269	11.115	5.808	6.985	9.865	7.537	10.277	10.365	10.089	8.571	10.075	9.79	7.939	6.096	10.101	2.452	6.191	10.432	3.356	8.843	10.23	10.239	9.019	10.301	7.595	8.866	11.181	11.304	10.899	13.563	8.457	11.213	10.307	11.652	10.477	9.718	8.587
lc_pos-Peak_019655	9.184	4.521	9.914	10.433	9.795	10.758	10.221	9.75	9.86	10.979	7.459	9.203	10.084	7.697	10.295	10.685	10.129	10.078	10.832	10.689	9.699	10.527	10.159	9.108	10.2	10.473	10.946	10.019	9.154	10.315	10.1	10.295	11.019	10.466	10.713	10.599	6.184	10.009	10.407	10.404	9.558	9.88	10.342	10.545	9.11	9.138	11.057	10.008	9.712
lc_neg-Peak_23838	6.999	5.206	10.263	9.664	9.455	4.856	10.482	9.921	9.292	10.119	9.407	8.064	9.516	9.819	9.971	9.903	10.179	9.626	10.181	9.941	3.006	8.796	8.857	9.26	9.619	9.38	10.596	9.156	3.339	9.597	9.479	9.767	10.173	9.751	9.935	9.052	8.999	9.036	7.851	9.526	12.26	12.25	11.588	12.179	11.306	12.324	10.436	11.464	11.053
lc_pos-Peak_032031	10.323	4.521	11.144	10.883	11.005	12.017	11.067	11.699	10.561	12.365	9.667	10.622	10.901	10.499	11.184	12.158	10.998	11.821	12.59	11.502	11.447	11.751	10.778	10.477	11.772	10.883	12.695	11.417	10.202	11.722	11.179	11.218	11.945	12.509	11.676	12.001	10.667	11.429	11.862	11.574	10.416	9.91	10.29	10.465	9.477	10.36	11.605	10.855	5.24
lc_pos-Peak_126883	7.697	4.521	9.774	6.852	10.584	8.007	10.056	10.123	7.853	7.688	1.267	8.265	9.147	10.81	6.508	9.01	9.797	8.083	7.54	10.291	9.949	9.114	9.576	10.07	9.497	6.994	9.659	2.301	6.335	10.409	3.356	9.424	10.56	10.009	8.326	10.803	0.107	9.17	11.009	10.864	9.863	12.202	0.888	9.947	9.811	11.011	10.002	7.031	9.396
lc_neg-Peak_25023	11.447	9.556	9.914	9.597	10.814	0	9.879	3.728	10.72	9.687	10.366	9.668	9.955	9.451	10.729	11.785	11.218	8.28	10.018	4.956	9.536	2.644	9.788	10.604	10.266	9.445	9.218	0	0	0	0	0	0	0	0	0	0	0	0	0	12.288	12.396	11.008	10.728	11.45	13.112	8.272	11.015	9.869
lc_pos-Peak_067165	10.958	9.977	11.996	12.125	11.099	11.555	11.404	10.089	10.539	10.89	10.208	10.867	12.427	10.9	10.647	10.247	11.233	10.684	10.198	11.915	11.431	2.063	11.39	10.667	11.15	11.541	11.845	10.39	11.812	11.849	10.914	10.467	11.358	9.843	11.827	11.086	11.027	11.343	12.097	12.031	11.413	12.761	9.396	11.21	6.477	11.792	9.637	0.226	9.333
lc_neg-Peak_03304	9.838	9.908	10.536	9.621	9.78	9.566	9.524	9.847	9.528	10.015	10.349	8.081	9.857	11.038	9.806	9.845	10.409	9.93	10.997	9.818	10.219	9.799	10.233	2.406	10.623	9.649	10.183	7.761	0	10.083	9.953	10.261	0.596	8.999	9.545	9.696	9.704	8.402	9.677	10.419	13.804	12.737	11.125	11.593	11.816	11.542	11.505	11.104	11.243
lc_pos-Peak_013539	10.125	4.521	8.299	9.695	9.612	9.732	7.855	9.887	8.008	9.932	9.5	5.57	9.661	10.492	10.162	10.267	10.428	10.018	0.322	9.03	10.647	9.084	8.971	10.012	10.47	8.365	10.26	9.437	8.555	7.463	9.139	9.937	6.303	8.358	9.711	6.635	7.808	3.475	7.589	9.953	10.351	9.673	8.58	10.423	9.135	9.749	9.888	10.629	10.254
lc_neg-Peak_24449	9.535	5.206	9.644	9.999	10.528	9.79	10.589	9.494	10.01	10.292	3.606	6.144	10.636	7.186	10.924	11.006	9.838	9.763	10.495	10.359	9.717	9.569	9.628	9.631	9.803	9.804	10.959	9.571	3.203	10.625	9.534	10.351	10.593	7.262	10.608	9.883	8.584	10.145	10.36	9.789	11.18	11.185	10.364	11.33	9.825	11.339	10.065	10.623	10.389
lc_neg-Peak_00902	0	5.206	9.669	7.206	8.074	9.858	8.558	9.611	9.425	9.465	8.693	9.045	9.715	5.492	0	0	0	0	0	0	0	0	0	0	0	0	0	0	0	0	0	0	0	0	0	0	0	0	0	0	9.657	11.75	12.201	10.755	10.886	11.844	9.837	11.404	0.341
lc_pos-Peak_080396	11.728	9.458	9.418	8.815	10.294	0	9.59	1.902	10.315	9.461	10.019	8.465	9.837	8.499	10.315	11.609	10.611	8.06	9.496	0	9.612	2.063	9.082	10.247	10.053	8.997	7.685	0	0	0	0	0	0	0	0	0	0	0	0	0	12.104	12.222	10.668	10.411	11.106	12.497	7.253	10.482	9.66
lc_neg-Peak_17177	7.511	5.206	7.221	9.577	9.663	7.215	9.659	8.369	9.507	9.835	8.441	7.194	10.071	9.5	9.699	9.824	9.33	9.166	10.009	9.823	10.08	9.668	9.281	9.528	9.526	9.476	9.807	0	0	0	0	0	0	0	0	0	0	0	0	0	10.228	9.864	7.144	10.259	6.753	10.534	8.227	9.248	7.385
lc_neg-Peak_52181	11.344	10.321	12.696	12.673	11.785	12.385	12.069	10.585	11.349	11.544	10.703	11.607	12.858	11.595	11.408	10.695	12.004	11.497	10.686	12.864	11.965	2.644	12.226	11.421	11.797	12.252	12.631	11.493	12.321	12.631	11.584	10.98	12.053	10.784	12.639	11.837	11.57	12.272	13.081	12.718	11.664	12.969	9.991	11.654	8.567	12.26	10.239	5.78	9.623
lc_pos-Peak_031897	11.612	4.521	10.219	11.664	12.218	9.702	11.099	1.902	11.795	10.482	1.267	10.408	11.895	9.418	12.751	12.078	12.717	10.255	9.727	10.649	10.938	8.822	10.823	11.764	11.303	11.435	11.872	12.062	10.032	11.267	10.119	10.439	10.09	0	11.046	10.873	10.303	11.521	10.822	10.027	11.449	12.055	8.598	11.986	0.233	11.878	0.9	0.226	0.228
lc_pos-Peak_054609	11.115	9.823	9.42	10.149	10.872	10.467	10.382	8.01	10.843	10.37	10.322	9.972	10.266	10.532	11.819	12.255	11.204	10.075	9.718	10.208	9.709	10.006	10.682	12.245	10.357	10.56	11.468	11.832	10.472	10.309	10.09	10.986	10.267	8.556	10.46	10.629	10.436	11.115	10.073	10.65	12.904	12.658	10.738	12.909	10.952	12.47	10.097	10.385	10.077
lc_pos-Peak_092216	9.802	4.521	10.214	9.887	9.827	8.713	10.406	9.78	10.312	9.542	10.346	9.765	10.808	9.679	8.979	9.751	10.235	0	8.324	10.198	9.515	9.516	10.004	8.345	8.589	4.158	9.446	10.356	0	10.522	9.251	10.151	9.8	9.532	8.843	10.098	8.871	7.814	10.392	0	0	0	0	0	0	0	0	0	0
lc_pos-Peak_043009	9.931	9.532	10.066	7.691	9.719	11.138	12.686	11.578	10.155	10.205	9.538	10.194	10.467	11.541	10.179	10.336	10.176	10.149	10.25	9.837	11.37	11.425	10.132	11.289	9.803	10.212	10.349	9.236	9.448	9.794	3.356	9.17	12.046	11.226	9.742	8.827	8.879	7.431	10.217	10.474	11.22	10.6	10.935	11.837	12.112	11.735	10.853	11.325	11.404
lc_neg-Peak_24124	8.072	5.206	9.351	9.869	10.02	9.419	10.706	9.366	8.866	9.847	3.606	4.899	10.393	6.137	10.859	10.835	9.548	9.859	10.076	9.806	9.61	9.588	9.372	9.679	9.864	9.544	11.223	9.625	1.845	10.545	9.194	10.118	10.56	0	10.634	9.611	7.787	9.937	10.076	9.679	11.337	11.217	10.396	11.246	9.481	11.508	10.001	10.562	10.379
lc_neg-Peak_28984	8.351	5.206	9.7	9.872	10.495	8.925	10.493	8.869	9.961	10.339	3.606	5.648	10.46	0.227	10.866	10.799	9.874	9.677	10.554	10.3	9.465	9.39	9.691	9.416	9.629	9.612	10.948	9.226	0	10.506	9.645	10.422	10.449	6.071	10.517	9.884	0.759	10.074	10.079	9.624	11.348	11.201	10.689	11.314	10.17	11.464	10.396	10.509	10.046
lc_neg-Peak_03214	10.007	9.741	9.746	10.046	10.192	10.121	10.328	8.876	10.187	10.341	9.987	9.999	10.378	9.997	10.695	10.697	10.433	10.012	10.229	10.098	10.163	10.011	10.369	10.32	10.298	10.2	10.628	10.047	8.157	9.513	9.878	10.173	9.917	0	10.007	10.021	9.487	9.781	9.789	9.487	10.311	9.965	9.978	10.875	9.36	10.259	9.831	9.367	8.296
lc_pos-Peak_046449	11.325	8.954	8.991	10.491	11.305	7.307	10.511	1.902	10.771	10.012	7.467	8.999	10.94	4.112	11.697	11.117	12.033	9.702	8.083	9.959	9.464	2.063	10.092	12.097	11.047	10.579	11.398	11.15	5.064	9.759	8.921	9.98	9.669	0	9.666	9.183	6.39	10.534	9.37	8.388	10.822	11.362	5.849	11.313	6.113	10.775	0.9	4.92	5.244
lc_pos-Peak_014522	8.302	4.521	10.698	10.163	8.018	6.43	10.748	10.218	7.85	10.389	9.765	9.535	9.577	9.895	10.351	10.099	10.466	10.013	10.18	9.907	8.316	9.702	9.353	9.152	9.906	9.648	10.938	9.523	4.373	9.592	9.729	10.188	10.704	9.599	10.179	9.379	8.567	9.401	7.617	9.892	12.381	12.444	12.236	12.576	12.035	12.112	11.058	12.152	12.2
lc_neg-Peak_07908	10.076	10.113	11.409	10.794	10.464	9.545	11.354	10.485	10.176	11.207	10.726	10.323	10.363	10.744	11.067	10.944	11.432	10.302	11.042	10.646	9.665	10.043	10.498	10.015	10.392	10.29	11.426	10.158	9.173	10.605	10.713	11.057	11.328	10.383	10.895	10.242	10.183	10.312	9.814	10.608	13.138	13.103	13.201	13.64	12.986	13.229	11.891	12.94	12.616
lc_neg-Peak_00327	10.027	9.509	9.489	10.246	9.945	10.338	10.68	9.332	9.776	9.978	9.768	9.415	10.742	10.231	10.841	10.919	10.187	10.285	9.827	9.752	10.511	10.161	10.1	10.519	10.61	10.455	10.847	10.304	9.045	9.728	9.59	9.925	10.147	0	10.06	9.952	9.578	9.891	9.993	9.726	10.403	10.215	9.661	11.005	7.152	10.55	9.248	9.659	9.019
lc_neg-Peak_04134	7.201	5.206	10.708	9.85	8.909	7.816	10.814	9.922	7.689	10.308	9.575	9.374	9.368	9.507	10.187	9.83	10.655	9.785	10.044	9.9	3.006	9.368	9.533	9.429	9.931	9.738	10.87	9.633	2.605	9.2	9.582	9.869	10.525	9.395	9.864	9.579	7.774	9.208	8.593	9.841	12.1	12.255	12.02	12.573	11.788	12.02	11.02	11.833	11.921
lc_neg-Peak_08625	9.472	5.206	9.038	10.107	10.526	10.973	10.459	3.728	10.587	10.694	3.606	10.297	0.677	8.353	11.397	11.163	11.259	10.754	10.246	10.995	3.006	9.26	10.527	10.799	9.922	10.741	11.338	10.586	7.831	1.25	10.549	10.651	10.769	7.929	10.76	10.533	0.759	10.819	0	10.287	10.499	11.115	11.201	11.86	9.848	10.623	8.965	1.733	7.147
lc_neg-Peak_13651	9.509	5.206	10.569	10.131	9.869	9.457	11.082	10.141	9.755	10.881	9.603	8.919	10.116	10.236	10.654	10.39	10.608	10.015	10.646	10.517	9.148	9.944	9.642	9.82	10.424	10.155	11.141	9.83	7.404	10.065	9.416	9.761	10.995	9.991	10.308	9.47	9.416	9.871	9.709	10.389	12.522	12.639	11.69	12.842	11.545	12.634	10.821	12.221	12.245
lc_neg-Peak_29010	9.979	5.206	10.556	10.179	11.456	11.359	10.854	3.728	11.362	11.754	3.606	10.138	11.096	10.551	11.969	12.108	11.912	10.201	10.924	10.972	3.006	2.644	11.158	12.77	10.295	10.901	11.848	11.157	9.495	10.874	10.06	11.422	11.578	9.554	11.157	11.452	0.759	11.175	11.578	11.157	11.512	11.249	11.615	13.036	11.599	12.241	10.487	11.909	10.254
lc_pos-Peak_029686	9.674	4.521	7.651	10.35	10.31	10.817	9.988	1.902	10.396	10.294	1.267	9.98	10.431	7.015	11.216	11.239	11.181	10.542	9.954	10.832	9.023	9.17	10.429	10.631	9.658	10.733	11.059	10.212	7.465	10.23	10.308	10.465	10.782	6.675	10.755	10.072	0.107	10.687	10.593	10.262	10.674	11.14	10.981	11.863	9.584	10.497	9.053	0.226	9.07
lc_pos-Peak_031938	9.672	4.521	10.532	9.257	10.342	9.671	10.066	7.7	10.349	10.383	10.068	10.298	10.05	10.61	10.828	10.935	10.301	9.972	10.241	10.332	9.496	10.586	10.864	9.644	9.727	9.788	10.306	9.529	5.683	6.666	10.733	10.053	10.088	9.489	10.138	10.777	7.781	10.173	9.411	10.635	10.673	10.959	11.217	11.738	10.714	11.067	10.505	9.587	11.034
lc_neg-Peak_07733	9.05	11.42	10.395	9.931	11.638	8.844	10.498	3.728	11.301	12	9.489	11.349	10.747	9.686	12.22	12.637	11.818	11.879	11.285	9.927	9.857	10.915	11.908	10.788	10.511	10.588	11.479	10.978	8.575	10.301	12.095	12.16	9.975	0	11.014	10.902	7.916	11.125	10.007	9.211	10.314	10.771	1.503	10.536	0.913	10.501	6.812	1.733	9.022
lc_pos-Peak_117206	10.764	10.591	9.764	8.508	11.439	11.268	9.837	1.902	11.371	10.287	7.717	10.513	9.758	10.218	11.093	10.819	9.867	11.359	9.567	9.932	9.658	10.591	10.625	10.869	9.972	12.366	9.455	10.492	9.522	9.897	3.356	2.479	9.796	10.044	10.278	9.429	9.174	10.67	10.773	9.984	0	0	0	0	0	0	0	0	0
lc_neg-Peak_24903	10.498	5.206	9.866	10.176	10.868	10.504	10.073	3.728	10.927	10.912	10.02	10.227	10.603	10.336	11.17	11.416	9.674	10.462	10.303	9.654	10.6	9.696	9.707	10.531	10.711	10.717	10.535	10.246	9.224	9.907	9.877	9.392	9.191	7.363	10.199	10.062	9.863	10.17	9.91	10.057	11.097	11.135	10.406	11.252	10.07	10.956	9.608	10.423	9.814
lc_pos-Peak_004900	9.147	4.521	7.315	7.657	9.203	5.995	9.601	7.811	9.448	10.599	8.432	9.137	7.978	9.211	10.764	10.946	9.526	8.585	7.546	6.852	8.421	9.442	7.941	10.201	6.803	9.529	10.434	9.369	5.843	5.672	9.381	9.469	9.484	0	10.271	9.217	7.811	9.248	8.538	8.856	10.896	9.724	7.715	11.154	5.226	10.981	9.963	8.437	7.745
lc_pos-Peak_032929	10.383	10.767	10.974	10.059	10.551	10.218	9.514	10.55	10.603	10.773	10.739	10.634	10.693	10.833	10.18	10.544	10.745	10.316	11.008	11.008	10.558	10.188	11.041	0.767	9.947	10.246	10.143	9.638	9.616	10.125	10.851	10.561	9.714	10.54	10.009	10.519	10.067	9.484	9.99	10.609	10.69	10.501	10.318	10.502	10.735	10.173	11.083	9.75	10.647
lc_pos-Peak_016924	6.776	10.746	8.965	9.635	4.52	8.999	9.169	1.902	5.617	10.526	9.244	7.606	5.613	0	7.007	7.414	5.544	9.327	9.096	7.93	1.931	12.89	9.031	0.767	6.81	9.457	9.526	0	0	0	0	0	0	0	0	0	0	0	0	0	0	0	0	0	0	0	0	0	0
lc_neg-Peak_16733	11.295	10.737	10.491	11.525	11.322	10.94	10.339	10.676	10.794	11.411	10.968	10.256	10.901	0.227	11.941	11.8	11.392	11.333	9.82	0.34	11.603	9.826	11.008	10.835	11.725	11.082	11.091	11.035	10.727	10.323	10.967	11.574	10.038	10.736	11.723	10.707	10.564	10.172	10.428	0	0	0	0	0	0	0	0	0	0
lc_pos-Peak_116976	10.473	9.996	8.49	8.443	10.856	10.703	7.974	1.902	11.004	9.693	7.023	10.09	7.148	9.804	10.89	10.361	9.461	10.869	8.999	9.165	8.54	9.929	10.137	10.512	9.627	11.827	9.046	9.646	7.818	8.374	8.814	2.479	9.202	9.491	9.894	8.866	5.955	10.305	10.343	9.75	0	0	0	0	0	0	0	0	0
lc_neg-Peak_10222	4.895	5.206	10.717	8.921	8.396	0	10.427	9.804	7.201	9.89	9.615	9.478	7.928	9.276	9.476	9.409	10.582	9.507	9.758	9.579	3.006	9.075	9.437	9.065	9.413	6.887	10.482	9.159	0	9.032	9.83	10.138	9.623	9.186	9.196	9.615	7.408	6.472	5.532	8.392	11.518	11.538	11.891	11.444	11.584	11.788	10.85	11.099	10.57
lc_pos-Peak_010287	10.257	9.972	9.729	10.466	11.313	10.651	10.802	1.902	10.856	11.085	1.267	10.667	10.689	9.875	11.609	11.523	11.236	11.123	11.214	10.849	9.686	9.762	10.779	11.291	10.767	10.74	11.519	11.206	9.87	10.67	10.857	11.2	10.946	9.574	11.077	10.788	9.553	11.226	10.486	10.773	10.975	11.083	11.347	11.425	10.685	10.918	10.057	10.845	10.583
lc_pos-Peak_072765	8.832	4.521	10.444	10.397	7.649	10.049	10.297	9.634	3.751	9.872	7.716	7.154	10.399	4.747	9.458	9.628	5.42	10.511	9.774	10.783	9.524	10.331	10.577	6.51	8.583	10.907	11.267	6.206	9.45	9.915	10.339	9.897	10.933	9.169	10.94	9.876	0.107	9.948	10.663	10.147	1.859	1.852	0.888	7.441	4.95	2.481	10.787	4.555	7.302
lc_neg-Peak_18537	9.471	9.461	10.578	10.022	10.557	10.731	10.349	3.728	10.497	10.468	9.047	10.29	10.633	7.199	10.796	10.938	11.11	10.366	10.527	10.558	9.763	9.953	10.839	9.722	9.425	10.895	10.487	10.294	5.682	9.958	10.368	9.822	9.351	4.94	10.076	10.762	8.543	10.22	10.531	8.181	10.566	10.689	11.395	10.261	10.859	10.988	10.204	10.482	9.412
lc_pos-Peak_010827	10.406	9.865	10.058	10.383	10.543	10.123	10.48	9.135	10.485	10.619	10.191	10.236	10.737	10.498	10.755	11.039	10.568	10.372	10.597	10.386	10.519	10.213	10.413	10.428	10.445	10.44	10.653	9.996	9.139	9.701	10.02	10.349	10.054	5.688	9.933	10.008	10.207	9.95	9.939	9.768	10.454	10.534	10.418	10.879	10.058	10.807	10.031	10.099	9.714
lc_pos-Peak_018928	11.946	9.607	9.92	9.817	11.022	0	9.491	1.902	10.928	10.05	10.429	9.893	10.176	9.815	10.65	12.092	11.064	8.992	10.087	5.388	9.869	2.063	9.771	10.534	10.277	9.552	9.031	0	0	0	0	0	0	0	0	0	0	0	0	0	12.537	12.632	11.272	10.919	11.727	13.051	9.318	11.108	10.251
lc_pos-Peak_117107	9.893	9.689	6.858	6.423	10.357	10.196	6.425	1.902	10.488	8.314	1.267	9.467	5.38	9.226	10.445	9.919	7.261	10.387	6.869	7.543	7.936	9.46	9.642	10.094	7.258	11.319	6.981	0	0	0	0	0	0	0	0	0	0	0	0	0	0	0	0	0	0	0	0	0	0
lc_pos-Peak_163177	10.285	4.521	0	10.841	10.364	0	8.438	1.902	9.748	8.82	1.267	0	10.833	6.832	10.114	9.194	9.65	9.1	0.322	9.86	9.64	2.063	9.159	10.27	10.042	10.278	10.072	9.81	7.624	9.787	3.356	2.479	9.514	0	10.137	0.11	7.44	10.565	10.227	9.645	0	0	0	0	0	0	0	0	0
lc_pos-Peak_025636	10.492	4.521	11.623	9.601	10.557	10.605	9.505	11.192	9.821	10.163	10.555	10.616	10.707	7.6	11.047	11.734	9.906	10.871	11.006	10.412	10.598	11.135	10.99	0.767	9.747	10.398	9.873	10.455	10.261	10.986	10.998	10.909	9.752	10.335	10.341	12.294	9.424	10.848	11.257	9.527	1.859	1.852	0.888	0.916	0.233	2.481	0.9	0.226	0.228
lc_neg-Peak_23328	10.123	11.368	9.388	9.335	0.113	0	2.393	3.728	0	0.345	9.446	10.245	9.332	9.327	0	0	0	0	0	0	0	0	0	0	0	0	0	0	0	0	0	0	0	0	0	0	0	0	0	0	11.201	3.163	16.517	2.56	16.517	3.925	15.535	16.517	16.517
lc_pos-Peak_052973	9.789	4.521	9.493	9.925	9.847	11.068	7.713	9.674	10.036	9.73	9.231	8.947	9.783	10.924	10.269	10.264	9.891	9.369	9.429	9.858	10.222	2.063	9.775	11.5	9.647	9.719	9.665	8.876	8.938	9.237	9.442	9.787	8.991	9.231	9.842	9.519	8.366	9.709	8.922	10.39	0	0	0	0	0	0	0	0	0
lc_neg-Peak_40746	9.762	5.206	8.846	9.699	9.709	9.366	9.877	9.619	9.488	9.83	9.605	9.761	10.094	9.455	9.409	10.462	9.338	9.304	8.893	8.268	10.105	2.644	9.411	9.714	9.751	9.512	9.677	9.189	9.553	9.484	9.493	9.674	10.184	0	0.43	9.397	9.008	0	9.566	9.931	10.48	3.163	1.503	2.56	0.913	3.925	10.905	1.733	0.341
lc_pos-Peak_003385	9.155	8.713	9.525	8.318	9.625	9.37	9.125	7.979	9.697	9.796	7.709	8.006	9.629	5.411	9.863	10.019	9.789	9.192	9.8	9.749	9.015	9.157	9.776	9.476	8.999	8.966	9.835	8.996	6.628	9.666	9.721	9.961	9.573	7.79	9.537	9.607	7.204	9.491	9.014	8.536	9.791	9.867	10.098	10.105	9.763	10.387	9.717	9.767	9.631
lc_neg-Peak_09281	8.551	9.385	9.902	8.2	9.88	10.027	9.387	3.728	9.79	9.989	8.895	9.464	9.757	8.373	10.245	10.502	10.504	7.387	9.706	9.635	8.901	8.325	10.167	10.363	8.161	9.309	9.973	9.395	4.39	9.79	9.957	10.387	9.722	4.734	9.472	10.462	7.756	9.631	9.765	9.552	9.704	9.82	10.442	10.606	9.832	10.346	9.522	9.594	6.331
lc_neg-Peak_09271	8.551	9.385	9.902	8.2	9.88	10.027	9.387	3.728	9.79	9.989	8.895	9.464	9.757	8.373	10.245	10.502	10.504	7.387	9.706	9.635	8.901	8.325	10.167	10.363	8.161	9.309	9.973	9.395	4.39	9.79	9.957	10.387	9.722	4.734	9.472	10.462	7.756	9.631	9.765	9.552	9.704	9.82	10.442	10.606	9.832	10.346	9.522	9.594	6.331
gc-MSF-[MZ=149; RI=366.44; 113]	8.128	7.804	8.051	7.726	8.521	8.444	8.236	7.988	7.971	8.423	7.653	7.506	8.313	2.295	8.833	8.943	8.303	8.112	8.179	7.66	1.114	8.051	8.291	8.106	8.214	7.96	8.462	8.838	8.154	8.735	8.51	8.763	8.65	7.708	8.674	8.762	8.351	8.58	8.297	8.187	8.471	2.59	8.795	8.609	8.05	2.017	8.081	8.473	8.274
lc_pos-Peak_010410	10.502	10.064	10.18	10.441	10.372	10.5	9.857	1.902	10.489	9.74	8.308	10.533	10.729	9.543	10.567	11.335	10.649	9.846	9.125	9.881	10.002	9.066	9.834	10.807	10.292	10.732	9.719	10.692	11.06	11.36	10.677	10.41	10.662	9.142	10.237	10.638	10.703	11.096	11.263	9.931	11.295	10.652	10.031	10.633	10.261	10.462	9.967	10.554	7.019
lc_neg-Peak_14675	9.942	5.206	8.424	10.04	9.762	5.509	9.626	8.842	9.37	9.4	8.41	7.675	9.837	7.555	9.235	10.054	9.491	9.164	9.582	9.495	9.595	9.363	9.298	9.206	9.233	7.686	9.914	9.028	7.816	9.582	9.571	9.617	9.665	7.783	8.602	9.079	7.906	9.072	9.377	8.847	9.616	9.831	7.135	9.68	7.817	10.084	8.231	9.186	9.219
lc_neg-Peak_13260	10.404	5.206	10.023	10.395	10.532	0	10.585	3.728	0	10.522	10.938	0	10.243	0.227	0	0	0	0	0	0	0	0	0	0	0	0	0	10.512	9.91	1.25	4.4	3.168	10.12	0	9.956	10.298	10.066	10.176	0	0	12.127	11.951	11.548	11.674	11.88	11.115	9.976	11.955	12.003
lc_pos-Peak_011210	9.876	9.175	8.995	9.889	10.074	9.792	9.999	1.902	9.958	10.008	9.695	9.674	10.029	9.808	10.383	10.473	10.045	9.876	9.955	9.9	9.726	9.761	9.786	9.969	9.998	9.955	10.168	9.397	7.21	8.684	9.469	9.723	9.475	0	9.665	9.485	9.212	9.6	9.198	8.929	10.097	10.032	9.88	10.477	9.09	10.196	9.595	9.281	7.898
lc_neg-Peak_13121	8.851	5.206	7.5	9.961	9.756	9.357	9.821	9.347	9.342	9.849	8.064	5.375	9.919	6.165	10.47	10.348	9.44	9.705	9.94	9.571	9.601	9.861	9.104	9.687	9.486	9.507	10.105	9.48	8.394	9.899	9.659	9.601	10.126	7.927	10.136	8.865	7.825	10.002	9.621	8.359	10.429	10.269	8.077	10.467	7.513	10.641	5.553	9.363	6.991
lc_pos-Peak_169403	11.801	10.248	12.534	13.069	11.633	12.353	11.98	10.698	11.49	11.673	10.749	11.656	12.803	11.83	11.441	10.611	11.675	11.577	10.62	12.756	12.152	2.063	11.89	11.527	11.839	12.448	12.267	11.452	12.301	12.294	11.231	10.471	11.631	10.964	12.718	11.362	11.913	12.126	12.749	12.574	11.952	12.953	10.242	11.657	8.413	11.929	10.436	0.226	10.225
lc_pos-Peak_007663	12.331	10.266	10.236	11.639	11.199	10.302	11.421	1.902	11.305	10.405	10.551	10.258	11.561	10.899	11.812	12.069	10.997	10.482	8.986	9.547	11.19	2.063	9.743	11.69	11.544	11.184	10.803	11.53	10.098	10.014	9.79	10.205	10.106	0	10.046	9.443	9.872	10.382	10.201	10.069	11.519	11.416	0.888	10.847	9.87	11.058	0.9	0.226	6.642
lc_pos-Peak_027732	10.012	4.521	10.419	10.338	10.346	11.133	10.272	10.115	10.286	11.944	7.706	9.63	10.092	7.85	11.252	12.041	10.603	10.505	11.052	10.788	9.866	10.703	10.421	9.854	10.924	10.761	11.713	11.009	9.69	10.888	10.451	10.568	11.391	10.981	11.103	11.295	9.224	10.995	10.724	10.973	9.72	10.07	10.562	10.789	8.234	10.137	11.78	10.167	10.955
lc_neg-Peak_06634	10.194	10.038	10.241	9.978	10.631	9.883	9.791	8.331	10.814	10.933	10.457	10.613	10.708	10.233	10.554	10.686	10.997	9.328	10.68	10.733	9.933	9.628	10.719	9.859	9.674	10.127	10.13	9.36	7.783	9.609	10.246	10.508	9.713	7.38	9.662	10.541	9.851	9.628	9.799	9.529	10.36	9.916	10.357	10.771	10.107	10.564	10.128	9.736	5.933
lc_neg-Peak_35643	6.129	5.206	9.584	9.602	10.07	5.776	10.289	9.335	9.556	9.979	3.606	7.357	10.102	0.227	10.366	10.104	9.731	9.655	10.241	9.977	9.594	9.31	9.466	9.262	9.484	9.09	10.648	8.886	0	10.172	9.677	10.392	9.83	0	10.072	9.526	0.759	9.563	9.526	6.111	10.905	10.695	10.584	10.72	10.048	11.038	10.337	10.069	9.732
lc_neg-Peak_30514	9.777	10.759	0.734	9.805	10.084	0	10.329	3.728	10.047	0.345	11.385	0	10.037	0.227	9.961	2.265	10.371	0.342	10.317	0.34	3.006	10.146	9.953	2.406	10.39	0	2.514	10.738	10.389	10.194	10.17	11.167	10.575	0	10.086	10.251	10.828	10.239	9.57	0	11.975	11.702	11.187	11.177	11.38	11.651	1.547	11.502	9.935
lc_neg-Peak_28879	11.022	9.84	11.511	10.633	12.133	9.987	12.065	10.161	11.884	11.75	10.433	10.956	11.959	10.013	11.318	12.466	11.717	11.195	12.024	11.908	10.328	10.899	11.678	11.191	11.529	10.769	12.466	11.676	10.366	11.911	11.566	12.251	11.919	10.237	10.935	11.589	9.999	11.107	11.907	11.038	11.33	11.975	11.082	11.742	11.013	12.417	11.092	11.274	11.295
lc_pos-Peak_017721	9.535	9.238	9.543	9.5	9.886	9.95	9.538	1.902	9.82	9.994	8.443	9.236	9.821	9.233	7.283	10.23	9.966	9.531	9.837	9.788	9.489	9.605	9.843	10.439	9.631	0	10.096	9.632	7.754	9.893	9.785	10.106	8.889	8.906	0.108	9.84	8.313	0	9.533	6.633	1.859	9.953	10.065	10.425	9.741	10.427	9.8	9.81	4.522
lc_pos-Peak_060792	9.875	4.521	9.25	9.95	5.414	10.383	10.447	10.563	9.988	6.823	10.38	9.462	10.03	9.89	6.836	9.171	10.234	0	7.933	9.102	9.563	8.603	9.155	9.817	9.515	5.972	9.47	11.895	10.177	11.253	9.553	9.756	9.756	10.556	9.86	9.837	10.404	10.298	10.775	10.616	0	0	0	0	0	0	0	0	0
lc_pos-Peak_044413	0	9.952	10.884	0.111	7.134	0	9.801	9.746	4.516	8.4	9.793	10.046	5.572	5.969	9.023	9.548	10.586	9.183	8.598	7.283	1.931	2.063	9.693	6.675	6.49	6.49	10.111	7.049	2.804	7.21	10.316	10.599	9.98	8.348	9.773	9.694	5.52	5.385	1.839	8.804	11.689	11.775	12.347	11.441	11.814	11.373	11.204	10.548	10.507
lc_neg-Peak_13327	6.81	9.043	8.081	9.04	9.163	7.563	9.656	9.753	8.067	9.741	8.379	5.165	9.926	5.643	9.719	9.66	9.199	9.465	10.081	9.617	9.558	9.956	9.107	9.571	9.36	7.959	9.747	8.557	6.594	9.822	9.644	9.556	9.224	9.139	9.688	8.394	8.61	9.217	9.115	6.105	10.178	9.952	7.395	9.75	6.801	10.556	6.05	9.23	4.786
lc_neg-Peak_12307	4.923	5.206	9.382	9.396	7.81	9.597	9.518	9.528	9.587	9.421	9.467	7.681	8.874	9.842	10.274	8.903	9.569	9.609	9.539	10.388	9.293	10.132	10.62	9.161	7.511	9.665	9.964	0	0	0	0	0	0	0	0	0	0	0	0	0	0	0	0	0	0	0	0	0	0
lc_pos-Peak_040156	11.072	8.962	10.522	10.958	11.846	9.511	11.245	1.902	11.326	10.132	11.484	9.423	11.29	5.847	11.189	10.739	11.804	9.654	9.5	10.554	8.581	15.198	10.659	11.797	10.671	10.516	11.145	8.683	2.839	9.721	9.189	10.55	9.713	3.92	9.778	10.022	9.608	10.269	8.992	8.052	9.73	10.638	13.143	11.669	6.111	10.772	6.508	6.116	9.338
lc_pos-Peak_013352	10.089	9.486	10.136	10.148	10.386	11.211	11.313	11.934	10.621	10.324	9.955	10.492	10.513	10.447	10.908	10.174	11.011	9.969	10.631	10.451	10.345	10.735	10.503	10.912	10.018	10.198	10.448	9.408	9.236	9.802	10.022	9.532	11.362	11.824	9.89	10.143	9.867	10.134	9.847	10.56	11.011	11.383	10.097	11.802	12.133	9.811	10.966	10.255	11.319
lc_pos-Peak_066524	9.899	9.117	8.978	9.783	10.186	9.71	9.87	7.857	10.001	10.358	8.463	9.945	10.367	8.294	10.58	10.788	10.429	9.912	10.32	10.144	9.706	9.585	9.904	10.091	9.94	9.79	10.572	9.696	8.974	10.185	9.906	10.284	10.297	9.788	10.372	9.866	9.443	10.18	9.809	9.698	10.589	10.521	10.253	10.674	10.357	10.929	9.692	10.396	10.217
lc_neg-Peak_18536	0	9.492	0.734	0.563	7.169	10.484	9.974	3.728	0	9.453	9.881	0	8.351	7.931	9.44	9.493	9.278	9.332	9.613	9.157	3.006	2.644	9.987	2.406	0.398	9.32	9.435	4.767	0	1.25	4.4	8.862	6.862	0	6.601	8.727	6.601	6.464	8.237	0	3.528	3.163	7.563	2.56	7.837	9.044	1.547	6.726	3.551
lc_pos-Peak_037217	5.088	9.425	9.485	9.8	7.027	11.096	10.197	10.636	7.293	11.075	1.267	9.461	10.188	9.807	9.619	9.569	9.484	10.698	11.443	10.825	9.899	11.038	9.688	0.767	8.57	11.2	11.281	9.208	11.524	10.514	10.872	10.669	12.222	11.854	11.62	11.105	6.675	11.82	11.576	11.587	9.854	10.249	8.865	10.521	9.366	2.481	12.415	9.406	10.483
lc_pos-Peak_028897	7.987	9.707	10.287	10.166	9.563	10.915	11.888	10.961	9.674	11.512	7.811	10.604	10.857	10.415	9.655	10.547	10.262	10.984	11.382	10.963	9.636	10.94	10.301	6.797	10.446	10.661	11.622	9.567	11.492	11.431	11.133	11.364	12.956	11.589	11.112	11.565	9.425	11.05	11.626	11.621	9.401	10.513	9.597	10.405	0.233	10.49	11.938	0.226	9.759
lc_neg-Peak_11969	10.164	9.538	9.58	10.154	10.52	10.225	10.347	9.43	10.498	10.68	9.792	9.846	10.881	10.389	10.574	10.841	10.189	10.081	10.526	10.433	10.452	10.092	9.959	10.419	10.352	10.184	10.524	10.055	9.468	10.047	9.722	9.973	10.188	7.802	10.039	9.682	10.15	9.778	10.103	9.892	10.445	10.312	9.583	10.896	9.539	10.636	9.671	9.993	9.044
lc_neg-Peak_11801	5.509	9.891	9.621	7.228	9.178	0	9.467	9.31	8.422	8.851	9.738	9.359	8.896	7.228	0	0	0	0	0	0	0	0	0	0	0	0	0	0	0	0	0	0	0	0	0	0	0	0	0	0	0	0	0	0	0	0	0	0	0
lc_pos-Peak_019647	7.676	4.521	5.972	9.217	8.232	9.557	8.954	1.902	7.341	8.275	1.267	0	8.947	7.626	10.159	10.283	8.986	9.051	6.86	5.42	1.931	2.063	8.073	10.533	8.84	9.422	10.03	9.394	6.18	8.852	3.356	9.166	9.711	0	9.721	8.892	0.107	9.739	9.209	9.447	10.154	10.151	9.59	10.719	8.89	10.347	8.269	9.661	8.595
lc_pos-Peak_019492	7.681	4.521	5.606	9.135	7.625	9.579	8.485	1.902	7.151	8.004	1.267	0	8.314	7.66	10.082	10.252	8.564	8.608	6.857	6.093	1.931	2.063	8.587	10.442	8.432	9.35	9.986	9.234	6.657	8.895	3.356	9.202	9.647	0	9.725	8.814	0.107	9.561	9.372	9.397	10.305	10.029	9.544	10.706	8.902	10.289	7.917	9.632	8.304
lc_pos-Peak_042802	10.968	9.723	11.524	11.325	11.869	11.273	11.79	10.312	11.654	11.738	10.018	11.255	11.916	10.015	12.075	12.601	12.048	11.377	11.628	11.695	10.294	10.846	12.046	11.263	11.211	11.11	11.991	11.698	10.294	11.694	11.634	12.216	11.93	10.484	11.539	12.031	10.177	11.646	11.857	11.244	11.554	12.074	12.367	12.694	11.55	12.43	11.918	11.965	11.794
lc_neg-Peak_06706	12.461	11.794	11.226	12.64	12.992	11.667	12.124	11.778	12.198	12.744	11.72	11.49	12.397	10.034	12.828	13.289	12.432	12.075	11.195	5.117	12.657	9.827	11.919	11.9	12.692	11.6	12.412	11.643	11.487	11.175	11.867	12.528	11.368	11.35	12.183	10.959	11.341	10.691	10.967	9.39	13.074	12.683	11.612	13.277	12.166	12.473	11.538	12.567	12.533
lc_neg-Peak_05738	6.961	9.634	9.332	9.769	7.234	10.897	9.985	10.509	7.559	11.727	3.606	8.372	9.361	9.308	10.227	10.217	10.166	10.527	10.891	10.665	9.476	10.229	10.052	9.247	10.45	10.287	11.669	9.52	9.196	8.392	9.665	9.128	10.665	10.786	10.627	10.543	0.759	10.166	10.071	10.013	11.508	9.954	12.208	13.444	10.142	11.905	13.168	11.055	11.327
lc_neg-Peak_14676	9.753	9.176	9.181	10.768	9.85	8.688	9.945	9.476	8.846	9.624	8.341	6.553	9.99	8.369	10.382	10.143	9.326	9.393	9.817	9.688	10.153	9.395	9.208	9.215	9.157	9.55	10.158	6.105	4.771	10.033	9.65	9.883	9.875	5.394	10.104	9.189	9.186	9.747	9.518	9.088	10.755	10.427	9.988	10.495	9.748	10.609	9.793	9.929	9.973
lc_pos-Peak_001632	10.558	9.395	9.462	10.578	10.288	10.535	10.821	9.515	10.311	10.264	9.666	9.842	10.771	10.502	11.274	11.172	10.18	10.597	10.181	9.89	10.658	10.53	10.028	10.693	10.62	10.739	10.914	10.045	9.393	9.572	9.621	9.865	10.146	3.353	10.351	9.722	10.133	10.35	9.964	9.933	10.943	10.74	10.047	11.286	9.632	10.878	9.457	10.012	9.748
lc_neg-Peak_34322	7.535	5.206	8.422	8.337	9.559	8.348	9.613	3.728	9.388	9.673	8.811	7.208	9.588	9.407	9.498	9.601	9.438	9.023	9.607	9.465	9.202	2.644	9.395	9.738	9.226	8.871	9.743	9.083	7.363	9.203	9.575	9.628	9.194	8.215	9.402	9.039	8.35	8.595	9.137	8.557	10.089	9.814	9.406	9.74	8.981	10.142	7.84	9.608	6.985
lc_pos-Peak_003388	9.755	4.521	9.945	9.862	10.146	9.46	9.183	8.297	10.339	10.228	8.51	9.531	10.527	10.2	9.939	10.245	10.018	8.838	10.144	10.333	10.811	9.045	10.059	10.266	9.41	9.671	10.219	9.835	9.017	10.568	10.009	10.023	10.269	8.153	9.859	9.67	10.129	9.43	10.448	8.354	9.984	10.42	10.385	10.168	9.831	10.862	9.849	10.804	10.559
lc_pos-Peak_003229	9.639	4.521	10.095	9.71	10.086	9.709	9.679	8.318	10.037	10.082	9.536	9.682	10.31	9.829	10.123	10.026	10.312	9.417	9.887	9.827	10.636	9.668	10.231	9.906	9.721	9.48	10.253	9.679	9.212	10.325	10.25	10.263	9.997	8.998	9.934	10.106	9.857	9.664	10.028	9.17	9.578	10.104	10.293	10.393	10.154	10.631	10.16	10.358	10.293
lc_neg-Peak_12964	7.921	9.597	9.78	10.041	9.898	9.613	10.643	10.587	8.883	10.295	9.559	5.518	10.635	7.008	10.604	10.149	9.959	10.517	10.687	10.095	10.208	10.588	10.031	10.507	10.477	9.601	10.748	10.083	9.178	10.531	10.35	10.408	10.124	9.542	10.533	9.76	9.716	10.044	10.121	8.386	11.008	10.709	9.816	10.595	9.394	11.365	8.296	9.905	7.695
lc_pos-Peak_137487	10.616	4.521	9.226	9.795	9.914	10.203	9.883	9.158	9.552	9.679	7.713	7.137	9.213	10.73	10.127	9.08	9.355	10.184	8.554	9.888	8.396	8.716	9.575	9.923	9.374	10.621	9.43	0	0	0	0	0	0	0	0	0	0	0	0	0	0	0	0	0	0	0	0	0	0
lc_pos-Peak_006709	9.216	8.82	9.763	10.551	9.979	7.7	10.216	9.494	10.346	10.588	8.287	10.095	10.434	10.13	10.739	10.461	11.059	9.532	9.789	10.345	11.035	9.619	10.273	10.361	9.699	9.464	10.837	10.061	7.617	10.246	9.892	10.233	10.009	8.673	9.687	9.913	9.141	9.876	10.891	9.718	9.923	9.904	10.02	10.458	9.933	11.124	9.905	10.044	10.291
lc_neg-Peak_01943	9.173	5.206	10.346	9.444	9.292	10.594	9.928	9.364	9.446	9.755	8.376	9.349	9.81	8.435	9.757	9.503	10.238	9.7	9.557	10.635	9.298	9.508	10.622	11.273	10.055	10.217	9.445	6.443	3.2	9.368	9.169	9.571	9.371	9.612	8.89	8.836	6.443	7.795	10.018	8.549	0	0	0	0	0	0	0	0	0
lc_pos-Peak_024195	7.663	8.986	5.979	8.453	9.423	8.014	10.125	9.851	9.47	8.981	7.455	8.269	6.381	7.63	10.036	9.917	9.676	7.555	9.441	7.919	8.398	9.894	9.462	9.575	8.975	9.041	9.867	0	0	0	0	0	0	0	0	0	0	0	0	0	9.927	9.909	11.472	11.233	9.988	9.061	10.428	9.708	9.864
lc_pos-Peak_040779	13.515	11.476	13.123	14.198	14.587	12.874	14.684	10.305	14.455	13.725	13.306	12.787	14.439	12.611	15.405	14.77	15.177	13.475	13.099	14.089	13.149	2.063	14.699	14.315	14.169	14.089	15.671	14.298	11.995	13.5	13.651	14.713	13.916	10.789	14.393	14.145	12.106	14.434	13.811	13.45	14.372	15.308	11.058	15.388	10.682	14.88	9.063	10.841	10.853
lc_neg-Peak_06051	10.025	9.699	10.931	10.363	10.447	11.651	10.089	8.085	10.589	10.717	9.651	10.269	10.485	7.177	11.429	11.122	11.362	10.446	9.687	10.383	9.513	9.711	10.812	10.054	10.101	10.693	10.933	10.628	10.134	10.656	10.852	10.784	10.123	7.257	10.744	11.133	9.925	10.75	10.625	10.103	10.888	10.852	9.495	11.739	9.663	11.211	10.827	9.202	6.749
lc_neg-Peak_19153	6.122	5.206	6.957	9.181	7.921	9.408	9.374	8.816	8.436	9.645	7.921	6.426	9.587	9.173	0	0	0	0	0	0	0	0	0	0	0	0	0	0	0	0	0	0	0	0	0	0	0	0	0	0	0	0	0	0	0	0	0	0	0
lc_neg-Peak_02274	11.011	9.824	10.605	9.737	11.288	10.294	9.808	3.728	11.306	11.261	10.331	10.668	10.235	9.618	11.051	11.563	11.124	10.227	10.553	10.796	9.824	2.644	10.615	10.044	9.788	10.263	10.263	10.062	8.16	9.975	10.252	10.176	9.511	9.954	10.05	10.506	9.614	9.749	9.688	9.737	11.231	11.33	9.831	11.971	10.065	10.9	9.716	10.222	3.922
lc_neg-Peak_42029	8.919	9.626	9.74	9.644	9.885	9.407	10.204	9.44	9.858	10.081	9.558	9.481	10.174	9.883	9.791	9.922	9.846	9.949	10.197	10.023	9.679	10.101	9.886	10.13	9.952	9.481	10.238	9.585	8.557	9.967	10.299	10.132	9.612	9.508	9.863	9.548	8.882	9.147	9.56	9.437	10.401	10.391	9.707	10.074	8.257	10.552	9.652	9.598	8.97
lc_pos-Peak_010972	10.372	9.434	8.508	10.617	9.939	10.592	10.688	9.74	9.876	9.949	9.696	9.691	10.883	10.662	11.169	11.114	9.871	10.662	9.903	9.609	10.773	10.582	9.678	10.542	10.703	10.793	10.849	10.118	9.682	9.622	9.527	9.825	10.105	3.466	10.349	9.7	10.147	10.334	10.056	10	11.001	10.788	9.914	11.217	9.427	10.896	9.455	9.96	9.799
lc_pos-Peak_042086	7.688	4.521	6.776	9.793	7.339	10.709	9.755	10.025	7.154	10.166	7.28	6.82	7.676	7.285	9.873	9.746	9.156	9.986	9.973	9.81	1.931	10.221	9.431	9.024	9.486	10.617	10.736	7.467	9.917	7.044	9.902	9.203	10.931	10.504	11.052	9.881	4.948	10.47	9.829	10.516	10.109	9.929	9.44	10.863	6.912	9.278	11.735	8.234	9.125
lc_pos-Peak_001127	8.13	9.141	8.013	7.987	9.436	9.694	8.495	7.661	9.193	9.41	7.592	7.3	9.208	8.305	9.665	10.054	9.4	8.1	9.079	9.151	9.175	9.33	9.418	10.126	9.108	8.57	9.964	9.222	6.501	9.491	9.483	9.605	9.506	5.69	9.174	9.218	6.628	9.154	8.895	9.009	9.655	9.771	9.488	10.094	9.055	10.078	9.294	9.414	8.272
gc-MSF-[MZ=353; RI=741.4; 15]	8.235	8.198	7.884	8.296	8.963	8.071	8.576	7.973	8.752	8.764	8.437	8.378	8.362	8.47	8.773	8.905	8.877	8.294	8.833	8.688	8.489	8.543	8.692	8.528	8.531	8.383	8.753	8.171	7.522	8.331	8.393	8.575	8.6	6.881	8.361	8.647	8.4	8.053	8.381	8.261	8.322	8.112	8.375	8.77	8.009	8.723	7.97	8.065	7.496
gc-MSF-[MZ=103; RI=304.68; 79]	7.839	7.625	8.09	8.103	8.562	8.34	8.662	7.991	7.978	8.009	7.611	6.918	8.432	7.581	8.93	9.195	8.519	8.513	8.244	8.157	7.692	8.557	8.779	8.343	8.331	8.23	8.945	8.823	8.086	8.245	8.602	9.082	9.194	7.857	8.91	9.009	7.503	8.84	8.342	8.54	8.71	8.715	8.834	9.422	8.354	9.003	8.452	8.504	8.394
lc_neg-Peak_14946	5.233	10.206	9.847	10.58	9.883	10.522	10.892	11.258	9.967	9.852	10.2	9.713	10.112	10.724	10.191	9.247	9.131	10.404	9.725	10.457	10.251	9.947	10.549	9.526	9.538	9.864	10.813	6.231	6.093	8.171	10.343	9.351	9.929	10.207	9.655	9.942	6.218	9.479	8.865	9.397	0	0	0	0	0	0	0	0	0
lc_neg-Peak_01028	9.847	9.676	9.535	9.826	10.004	10.629	9.994	8.393	9.877	10.071	9.413	7.212	9.729	6.144	10.972	10.492	10.639	10.315	10.204	9.619	3.006	9.476	9.937	10.214	10.177	9.98	10.684	10.729	9.157	9.735	9.793	9.975	10.214	8.35	10.382	10.234	8.157	10.618	10.141	9.431	10.005	9.716	9.943	10.751	7.111	10.132	9.782	8.064	9.539
lc_pos-Peak_130625	7.322	4.521	7.326	9.977	7.314	7.996	8.01	8.302	7.463	8.829	7.291	9.179	9.414	6.893	9.031	9.16	9.657	8.575	9.365	8.381	9.327	9.613	9.712	9.332	8.997	7.299	9.566	7.073	8.377	8.536	9.893	9.78	7.632	8.98	8.898	8.823	7.788	7.626	6.902	8.505	9.551	9.294	9.505	9.152	9.131	9.835	9.581	9.063	9.648
lc_neg-Peak_06038	12.164	11.778	11.767	12.408	13.197	12.559	13.073	10.557	12.849	12.62	11.011	13.281	12.688	11.622	13.593	14.182	12.996	13.528	13.006	12.593	11.912	11.203	12.248	11.728	12.193	12.553	13.143	13.72	11.316	13.038	13.36	12.631	13.36	12.068	13.038	12.919	11.535	13.509	13.115	12.576	10.614	9.605	9.722	10.744	0.913	3.925	10.389	1.733	9.895
gc-MSF-[MZ=99; RI=291.65; 47]	8.054	7.894	7.904	7.821	8.361	8.217	8.185	8.122	8.253	7.658	7.983	7.908	8.719	8.259	8.683	8.908	8.268	8.39	7.935	7.628	8.137	8.212	8.277	8.231	8.23	8.075	8.469	0	0	0	0	0	0	0	0	0	0	0	0	0	8.76	8.616	7.539	9.325	7.403	8.686	7.504	7.748	5.3
lc_neg-Peak_14917	9.481	5.206	7.681	9.045	9.653	6.783	9.785	9.564	9.602	9.572	8.418	7.349	9.964	8.923	9.061	9.74	8.886	9.298	9.839	9.702	9.728	9.783	8.896	9.449	9.622	7.533	9.911	8.372	9.05	9.84	9.423	9.382	9.482	8.218	8.582	8.12	9.054	7.761	9.386	8.892	9.734	10.082	6.94	9.481	7.103	10.406	7.36	9.621	9.446
lc_pos-Peak_067017	12.42	11.292	13.573	13.565	12.651	12.986	12.965	11.646	12.175	12.303	11.436	12.306	13.905	12.392	12.033	11.865	12.764	12.252	11.512	13.368	12.92	2.063	13.04	12.258	12.841	13.04	13.513	12.119	13.342	13.342	12.376	11.966	13.009	11.368	13.403	12.863	12.603	12.967	13.687	13.538	13.017	14.14	11.057	12.752	10.246	13.345	11.1	8.308	10.773
lc_neg-Peak_07056	10.306	9.905	11.736	11.139	11.592	12.133	11.625	10.705	11.487	11.91	10.034	11.223	11.805	10.08	12.252	12.104	11.828	11.888	11.221	12.262	10.165	11.362	11.804	11.41	10.959	11.844	12.356	11.592	10.382	11.595	11.643	12.125	11.925	11.172	12.017	12.24	9.912	11.81	12.16	11.372	11.939	12.157	12.486	13.103	11.59	12.334	11.955	11.082	10.993
lc_neg-Peak_38948	11.199	9.917	9.33	6.16	9.298	9.653	8.872	8.348	9.345	9.476	9.785	8.891	8.807	8.422	9.533	9.881	9.229	10.268	9.987	7.672	3.006	2.644	9.179	9.38	9.099	9.987	2.514	8.529	0	9.62	9.128	9.127	7.09	9.547	9.015	9.096	8.602	8.857	10.264	4.168	10.517	9.799	7.132	9.243	9.019	9.697	1.547	9.999	5.41
lc_pos-Peak_006466	9.72	9.516	9.886	9.898	9.877	9.913	9.938	9.489	9.901	10.099	9.442	9.774	10.071	8.008	10.26	10.28	10.335	9.887	10.135	9.814	9.362	9.974	10.339	9.898	9.804	9.874	10.276	9.781	9.654	9.85	10.273	10.575	10.22	9.622	10.076	10.119	8.998	9.961	9.572	9.961	10.328	10.193	10.502	10.582	10.104	10.714	10.232	9.973	10.093
gc-MSF-[MZ=144; RI=338.06; 50]	7.983	7.387	8	8.174	8.579	8.268	8.736	7.634	8.23	7.815	7.456	6.552	8.49	7.729	9.174	9.393	8.747	8.288	7.939	8.132	7.57	8.431	8.916	8.435	8.527	8.151	8.994	9.031	7.936	8.319	8.633	9.08	9.338	7.398	9.066	9.198	7.364	9.166	8.427	8.642	9.128	8.904	9.091	9.413	8.526	9.06	8.518	8.525	9.034
lc_neg-Peak_05838	10.14	9.686	11.747	10.751	11.184	11.963	11.303	10.418	11.292	11.502	9.925	10.931	11.483	9.674	12.033	11.848	11.833	11.588	10.785	11.93	9.855	10.891	11.566	10.977	10.729	11.451	12.161	11.094	10.055	11.422	11.312	11.83	11.574	10.703	11.535	12.009	9.553	11.521	11.83	10.834	11.406	11.816	11.383	12.743	11.209	12.095	12.112	10.657	10.327
lc_pos-Peak_029649	11.76	10.785	10.961	10.824	10.506	13.871	12.125	10.828	11.594	11.204	11.016	10.11	10.903	11.932	14.241	13.41	13.007	13.827	12.558	13.045	12.605	12.965	11.372	12.803	13.404	12.439	11.944	10.37	8.945	5.414	9.683	10.047	9.991	9.209	9.935	7.196	5.962	10.1	5.686	9.655	10.249	10.045	9.782	10.42	9.856	10.053	10.131	9.676	11.543
lc_pos-Peak_071478	9.914	9.124	10.07	9.719	10.061	9.647	9.973	8.473	10.251	10.437	9.219	9.849	10.171	9.407	10.265	10.672	10.513	9.805	10.409	10.009	9.988	9.858	10.436	9.902	9.824	9.904	10.555	9.988	9.676	10.123	10.36	10.689	10.343	9.456	10.135	10.219	9.39	9.933	10.134	9.955	10.468	10.533	10.457	10.765	9.839	10.789	10.223	10.266	10.222
lc_neg-Peak_52088	12.849	11.791	14.179	14.179	13.293	13.856	13.537	12.074	12.937	13.114	12.184	13.164	14.438	13.042	12.855	12.059	13.564	13.006	12.166	14.323	13.413	9.126	13.72	12.935	13.381	13.751	14.277	13.209	13.895	13.99	13.231	12.741	13.687	12.374	14.206	13.461	13.115	13.753	14.501	14.254	13.158	14.324	11.439	13.19	10.753	13.825	11.657	8.397	11.33
lc_pos-Peak_020250	10.487	9.679	11.543	11.247	11.357	11.988	10.943	10.358	11.296	11.504	9.778	10.749	11.678	9.682	12.233	12.106	11.676	11.439	10.616	11.747	10.167	10.976	11.615	10.755	10.513	11.569	12.121	10.965	10.228	11.273	11.24	11.454	11.506	10.625	11.572	11.626	9.496	11.485	11.653	10.839	11.781	12.076	11.467	12.779	11.164	12.177	12	10.914	10.668
gc-MSF-[MZ=113; RI=291.63; 51]	8.343	7.993	8.067	8.048	8.412	8.445	8.319	8.171	8.333	7.741	8.112	8.017	8.715	8.381	8.88	9.092	8.363	8.601	8.047	7.8	8.292	8.322	8.376	8.395	8.432	8.318	8.613	8.423	7.92	7.881	8.54	8.559	8.102	7.782	8.24	8.377	7.986	8.173	7.868	7.784	8.945	8.782	7.722	9.521	7.606	8.721	7.643	7.788	6.483
lc_pos-Peak_006707	9.74	9.665	10.209	9.99	10.277	9.83	10.043	9.559	10.232	10.087	9.497	9.762	10.379	8.815	10.092	10.257	10.329	9.921	10.286	10.267	9.785	10.054	10.327	10.027	9.812	9.82	10.29	9.605	9.439	10.118	10.29	10.617	10.144	9.39	9.906	10.065	9.393	9.778	9.917	9.814	10.215	10.215	10.54	10.513	10.279	10.798	10.302	10.158	10.159
gc-MSF-[MZ=218; RI=318.48; 26]	8.08	7.79	8.19	8.337	8.39	8.187	8.757	8.27	8.061	8.109	7.658	7.383	8.571	7.908	9.193	9.426	8.669	8.716	8.337	8.136	7.955	8.634	8.794	8.557	8.571	8.384	9.12	8.892	8.225	8.58	8.804	9.269	9.334	7.915	9.082	9.023	7.706	9.021	8.756	8.61	8.857	8.855	8.682	9.322	8.322	9.176	8.432	8.384	8.511
gc-MSF-[MZ=100; RI=318.61; 96]	8.026	7.766	8.156	8.369	8.359	8.11	8.727	8.285	7.99	8.052	7.587	7.309	8.747	7.981	9.134	9.39	8.604	8.715	8.279	8.074	8.095	8.619	8.767	8.536	8.584	8.36	9.095	8.903	8.23	8.491	8.735	9.252	9.285	7.821	9.036	8.997	7.796	8.985	8.617	8.58	8.837	8.812	8.611	9.304	8.254	9.087	8.406	8.229	8.497
gc-MSF-[MZ=216; RI=338.09; 27]	8.049	7.432	8.033	8.197	8.58	8.328	8.807	7.763	8.255	7.875	7.552	6.844	8.394	7.681	9.217	9.422	8.753	8.316	7.965	8.155	7.557	8.488	8.898	8.475	8.557	8.21	9.027	9.023	7.984	8.406	8.665	9.063	9.419	7.485	9.091	9.172	7.431	9.19	8.559	8.726	9.151	8.947	9.114	9.433	8.557	9.134	8.555	8.65	9.073
lc_neg-Peak_07663	13.144	12.76	12.657	13.186	13.641	12.774	12.346	12.807	12.868	13.46	13.033	12.003	13.023	10.258	13.704	13.734	13.413	13.102	11.965	9.826	13.653	11.313	12.88	12.908	13.593	12.651	13.3	13.038	12.568	12.861	13.14	13.583	11.748	12.631	13.374	12.66	12.66	11.671	12.346	10.09	14.057	13.158	12.307	13.843	12.752	13.239	13.229	13.333	13.221
lc_neg-Peak_22046	10.651	10.66	10.629	11.115	11.528	10.561	11.25	10.071	11.49	11.785	10.724	10.87	11.92	11.195	11.51	11.603	11.488	10.815	11.804	11.745	11.634	10.919	11.399	10.895	11.091	11.104	11.622	10.4	10.053	10.834	10.879	11.438	10.792	9.156	10.955	10.608	10.852	10.473	10.703	10.162	11.742	11.292	10.935	12.17	10.89	12.148	10.802	11.01	10.3
gc-MSF-[MZ=159; RI=318.56; 33]	7.969	7.744	8.086	8.252	8.239	8.092	8.651	8.191	7.879	7.952	7.487	6.984	8.41	7.794	9.084	9.335	8.534	8.613	8.142	7.951	7.789	8.554	8.685	8.47	8.5	8.289	9.001	8.8	8.124	8.449	8.671	9.147	9.229	7.793	8.984	8.935	7.565	8.905	8.605	8.518	8.766	8.762	8.504	9.218	8.179	9.036	8.353	8.221	8.427
lc_pos-Peak_037517	10.337	10.08	12.787	12.554	12.059	13.288	13.589	13.111	11.781	13.819	10.267	11.726	13.057	11.79	12.658	13.067	11.587	12.751	14.181	13.817	12.614	13.69	13.121	9.839	11.697	12.954	14.486	9.139	11.26	12.122	12.794	13.227	14.356	13.852	13.822	13.614	9.397	12.489	13.916	12.898	11.394	11.769	10.551	11.99	9.979	10.488	13.139	10.384	11.743
lc_pos-Peak_015501	12.986	12.181	13.347	13.267	13.745	12.663	13.598	11.233	13.651	13.667	11.977	13.819	13.417	12.067	13.827	14.552	13.74	14.146	12.96	13.093	12.786	12.769	14.113	12.695	13.416	13.353	13.661	14.04	12.184	13.705	13.788	14.145	13.507	11.671	13.767	14.085	12.18	13.705	13.477	13.002	11.83	11.853	11.369	12.211	10.234	11.057	11.446	11.408	10.329
lc_pos-Peak_036806	11.673	9.907	11.74	11.699	11.963	12.047	11.906	12.017	11.635	12.051	10.482	11.199	11.946	10.877	11.954	13.062	11.762	11.463	12.073	11.925	11.704	11.949	11.585	11.31	12.097	11.607	12.554	12.979	11.07	12.8	11.806	12.911	13.015	12.503	12.257	12.82	10.992	11.986	12.353	12.36	10.77	11.934	10.373	10.932	9.932	10.875	11.281	10.047	11.346
lc_pos-Peak_024496	10.622	9.75	11.639	11.364	11.423	12.036	11.303	10.466	11.386	11.646	9.737	11.083	11.757	9.962	12.482	12.306	11.751	11.675	11.184	12.048	10.45	11.189	11.774	11.209	10.775	11.842	12.237	11.177	10.412	11.511	11.406	11.822	11.892	11.089	12.007	11.939	9.883	11.867	11.93	11.284	12.133	12.304	12.787	13.196	11.302	12.427	11.813	11.209	11.017
lc_neg-Peak_04788	10.336	9.562	10.582	10.536	10.827	10.649	10.749	9.593	10.884	10.746	10.101	10.038	10.715	10.289	11.432	11.373	11.306	9.802	10.633	10.901	9.968	10.022	11.215	9.983	10.171	10.553	10.666	10.001	9.63	10.248	10.49	10.568	10.419	10.385	10.188	11.073	9.778	10.398	10.43	10.274	9.63	8.526	10.609	10.419	10.058	9.228	9.568	6.993	7.526
lc_pos-Peak_006473	9.748	9.693	10.112	9.971	9.97	10.004	10.042	9.694	9.912	10.241	9.614	9.944	10.182	8.459	10.31	10.349	10.393	10.009	10.269	9.462	9.38	10.124	10.427	10.017	9.928	9.948	10.46	9.814	9.59	10.006	10.44	10.541	10.168	9.627	10.142	10.242	9.157	9.971	9.768	9.849	10.361	10.222	10.642	10.612	10.295	10.618	10.214	10.094	10.166
lc_pos-Peak_021280	11.326	10.106	10.636	11.052	11.597	10.947	11.279	9.953	11.626	11.325	10.814	10.934	11.496	11.285	11.583	11.777	11.19	10.932	11.145	11.197	11.007	10.587	10.994	11.1	11.081	11.237	10.937	10.922	10.079	10.458	10.376	10.639	10.839	9.218	10.702	10.741	11.022	10.811	10.74	10.703	10.934	11.051	10.851	11.517	10.097	11.196	10.395	10.522	9.737
lc_pos-Peak_050510	8.707	9.428	9.198	9.395	9.898	7.029	8.832	7.867	8.995	7.657	8.426	8.28	9.376	9.637	10.197	9.051	10.033	6.823	8.608	9.143	9.87	2.063	9.98	9.429	8.098	9.098	9.727	7.739	6.631	9.212	9.369	9.223	8.681	7.766	8.157	8.991	8.946	9.164	9.217	6.664	0	0	0	0	0	0	0	0	0
gc-MSF-[MZ=192; RI=291.61; 27]	8.65	8.088	8.166	8.226	8.423	8.709	8.476	8.288	8.402	7.885	8.202	8.162	8.25	8.21	9.008	9.138	8.43	8.831	8.074	7.875	8.124	8.446	8.467	8.521	8.621	8.61	8.742	8.639	8.136	8.052	8.581	8.644	8.339	7.862	8.591	8.465	8.104	8.515	8.199	8.056	9.114	9.053	7.832	9.573	7.706	8.902	7.757	8.016	6.832
gc-MSF-[MZ=176; RI=291.6; 45]	8.617	8.107	8.266	8.222	8.592	8.601	8.45	8.224	8.524	7.978	8.253	8.241	8.434	8.351	8.982	9.174	8.595	8.796	8.203	7.963	8.291	8.457	8.563	8.528	8.598	8.504	8.799	8.652	8.075	8.218	8.664	8.689	8.275	7.925	8.485	8.562	8.189	8.391	8.232	7.979	9.027	9.019	7.909	9.645	7.902	9.011	7.804	8.224	7.232
gc-MSF-[MZ=85; RI=291.67; 57]	8.491	8.2	8.386	8.184	8.829	8.536	8.494	8.405	8.725	8.095	8.327	8.375	9.146	8.777	9.072	9.361	8.671	8.786	8.349	8.204	8.709	8.568	8.716	8.554	8.615	8.454	8.817	8.657	8.054	8.326	8.792	8.841	8.193	8.103	8.355	8.691	8.455	8.255	8.445	7.955	9.064	8.875	8.002	9.724	7.928	9.218	7.853	8.372	6.781
lc_pos-Peak_019217	11.765	10.657	12.807	13.04	12.458	13.195	13.14	12.303	12.611	13.716	11.037	11.967	12.813	11.795	12.87	13.368	12.747	12.79	13.56	13.336	12.339	13.045	12.925	11.751	12.995	12.909	13.808	13.027	11.983	13.09	12.805	13.253	13.661	13.139	13.396	13.514	11.343	12.675	13.234	13.046	12.301	12.682	12.904	13.012	11.429	11.863	13.681	12.701	11.977
lc_pos-Peak_119891	10.855	9.457	11.008	11.321	10.796	11.445	11.268	10.277	10.747	10.963	10.835	10.412	11.264	11.201	11.762	11.995	11.209	10.655	11.134	11	10.795	10.682	10.813	10.331	10.678	11.256	11.191	10.119	9.657	10.015	10.218	10.758	10.825	9.222	10.992	11.06	10.098	10.542	10.699	10.597	11.601	10.639	9.442	11.5	11.047	10.445	10.41	9.33	12.026
gc-MSF-[MZ=150; RI=291.59; 39]	8.838	8.171	8.471	8.334	8.871	8.871	8.59	8.344	8.818	8.209	8.37	8.476	8.84	8.61	9.327	9.522	8.773	8.977	8.419	8.253	8.623	8.585	8.79	8.669	8.754	8.718	8.98	8.828	8.192	8.17	8.854	8.906	8.494	8.124	8.679	8.77	8.24	8.647	8.271	8.151	9.193	9.143	8.007	9.89	7.952	9.025	7.902	8.167	6.913
gc-MSF-[MZ=130; RI=291.59; 58]	8.633	8.103	8.192	8.255	8.456	8.654	8.448	8.276	8.407	7.899	8.232	8.136	8.576	8.34	9.064	9.249	8.51	8.788	8.16	7.92	8.216	8.452	8.437	8.523	8.591	8.489	8.763	8.617	8.103	8.109	8.599	8.633	8.278	7.898	8.482	8.458	8.039	8.412	8.093	7.999	9.067	9.015	7.919	9.678	7.887	8.888	7.802	8.078	7.383
lc_neg-Peak_18442	10.004	9.569	9.034	10.764	9.378	9.178	9.64	9.349	8.871	9.5	9.353	8.907	9.799	9.813	9.7	9.754	9.507	9.596	9.665	9.414	10.171	9.572	9.381	9.581	9.306	9.404	9.622	8.729	8.724	9.516	9.803	9.576	9.544	9.068	9.683	9.162	9.001	9.177	9.042	9.162	10.217	10.134	9.064	9.797	8.577	10.198	8.577	9.026	9.015
lc_neg-Peak_06079	10.009	9.178	7.005	9.926	9.419	9.045	9.351	9.582	8.822	8.881	8.849	7.16	9.355	9.566	9.745	9.841	9.033	9.107	9.512	9.101	9.121	8.803	8.287	9.688	9.187	8.832	9.559	8.418	7.92	8.2	9.388	8.602	9.222	8.732	9.478	8.416	8.876	9.526	8.346	9.226	9.595	9.535	7.517	9.526	8.556	9.397	8.053	9.425	9.414
gc-MSF-[MZ=163; RI=291.62; 20]	8.835	8.208	8.378	8.362	8.705	8.883	8.603	8.388	8.636	8.098	8.362	8.339	8.855	8.587	9.291	9.442	8.66	8.969	8.346	8.161	8.573	8.6	8.688	8.674	8.75	8.747	8.943	8.797	8.256	8.162	8.815	8.818	8.524	8.082	8.705	8.684	8.23	8.674	8.294	8.202	9.203	9.159	7.965	9.825	7.929	9.008	7.909	8.154	7.12
gc-MSF-[MZ=132; RI=208.07; 14]	8.002	7.833	8.482	8.33	8.268	8.612	8.633	8.362	8.321	7.739	7.763	7.777	7.938	7.445	8.422	8.631	8.477	8.278	8.344	8.631	7.406	8.547	8.776	8.977	8.549	8.502	8.765	8.333	7.716	7.535	8.514	8.649	8.762	8.13	8.428	8.502	6.959	8.228	7.917	7.862	8.678	8.968	9.07	8.996	8.712	8.857	8.583	8.478	8.54
gc-MSF-[MZ=292; RI=366.56; 3]	8.409	7.846	8.017	8.045	8.42	8.75	8.471	7.934	8.017	8.26	7.696	7.314	8.177	7.112	9.1	9.303	8.58	8.278	8.273	7.914	7.628	8.242	8.548	8.17	8.403	8.214	8.74	9.085	8.358	8.523	8.625	9.021	9.078	7.439	9.05	8.923	8.003	8.921	8.268	8.433	8.529	8.573	8.729	8.886	8.022	8.596	8.179	8.12	8.387
lc_neg-Peak_06248	9.568	9.357	8.346	9.332	9.876	8.325	9.834	8.682	9.746	9.651	9.361	7.945	9.684	9.834	9.778	9.889	9.411	9.557	10.078	9.435	10.09	9.709	9.348	9.737	9.617	9.358	9.851	9.436	9.394	9.726	9.203	9.446	9.653	8.715	9.465	8.179	9.95	9.597	8.868	9.106	9.73	9.81	7.127	9.697	7.264	9.937	6.74	9.896	7.36
gc-MSF-[MZ=133; RI=304.63; 88]	8.209	7.815	8.397	8.286	8.714	8.377	8.901	8.141	8.143	8.149	8.075	7.396	8.404	7.617	8.964	9.263	8.718	8.535	8.369	8.329	7.766	8.598	8.903	8.454	8.466	8.292	9.051	8.947	8.217	8.557	8.722	9.19	9.278	8.021	8.968	9.153	7.957	8.917	8.653	8.625	8.823	8.819	9.134	9.519	8.693	9.275	8.662	9.067	8.59
gc-MSF-[MZ=203; RI=366.56; 47]	8.326	7.825	8.042	8.03	8.492	8.65	8.434	7.894	8.033	8.352	7.701	7.264	8.236	7.122	9.02	9.176	8.558	8.237	8.355	7.999	7.682	8.235	8.55	8.134	8.387	8.173	8.691	9.032	8.316	8.711	8.617	9.025	8.968	7.466	8.97	8.919	8.192	8.826	8.481	8.382	8.466	8.548	8.731	8.863	8.017	8.834	8.189	8.338	8.354
lc_neg-Peak_03222	11.373	11.108	11.239	11.607	11.757	11.55	11.913	10.582	11.58	11.73	11.319	11.477	12.047	11.472	12.013	12.051	11.836	11.555	11.713	11.6	11.669	11.331	11.808	11.692	11.804	11.699	12.02	11.515	10.554	10.995	11.316	11.769	11.476	9.55	11.507	11.55	11.016	11.164	11.172	10.924	11.725	11.47	11.416	12.317	10.978	11.795	11.135	10.988	10.691
lc_pos-Peak_006710	10.264	9.748	10.381	11.143	10.613	10.091	10.252	9.497	11.105	11.226	10.015	9.88	11.269	9.771	10.475	11.259	10.839	10.16	10.563	10.648	10.37	10.136	10.611	10.22	10.559	10.231	10.5	10.568	9.406	11.255	10.916	11.03	10.009	10.342	10.626	10.538	9.774	10.296	10.354	9.81	10.583	10.993	10.554	11.386	10.49	11.118	10.497	11.099	10.66
lc_neg-Peak_18052	10.245	10.699	11.077	10.866	11.157	10.411	11.314	11.174	10.757	11.63	10.747	10.187	11.58	9.85	11.426	11.161	11.215	11.065	11.941	11.462	11.186	11.124	11.277	11.022	11.029	10.348	11.283	10.63	10.174	11.616	11.761	11.748	10.834	10.856	11.529	10.838	10.811	10.856	10.969	9.944	11.948	11.624	11.127	11.508	10.963	12.274	10.314	11.034	9.716
lc_pos-Peak_006463	10.105	9.714	10.038	11.031	10.234	9.963	9.982	9.599	10.57	10.95	9.802	9.97	10.93	9.961	10.516	10.806	10.459	10.085	10.382	10.273	10.269	9.844	10.404	10.259	10.067	10.126	10.65	10.125	9.464	10.816	10.641	10.66	10.203	10.262	10.454	10.575	9.749	10.384	10.174	9.932	10.521	10.555	10.52	11.347	10.535	10.939	10.399	11.01	10.616
lc_neg-Peak_21885	13.186	11.21	12.721	12.385	13	13.042	12.792	11.357	13.084	12.946	12.876	13.023	13.208	12.992	13.006	13.205	12.952	11.669	12.553	12.692	11.949	11.308	12.599	12.593	12.079	12.804	12.071	13.008	12.078	12.419	11.98	12.305	13.06	12.022	12.087	13.417	12.718	12.674	13.07	13.115	0	0	0	0	0	0	0	0	0
gc-MSF-[MZ=102; RI=291.6; 56]	8.876	8.425	8.76	8.492	9.167	8.873	8.733	8.584	9.105	8.483	8.66	8.757	9.031	8.761	9.454	9.718	9.054	9.077	8.768	8.596	8.716	8.845	9.046	8.797	8.937	8.806	9.145	8.959	8.319	8.494	9.164	9.163	8.551	8.475	8.735	9.027	8.63	8.676	8.613	8.271	9.293	9.161	8.341	10.015	8.332	9.339	8.221	8.486	7.252
lc_neg-Peak_06560	12.946	12.752	13.154	12.911	13.669	12.633	12.76	11.559	13.825	13.84	13.164	13.577	13.641	12.974	13.514	13.564	13.813	12.332	13.686	13.528	12.864	12.426	13.653	12.685	12.732	12.969	13.154	12.576	11.925	12.741	13.347	13.568	12.741	11.708	12.809	13.473	12.877	12.653	12.785	12.458	13.093	12.701	13.112	13.579	12.886	13.536	12.977	12.504	11.788
gc-MSF-[MZ=219; RI=291.6; 33]	9.107	8.4	8.614	8.609	8.889	9.125	8.836	8.609	8.864	8.309	8.529	8.558	8.996	8.755	9.508	9.727	8.847	9.255	8.517	8.364	8.803	8.835	8.87	8.861	9.029	9.034	9.18	9.057	8.515	8.294	8.944	9.031	8.782	8.264	9	8.879	8.338	8.978	8.465	8.463	9.451	9.415	8.229	10.051	8.136	9.166	8.121	8.314	7.369
gc-MSF-[MZ=102; RI=366.56; 115]	8.364	7.871	8.153	8.086	8.693	8.693	8.513	8.019	8.177	8.491	7.79	7.504	8.663	7.483	9.105	9.209	8.688	8.339	8.515	8.188	8.084	8.33	8.699	8.214	8.484	8.213	8.815	9.151	8.354	8.884	8.744	9.17	9.007	7.532	9.031	9.054	8.426	8.866	8.566	8.419	8.537	8.576	8.904	8.914	8.102	8.953	8.31	8.422	8.384
lc_neg-Peak_15430	13.104	12.227	11.514	11.816	13.094	12.34	11.955	11.161	13.254	11.87	11.441	12.346	12.27	11.743	13.35	13.863	12.565	11.848	11.218	12	12.047	11.444	12.31	13.625	12.356	12.705	12.166	13.198	11.599	11.532	11.78	11.878	11.547	10.897	11.183	11.633	11.094	12.154	11.41	11.452	12.188	11.19	12.411	11.819	13.058	11.433	12.421	12.695	11.68
lc_pos-Peak_077236	12.762	10.345	12.651	12.566	13.3	13.334	13.015	11.037	13.135	13.354	11.077	12.061	13.14	12.458	13.368	14.076	13.185	12.432	13.073	12.934	12.264	12.095	13.156	14.089	12.899	12.695	13.827	13.219	11.96	13.26	12.66	13.553	13.335	11.727	13.009	13.5	11.776	13.032	13.174	13.02	13.275	13.376	13.43	13.918	12.632	13.771	12.253	13.128	12.548
lc_neg-Peak_03174	14.532	14.134	14.315	14.682	14.916	14.461	14.982	13.669	14.747	14.848	14.179	14.438	15.106	14.509	15.155	15.052	14.898	14.689	14.659	14.765	14.659	14.475	14.765	14.765	14.937	14.689	15.381	14.708	13.932	14.185	14.382	14.81	14.74	12.759	14.62	14.676	14.311	14.529	14.406	14.185	14.719	14.545	14.293	15.417	13.86	14.906	14.324	13.86	13.715
lc_pos-Peak_024727	9.993	9.683	10.196	10.398	10.791	10.502	10.337	9.197	10.767	10.992	9.654	9.812	10.601	10.15	11.077	11.248	10.81	10.227	10.504	10.571	10.009	9.505	10.674	11.454	10.307	10.409	10.905	10.476	9.804	10.481	10.04	10.711	10.541	9.752	10.528	10.426	9.637	10.443	10.435	10.486	11.076	11.232	11.145	11.659	10.925	11.393	10.6	10.889	10.344
gc-MSF-[MZ=291; RI=366.57; 2]	8.587	7.891	8.126	8.153	8.556	8.86	8.558	8.007	8.106	8.383	7.792	7.432	8.412	7.319	9.266	9.465	8.668	8.398	8.387	8.06	7.872	8.378	8.636	8.261	8.523	8.331	8.867	9.216	8.484	8.709	8.691	9.11	9.218	7.514	9.19	9.002	8.167	9.059	8.469	8.564	8.628	8.645	8.831	9.031	8.11	8.782	8.262	8.324	8.486
gc-MSF-[MZ=217; RI=291.62; 20]	9.297	8.518	8.824	8.784	9.1	9.323	8.996	8.712	9.109	8.482	8.709	8.803	9.286	9.044	9.734	9.875	9.092	9.438	8.725	8.573	9.077	8.994	9.111	9.024	9.19	9.24	9.347	9.246	8.679	8.559	9.18	9.226	8.954	8.496	9.179	9.08	8.591	9.143	8.735	8.652	9.636	9.595	8.371	10.265	8.319	9.43	8.268	8.558	7.484
lc_pos-Peak_018784	13.85	11.906	12.238	12.073	13.281	10.036	11.864	8.493	13.14	12.271	12.647	12.091	12.436	11.81	12.92	14.211	13.21	11.529	12.404	10.763	12.011	9.939	11.915	12.855	12.669	11.683	11.368	13.586	10.763	11.102	11.198	11.691	10.659	9.746	10.511	11.19	11.265	11.771	10.44	10.676	14.499	14.606	13.51	13.084	14.027	15.126	11.391	13.079	12.451
gc-MSF-[MZ=159; RI=304.67; 28]	8.907	8.366	9.061	9.105	9.341	9.36	9.631	8.929	8.944	8.937	8.287	8.388	9.132	8.18	10.033	10.294	9.465	9.566	9.255	9.118	8.424	9.586	9.734	9.178	9.354	9.341	9.934	9.841	9.132	9.305	9.593	9.995	10.294	8.864	9.984	9.944	8.477	9.954	9.525	9.653	9.558	9.605	9.775	10.341	9.325	9.983	9.415	9.503	9.415
gc-MSF-[MZ=132; RI=291.6; 53]	9.055	8.568	8.88	8.674	9.173	9.08	8.92	8.73	9.156	8.615	8.796	8.84	8.867	8.662	9.55	9.783	9.132	9.25	8.842	8.668	8.643	8.943	9.136	8.962	9.096	9.048	9.299	9.123	8.555	8.426	9.271	9.255	8.791	8.587	8.962	9.117	8.514	8.938	8.537	8.488	9.507	9.386	8.467	10.111	8.448	9.242	8.348	8.435	7.468
lc_pos-Peak_028896	10.593	13.105	11.427	12.251	10.937	14.307	12.353	12.582	12.409	13.745	10.212	12.178	12.372	12.007	12.146	12.237	11.69	13.799	13.651	12.846	11.403	13.168	12.003	9.827	11.384	13.679	12.79	11.204	12.494	12.712	13.434	13.274	14.108	14.369	13.471	13.274	10.324	12.893	14.051	13.484	11.574	11.695	9.698	11.867	10.565	10.882	13.332	11.588	10.824
gc-MSF-[MZ=105; RI=291.59; 44]	9.263	8.672	9.115	8.893	9.557	9.257	9.098	8.84	9.495	8.836	8.992	9.134	9.557	9.354	9.856	10.112	9.42	9.479	9.082	8.952	9.377	9.193	9.444	9.13	9.303	9.239	9.544	9.343	8.742	8.888	9.471	9.506	8.928	8.786	9.102	9.383	8.995	9.048	8.991	8.677	9.645	9.528	8.703	10.394	8.616	9.713	8.548	8.844	7.541
gc-MSF-[MZ=147; RI=304.7; 114]	9.233	8.669	9.447	9.396	9.771	9.569	9.924	9.146	9.31	9.357	8.645	8.775	9.532	8.512	10.195	10.438	9.805	9.801	9.542	9.454	8.791	9.859	9.955	9.477	9.648	9.578	10.188	10.067	9.422	9.724	9.918	10.281	10.471	9.148	10.204	10.208	8.979	10.149	9.863	9.911	9.829	9.863	10.047	10.562	9.626	10.466	9.713	9.959	9.678
gc-MSF-[MZ=145; RI=271.49; 25]	8.436	8.051	8.901	8.862	8.873	8.865	9.277	8.826	8.65	8.405	8.149	8.109	8.803	7.94	9.563	9.84	9.126	9.105	8.889	8.815	8.155	9.281	9.494	8.903	9.022	8.908	9.591	9.305	8.687	8.849	9.393	9.749	9.724	8.515	9.519	9.525	8.157	9.46	9.115	9.091	9.309	9.328	9.585	9.894	9.134	9.681	9.179	9.32	9.35
gc-MSF-[MZ=87; RI=291.61; 63]	9.1	8.73	9.152	8.829	9.587	9.136	9.061	8.838	9.506	8.914	9.042	9.158	9.386	9.15	9.783	10.004	9.433	9.329	9.193	9.056	9.113	9.174	9.451	9.095	9.253	9.113	9.486	9.257	8.63	8.998	9.572	9.536	8.814	8.829	8.956	9.403	9.121	8.9	9.031	8.559	9.578	9.384	8.775	10.305	8.731	9.771	8.6	8.994	7.612
lc_neg-Peak_13870	13.409	11.98	13.064	12.335	13.734	13.208	11.884	11.132	13.963	13.587	13.011	13.703	12.767	12.573	13.93	13.897	12.438	12.779	12.786	12.051	12.624	11.508	12.489	12.711	12.828	13.154	12.337	12.87	11.942	12.363	13.008	11.833	11.094	11.897	12.453	13.509	12.436	13.018	12.458	12.617	13.178	13.522	13.362	13.333	13.103	13.248	12.752	12.689	12.06
gc-MSF-[MZ=119; RI=291.59; 49]	9.841	9.266	9.721	9.487	10.234	9.832	9.681	9.384	10.114	9.517	9.557	9.761	10.159	9.996	10.355	10.564	10.025	10.022	9.709	9.604	10.072	9.742	9.996	9.64	9.894	9.783	10.059	9.914	9.32	9.58	10.064	10.057	9.538	9.381	9.703	9.96	9.658	9.65	9.683	9.278	10.103	10.015	9.311	10.874	9.288	10.389	9.128	9.5	8.118
gc-MSF-[MZ=149; RI=291.58; 64]	10.937	10.08	10.558	10.36	11.06	10.89	10.57	10.265	11.018	10.403	10.33	10.739	10.937	10.721	11.338	11.6	10.88	10.963	10.519	10.441	10.79	10.62	10.88	10.482	10.711	10.704	10.907	10.876	10.231	10.431	10.863	10.856	10.536	10.175	10.65	10.786	10.422	10.65	10.509	10.251	10.971	10.947	10.139	11.803	10.094	11.167	9.959	10.406	8.996
gc-MSF-[MZ=115; RI=208.09; 18]	8.046	7.875	8.477	8.471	8.324	8.724	8.814	8.607	8.38	7.928	7.823	7.889	8.579	7.889	8.528	8.651	8.489	8.45	8.398	8.65	7.87	8.797	8.733	9.073	8.653	8.65	8.915	8.462	7.77	8.03	8.564	8.677	8.805	8.241	8.554	8.491	7.466	8.284	8.185	7.845	8.757	9.034	9.038	9.116	8.68	9.062	8.633	8.607	8.583
gc-MSF-[MZ=104; RI=291.59; 44]	9.768	9	9.434	9.33	9.882	9.749	9.534	9.201	9.805	9.186	9.284	9.492	9.854	9.628	10.306	10.549	9.755	9.904	9.379	9.229	9.648	9.581	9.749	9.515	9.734	9.671	9.907	9.789	9.192	9.174	9.783	9.813	9.4	9.05	9.572	9.706	9.226	9.538	9.307	9.14	10.011	9.907	9.044	10.832	8.983	9.947	8.857	9.111	8.006
gc-MSF-[MZ=115; RI=291.62; 66]	9.419	8.973	9.414	9.13	9.812	9.432	9.363	9.169	9.73	9.188	9.288	9.434	10.011	9.667	9.97	10.143	9.663	9.671	9.415	9.261	9.724	9.506	9.718	9.343	9.55	9.424	9.76	9.564	8.899	9.419	9.802	9.783	9.163	9.074	9.285	9.653	9.561	9.235	9.502	8.89	9.809	9.72	9.006	10.495	9.003	10.179	8.851	9.347	7.789
gc-MSF-[MZ=135; RI=291.58; 44]	9.215	8.706	9.148	8.907	9.514	9.206	9.113	8.887	9.481	8.873	9.029	9.146	9.509	9.345	9.749	9.936	9.44	9.46	9.125	8.977	9.386	9.215	9.442	9.134	9.305	9.244	9.553	9.334	8.709	9.041	9.545	9.531	8.935	8.814	9.106	9.39	9.078	9.057	9.136	8.674	9.639	9.541	8.745	10.319	8.688	9.785	8.59	8.971	7.572
gc-MSF-[MZ=102; RI=304.7; 68]	9.152	8.56	9.386	9.375	9.705	9.584	9.942	9.14	9.243	9.247	8.582	8.689	9.665	8.599	10.23	10.456	9.766	9.792	9.539	9.431	8.969	9.869	10.004	9.42	9.635	9.581	10.195	10.114	9.367	9.572	9.854	10.303	10.504	9.143	10.223	10.251	8.804	10.159	9.743	9.873	9.763	9.817	10.019	10.549	9.592	10.29	9.684	9.845	9.671
lc_pos-Peak_010797	15.55	15.473	15.513	15.473	15.993	15.59	15.956	15.061	15.993	16.126	15.59	15.747	15.993	15.747	16.125	16.229	15.813	15.743	15.933	15.813	15.847	15.634	15.885	15.502	15.933	15.634	16.024	15.365	14.927	15.046	15.74	16	15.397	14.005	15.628	15.628	15.485	15.522	15.262	15.181	15.859	15.819	15.698	16.232	15.517	15.997	15.517	15.225	15.042
gc-MSF-[MZ=218; RI=291.6; 14]	10.575	9.671	10.045	10.08	10.451	10.51	10.182	9.888	10.403	9.821	9.931	10.031	10.537	10.3	10.934	11.046	10.297	10.603	9.97	9.84	10.367	10.23	10.326	10.195	10.395	10.403	10.537	10.492	9.927	9.86	10.354	10.417	10.24	9.676	10.381	10.262	9.918	10.368	10.071	9.927	10.661	10.726	9.664	11.347	9.585	10.688	9.457	9.894	8.666
gc-MSF-[MZ=118; RI=291.58; 51]	10.257	9.511	9.924	9.775	10.387	10.171	9.955	9.655	10.28	9.69	9.764	9.885	10.202	10.031	10.676	10.85	10.208	10.302	9.875	9.739	10.088	9.99	10.169	9.894	10.149	10.098	10.306	10.248	9.653	9.656	10.211	10.231	9.854	9.569	10.05	10.098	9.703	9.995	9.759	9.614	10.412	10.311	9.507	11.22	9.467	10.484	9.334	9.616	8.398
gc-MSF-[MZ=89; RI=291.61; 81]	10.428	9.821	10.217	10.088	10.792	10.326	10.221	9.982	10.708	10.062	10.101	10.322	10.63	10.374	10.956	11.187	10.533	10.523	10.24	10.139	10.359	10.302	10.57	10.257	10.411	10.322	10.586	10.466	9.883	10.168	10.531	10.561	10.064	9.886	10.227	10.471	10.255	10.163	10.274	9.835	10.61	10.472	9.857	11.387	9.829	10.989	9.667	10.187	8.693
gc-MSF-[MZ=117; RI=291.6; 67]	12.481	11.581	12.072	11.774	12.845	12.481	11.936	11.597	12.66	12.159	11.865	12.321	12.221	12.481	12.929	13.091	12.352	12.489	12.047	12.027	12.251	12.086	12.32	12.086	12.225	12.174	12.421	12.51	11.676	12.062	12.33	12.47	11.934	11.655	12.085	12.33	12.218	12.113	12.18	11.707	12.453	12.368	11.649	13.059	11.597	12.758	11.534	12.006	10.556
lc_pos-Peak_002603	12.807	11.359	12.133	13.123	12.551	12.523	13.676	10.672	12.378	12.233	12.602	11.745	13.02	11.731	12.949	13.057	13.431	12.212	12.981	12.506	12.462	12.366	12.593	12.87	13.093	12.818	13.57	12.353	12.279	12.603	12.067	12.979	13.059	10.408	12.712	11.91	12.353	12.269	12.164	11.963	14.269	11.335	9.736	13.19	11.75	11.076	13.705	9.677	13.665
lc_pos-Peak_010987	12.647	12.096	12.42	12.63	12.936	12.512	12.901	11.61	12.986	12.813	12.485	12.579	12.822	12.527	13.203	13.289	12.786	12.626	12.851	12.672	12.717	12.535	12.855	12.635	12.818	12.73	13.034	12.494	11.774	12.043	12.24	12.831	12.22	10.698	12.499	12.494	12.529	12.524	12.14	12.013	13.055	12.926	12.846	13.185	12.364	13.006	12.329	12.298	12.154
gc-MSF-[MZ=177; RI=291.6; 26]	9.665	8.812	9.231	9.171	9.443	9.645	9.336	9.055	9.467	8.891	9.096	9.162	9.511	9.29	10.066	10.244	9.462	9.766	9.139	8.969	9.32	9.393	9.472	9.327	9.566	9.533	9.715	9.585	9.04	9.038	9.558	9.58	9.303	8.853	9.506	9.46	9.052	9.483	9.207	9.017	9.89	9.86	8.823	10.569	8.754	9.825	8.654	9.025	7.833
lc_neg-Peak_05696	12.712	12.43	12.868	12.774	13.104	13.397	13.654	13.197	13.615	13.302	12.449	13.312	13.186	14.116	13.686	13.686	13.102	12.89	13.3	13.236	13.133	12.864	13.439	13.35	13.425	13.184	13.465	12.61	12.3	12.556	13.174	13.269	13.597	13.36	12.861	13.115	12.403	13.07	12.997	13.72	14.015	13.019	12.105	13.48	11.823	13.201	12.179	11.637	11.518
gc-MSF-[MZ=147; RI=291.6; 100]	13.12	12.072	12.707	12.359	13.193	12.964	12.481	12.029	13.282	12.621	12.53	12.845	12.964	12.892	13.278	13.658	13.013	13.013	12.666	12.537	12.929	12.701	13.013	12.795	12.839	12.795	12.839	12.943	12.151	12.699	12.785	12.943	12.554	12.291	12.645	12.825	12.739	12.645	12.901	12.47	12.803	12.848	12.246	13.151	12.173	13.059	12.139	12.718	11.091
gc-MSF-[MZ=103; RI=291.6; 71]	12.05	11.166	11.581	11.449	12.254	11.901	11.54	11.322	12.19	11.725	11.413	11.835	11.936	12.029	12.537	12.585	12.067	11.937	11.64	11.6	11.904	11.653	11.955	11.577	11.775	11.743	11.955	12.085	11.277	11.583	11.824	11.898	11.531	11.303	11.614	11.807	11.655	11.614	11.655	11.361	11.981	11.922	11.241	12.803	11.208	12.246	11.078	11.584	10.107
gc-MSF-[MZ=147; RI=318.64; 122]	8.386	8.087	8.594	8.641	8.763	8.397	9.004	8.538	8.4	8.456	7.941	7.926	8.912	8.207	9.442	9.685	8.989	8.953	8.688	8.503	8.336	8.927	9.103	8.786	8.884	8.686	9.339	9.156	8.508	8.962	9.153	9.606	9.582	8.289	9.299	9.338	8.235	9.264	9.11	8.925	9.05	9.116	9.013	9.566	8.666	9.5	8.812	8.745	8.849
lc_pos-Peak_032646	12.677	13.334	13.695	12.734	13.293	12.647	12.729	12.976	13.274	13.438	13.499	13.255	13.129	13.32	13.247	13.941	13.603	12.904	13.799	13.361	13.012	12.759	13.907	12.345	12.661	12.712	13.521	13.11	12.376	12.58	13.661	13.811	12.785	13.163	12.603	13.687	12.684	12.775	12.593	13.073	13.998	13.745	14.537	14.619	13.529	14.226	13.762	13.084	13.633
gc-MSF-[MZ=116; RI=291.62; 61]	9.69	8.983	9.408	9.284	9.749	9.673	9.479	9.237	9.715	9.14	9.271	9.416	9.764	9.447	10.172	10.38	9.66	9.85	9.363	9.182	9.524	9.553	9.69	9.435	9.692	9.621	9.865	9.712	9.17	9.188	9.756	9.777	9.352	9.023	9.531	9.644	9.301	9.501	9.324	9.1	9.979	9.883	9.021	10.726	8.958	9.959	8.849	9.166	8.069
lc_neg-Peak_05930	11.49	11.376	11.607	11.547	11.951	12.237	12.397	12.129	12.402	11.98	11.255	11.992	11.906	12.982	12.406	12.287	11.879	11.594	12.02	12.144	11.938	11.636	12.272	12.157	12.122	12.009	12.004	11.175	10.911	11.148	11.796	11.997	12.3	12.327	11.574	11.784	10.909	11.761	11.69	12.497	12.76	11.823	11	12.361	10.545	11.865	10.947	10.495	10.2
gc-MSF-[MZ=101; RI=291.6; 58]	10.612	10.053	10.456	10.277	10.905	10.547	10.442	10.257	10.853	10.273	10.241	10.521	10.869	10.605	11.126	11.326	10.711	10.756	10.392	10.326	10.643	10.509	10.762	10.375	10.592	10.509	10.79	10.72	10.109	10.455	10.72	10.74	10.323	10.082	10.446	10.65	10.589	10.417	10.525	10.082	10.84	10.744	10.024	11.534	9.995	11.187	9.89	10.424	8.937
gc-MSF-[MZ=217; RI=596.5; 178]	8.933	8.601	8.587	8.725	9.096	8.948	8.336	9.128	8.46	9.381	8.959	7.896	8.875	8.249	9.236	9.152	9.096	8.933	8.93	6.9	9.624	7.87	8.651	2.562	9.458	8.329	9.529	8.784	8.707	8.964	8.789	9.091	8.145	9.299	9.121	8.649	9.262	8.003	8.694	8.384	9.208	8.596	9.298	9.41	8.896	10.024	9.756	9.777	10.15
gc-MSF-[MZ=131; RI=291.6; 63]	10.57	9.907	10.285	10.213	10.702	10.515	10.339	10.143	10.654	10.088	10.146	10.357	10.624	10.383	11.03	11.168	10.559	10.666	10.268	10.146	10.411	10.395	10.575	10.322	10.533	10.465	10.693	10.541	10.042	10.208	10.589	10.602	10.303	9.947	10.408	10.498	10.216	10.381	10.285	10.016	10.786	10.735	9.939	11.452	9.894	10.947	9.752	10.197	8.892
gc-MSF-[MZ=206; RI=291.58; 24]	10.447	9.634	9.907	9.934	10.146	10.347	10.058	9.818	10.129	9.631	9.825	9.841	10.213	9.989	10.73	10.818	10.109	10.451	9.826	9.682	10.112	10.091	10.094	10.013	10.26	10.272	10.363	10.337	9.809	9.721	10.2	10.211	10.035	9.558	10.251	10.06	9.74	10.204	9.86	9.791	10.525	10.556	9.548	11.241	9.51	10.518	9.392	9.72	8.566
gc-MSF-[MZ=175; RI=291.6; 39]	10.11	9.443	9.818	9.718	10.159	10.019	9.896	9.611	10.094	9.565	9.727	9.805	9.968	9.832	10.432	10.637	10.078	10.195	9.75	9.629	9.91	9.955	10.042	9.85	10.075	10.013	10.257	10.152	9.558	9.791	10.137	10.152	9.774	9.468	9.944	9.988	9.777	9.903	9.866	9.536	10.28	10.246	9.46	10.971	9.422	10.556	9.277	9.821	8.501
gc-MSF-[MZ=129; RI=291.6; 49]	10.308	9.602	9.934	9.918	10.213	10.229	10.034	9.795	10.159	9.645	9.844	9.844	10.245	10.042	10.688	10.803	10.143	10.371	9.862	9.715	10.116	10.098	10.109	9.981	10.233	10.169	10.351	10.294	9.749	9.749	10.244	10.223	9.963	9.595	10.141	10.087	9.785	10.091	9.835	9.724	10.489	10.424	9.566	11.208	9.521	10.525	9.401	9.724	8.537
gc-MSF-[MZ=158; RI=304.69; 35]	10.777	10.084	10.911	10.853	11.273	11.129	11.322	10.683	10.877	10.945	10.091	10.365	10.969	9.986	11.821	12.047	11.257	11.318	11.134	10.963	10.415	11.326	11.522	10.88	11.103	11.088	11.588	11.614	10.849	11.303	11.315	11.64	11.952	10.734	11.655	11.655	10.561	11.676	11.449	11.405	11.078	11.167	11.479	11.981	11.091	11.764	11.22	11.597	11.134
lc_pos-Peak_037553	11.929	11.699	12.767	13.092	12.894	12.931	12.586	11.022	12.874	13.508	11.239	12.767	12.901	11.338	13.761	13.71	12.904	13.39	12.954	12.986	11.868	12.734	13.611	12.412	12.53	13.253	13.603	12.775	11.779	12.744	13.247	13.219	12.973	11	13.349	13.604	11.352	13.28	12.858	12.489	12.873	12.384	12.888	13.18	11.825	12.139	13.804	11.127	12.04
lc_neg-Peak_15917	11.141	9.648	10.699	10.23	10.872	10.933	11.399	10.455	11.426	10.728	10.542	11.104	10.643	11.601	11.594	11.758	10.741	10.775	10.585	10.897	10.485	11.41	11.176	11.126	11.075	11.158	10.203	10.261	10.085	9.833	10.121	10.608	10.775	10.969	10.186	10.798	9.965	10.592	10.928	11.117	10.733	10.351	6.996	10.959	0.913	3.925	9	1.733	0.341
lc_pos-Peak_003132	13.074	12.92	13.95	13.532	13.827	13.201	14.123	12.757	13.695	13.859	13.195	13.241	13.871	12.72	14.101	14.5	14.211	13.383	14.123	13.642	13.156	13.856	14.3	13.72	13.907	13.229	14.3	13.982	12.81	13.749	14.42	14.678	13.832	12.893	13.811	14.26	12.749	13.736	13.471	13.187	14.743	14.537	14.88	14.961	14.394	14.681	14.394	14.058	14.421
gc-MSF-[MZ=191; RI=291.61; 42]	9.761	9.036	9.363	9.336	9.511	9.764	9.542	9.213	9.523	9.057	9.286	9.314	9.614	9.336	10.12	10.276	9.557	9.891	9.313	9.136	9.395	9.55	9.563	9.479	9.712	9.685	9.83	9.676	9.248	9.194	9.746	9.724	9.458	9.011	9.639	9.54	9.233	9.606	9.35	9.188	10.024	9.987	9.036	10.624	8.953	9.919	8.861	9.154	8.083
gc-MSF-[MZ=204; RI=291.6; 31]	10.062	9.305	9.592	9.673	9.681	10.034	9.825	9.52	9.739	9.288	9.501	9.589	9.982	9.655	10.326	10.359	9.775	10.163	9.503	9.356	9.783	9.853	9.814	9.775	10.037	10.016	10.128	10.012	9.572	9.437	9.931	9.947	9.789	9.267	9.96	9.78	9.437	9.947	9.55	9.543	10.33	10.285	9.258	10.78	9.196	10.165	9.096	9.339	8.344
gc-MSF-[MZ=203; RI=291.61; 20]	9.391	8.747	8.992	9.098	9.004	9.452	9.275	8.986	9.051	8.648	8.996	8.907	9.526	9.219	9.676	9.618	9.105	9.626	8.923	8.737	9.232	9.288	9.188	9.229	9.456	9.435	9.581	9.385	8.995	8.872	9.4	9.388	9.207	8.712	9.429	9.203	8.872	9.376	8.985	8.931	9.825	9.813	8.702	10.085	8.587	9.639	8.557	8.803	7.797
gc-MSF-[MZ=176; RI=473.23; 95]	9.169	8.948	9.002	9.275	9.907	9.213	9.687	8.394	9.572	9.693	8.695	9.029	9.655	9.169	10.069	10.419	10.052	9.692	9.917	9.524	9.486	9.527	9.875	9.651	9.531	9.305	10.081	10.005	8.892	10.294	9.99	10.307	10.235	8.711	10.035	10.105	9.166	9.97	10.231	9.74	9.339	9.392	9.963	9.883	9.446	10.201	9.011	9.477	9.258
lc_neg-Peak_11300	12.449	12.721	13.348	13.348	13.011	13.577	13.84	13.273	13.747	13.472	13.104	13.397	13.587	13.761	13.813	13.275	13.184	13.553	13.359	13.767	13.205	13.255	14.072	12.739	13.218	13.514	14.203	12.445	12.685	12.968	13.447	13.165	13.568	12.853	13.611	13.374	12.408	13.165	13.209	13.174	13.383	13.42	11.971	13.42	12.492	13.497	13.043	11.634	11.705
gc-MSF-[MZ=220; RI=366.54; 48]	8.727	8.04	8.416	8.319	8.75	8.971	8.695	8.169	8.351	8.606	7.975	7.753	8.535	7.438	9.402	9.578	8.867	8.531	8.633	8.304	8.004	8.531	8.841	8.409	8.68	8.496	9.038	9.369	8.653	8.901	8.925	9.322	9.332	7.773	9.309	9.233	8.364	9.192	8.657	8.733	8.77	8.748	9.055	9.193	8.353	8.956	8.497	8.496	8.655
gc-MSF-[MZ=267; RI=658.03; 62]	9.231	8.597	8.761	8.979	9.621	8.318	9.175	7.762	9.565	9.301	8.893	8.996	8.779	8.871	9.367	9.544	9.624	8.973	9.491	9.281	9.291	8.921	9.46	8.997	9.23	9.077	9.207	9.329	8.898	9.219	9.095	9.259	9.367	8.34	9.095	9.49	9.153	9.194	9.25	9.25	8.831	8.491	9.031	8.573	8.925	8.703	8.301	8.738	8.213
lc_pos-Peak_037551	11.5	10.698	11.726	11.629	12.001	11.421	11.82	10.215	11.867	12.235	10.951	11.296	11.879	10.915	11.85	12.672	12.326	11.396	11.908	11.834	11.193	11.719	12.322	11.799	11.635	11.388	12.008	12.076	10.485	11.582	11.862	12.237	11.849	10.703	11.477	12.279	11.05	11.745	11.711	11.242	10.365	10.308	10.55	11.408	9.868	10.978	11.329	10.049	10.896
lc_pos-Peak_037504	11.453	10.563	11.551	11.532	11.965	11.279	11.736	10.128	11.818	12.114	10.863	11.218	11.712	10.804	11.772	12.517	12.206	11.296	11.834	11.749	11.08	11.595	12.233	11.675	11.569	11.359	11.928	11.983	10.439	11.443	11.798	12.062	11.737	10.671	11.376	12.174	10.864	11.636	11.617	11.103	10.302	10.165	10.505	11.385	9.77	10.792	11.305	9.862	10.804
gc-MSF-[MZ=143; RI=338.06; 52]	9.201	8.332	9.303	9.343	9.711	9.35	9.921	8.744	9.429	9.105	8.574	8.577	9.631	8.712	10.297	10.482	9.898	9.428	9.197	9.374	8.869	9.615	10.022	9.428	9.701	9.365	10.116	10.204	9.115	9.624	9.806	10.168	10.482	8.654	10.192	10.274	8.714	10.281	9.691	9.809	10.126	9.916	10.226	10.441	9.72	10.265	9.648	9.829	10.126
lc_neg-Peak_17335	9.74	9.764	9.421	9.776	9.632	9.533	9.905	9.807	8.894	9.332	9.704	9.492	9.916	9.552	9.555	10.063	9.247	9.087	9.602	8.28	9.726	9.338	9.609	9.693	9.424	9.344	9.637	8.22	9.189	9.098	9.668	9.644	9.821	7.828	9.152	9.119	8.404	9.181	8.582	9.785	10.325	10.316	9	9.507	9.908	3.925	6.039	9.243	9.384
gc-MSF-[MZ=218; RI=271.69; 7]	8.665	8.901	9.059	9.039	9.042	9.057	9.443	9.013	8.833	8.57	8.296	8.308	8.946	8.087	9.795	10.048	9.307	9.266	9.068	9.029	8.311	9.417	9.626	9.066	9.168	9.139	9.742	9.488	8.861	9.007	9.534	9.889	9.927	8.677	9.697	9.679	8.302	9.639	9.355	9.299	9.462	9.535	9.742	10.068	9.317	9.86	9.344	9.544	9.473
gc-MSF-[MZ=128; RI=208.08; 3]	8.252	7.973	8.698	8.518	8.51	8.782	8.845	8.57	8.497	7.961	7.968	8.08	8.392	7.959	8.578	8.778	8.61	8.482	8.558	8.806	8.077	8.786	8.971	9.147	8.727	8.727	8.996	8.564	7.972	8.06	8.694	8.858	8.946	8.322	8.651	8.702	7.473	8.423	8.42	8.102	8.849	9.149	9.198	9.196	8.898	9.225	8.721	8.816	8.732
gc-MSF-[MZ=206; RI=658.06; 161]	9.262	8.535	8.754	8.99	9.743	8.262	9.199	7.699	9.684	9.36	8.82	9.015	8.969	9.073	9.422	9.589	9.688	8.987	9.557	9.352	9.51	8.932	9.508	9.01	9.249	9.107	9.225	9.388	8.883	9.485	9.064	9.216	9.39	8.402	9.125	9.543	9.429	9.207	9.514	9.273	8.819	8.489	9.034	8.569	8.98	8.935	8.234	8.966	8.272
lc_pos-Peak_063996	15.207	14.991	14.95	15.34	15.904	15.187	15.709	13.859	15.871	15.826	14.521	15.634	15.634	14.8	15.743	15.708	15.885	15.634	15.813	15.777	15.157	14.257	15.933	15.777	15.671	15.295	16.125	15.827	14.991	15.658	15.397	15.868	15.827	14.522	15.424	15.784	14.734	15.586	15.397	15.485	13.469	14.939	13.153	14.591	13.943	14.038	11.134	13.845	13.079
lc_pos-Peak_010420	13.175	13.228	12.942	13.705	13.95	13.483	14.01	11.885	13.764	13.797	12.527	13.508	13.581	12.879	14.198	14.65	13.916	13.952	14.113	13.57	13.099	12.846	14.076	13.975	13.887	13.577	14.435	14.189	13.073	13.78	14.073	14.492	14.026	12.632	13.916	13.905	12.956	13.926	13.53	13.514	13.927	13.963	14.159	14.372	13.762	13.989	13.046	13.437	13.469
gc-MSF-[MZ=158; RI=318.52; 42]	9.871	9.247	9.993	10.129	10.163	9.798	10.417	9.892	9.838	9.918	9.245	9.406	10.249	9.424	10.85	11.066	10.348	10.359	10.052	9.921	9.789	10.326	10.523	10.143	10.29	10.132	10.711	10.556	9.957	10.525	10.441	10.863	10.964	9.653	10.707	10.7	9.653	10.662	10.669	10.363	10.3	10.368	10.447	10.909	10.042	11	10.13	10.305	10.16
lc_pos-Peak_006861	13.827	13.524	13.235	14.603	14.38	14.455	14.841	12.618	14.097	14.123	12.618	13.716	14.332	13.589	15.218	15.47	14.257	14.88	14.315	13.679	13.975	13.651	14.227	14.944	14.739	14.617	15.35	14.991	13.916	14.554	14.506	14.886	15.073	13.11	14.991	14.406	13.571	14.825	14.369	14.643	15.007	14.982	14.591	15.358	14.109	14.813	13.391	14.381	14.499
lc_pos-Peak_006507	12.813	11.459	12.589	12.402	13.092	12.492	13.262	12.492	13.015	12.682	12.233	12.357	13.033	12.589	12.378	13.69	13.149	11.845	12.703	13.062	12.578	12.572	13.265	12.167	12.86	12.375	13.073	12.283	12.052	12.723	12.372	12.956	13.052	12.518	11.703	13.115	12.208	11.844	12.785	12.365	11.371	11.62	12.576	11.725	11.792	11.78	11.677	11.222	11.725
lc_neg-Peak_09787	11.157	10.52	11.024	11.159	11.493	11.429	11.195	10.794	11.754	11.399	10.84	11.733	11.217	11.086	12.157	12.476	12	12.531	11.706	12.043	12.266	11.792	12.079	10.127	12.252	12.378	11.836	12.13	11.7	11.788	11.738	11.741	11.934	11.532	11.83	11.788	11.833	11.901	12.099	11.112	10.161	10.257	9.933	10.789	0.913	3.925	12.024	9.982	9.705
lc_pos-Peak_000712	12.996	12.465	12.158	13.745	13.49	13.429	13.894	11.664	13.215	13.147	11.704	12.566	13.045	12.324	14.315	14.699	13.222	13.987	13.235	12.601	12.685	12.689	13.216	13.916	13.69	13.538	14.286	14.145	12.992	13.411	13.579	13.916	13.993	11.867	14.073	13.507	12.283	13.895	13.079	13.492	14.159	14.131	13.705	14.551	13.11	13.787	12.338	13.31	13.523
lc_pos-Peak_002770	16.035	16.08	16.575	16.38	16.643	16.263	16.699	16.035	16.699	16.699	16.263	16.225	16.774	15.904	16.845	16.931	17.044	16.467	16.845	16.616	16.125	16.538	16.931	16.347	16.759	16.125	16.845	16.774	15.954	16.536	17.319	17.319	16.774	16.046	16.774	16.959	15.827	16.774	16.337	16.097	17.506	17.407	17.617	17.506	17.316	17.506	17.002	17.079	17.316
lc_pos-Peak_018507	12.35	11.541	11.714	11.83	11.923	12.128	11.301	12.699	11.89	12.07	10.901	12.105	11.664	11.769	11.508	12.53	10.402	11.672	11.34	11.67	11.357	10.621	10.354	11.79	11.055	11.339	10.674	10.576	10.139	10.488	9.983	9.899	10.025	12.269	10.229	9.578	10.259	10.22	10.629	10.026	1.859	1.852	0.888	9.399	5.238	2.481	0.9	0.226	7.305
lc_neg-Peak_01691	11.517	10.559	11.862	12.184	12.137	12.202	12.648	11.76	12.248	11.963	11.285	11.541	12.133	11.505	12.925	12.952	12.685	11.804	11.854	12.088	11.349	11.735	12.593	11.628	12.097	12.129	12.624	12.063	11.167	11.711	12.001	12.134	12.205	11.885	11.963	12.639	11.125	12.082	11.901	11.914	10.985	9.903	11.521	11.873	10.873	10.153	11.097	10.2	10.787
gc-MSF-[MZ=142; RI=338.1; 47]	11.157	10.125	11.182	11.157	11.821	11.182	11.612	10.537	11.474	11.166	10.442	10.708	11.461	10.654	12.174	12.32	11.904	11.268	11.204	11.31	10.9	11.406	11.919	11.238	11.507	11.221	11.871	12.18	10.917	11.756	11.555	11.952	12.33	10.589	11.898	12.113	10.924	12.062	11.739	11.655	11.786	11.566	12.062	12.173	11.566	12.139	11.566	11.876	11.852
lc_pos-Peak_010248	16.447	16.263	15.993	16.699	16.855	16.508	16.774	15.262	16.855	16.855	15.674	16.575	16.643	16.177	17.044	17.421	16.845	16.931	16.931	16.467	16.229	15.847	16.845	16.845	16.845	16.759	17.044	16.959	16.097	16.853	16.774	16.959	17.093	15.954	16.959	16.7	16.134	16.959	16.7	16.774	16.737	17.152	17.079	17.24	16.737	17.152	16.169	16.581	16.664
gc-MSF-[MZ=144; RI=271.51; 27]	10.483	9.832	10.861	10.739	10.861	10.747	11.111	10.708	10.696	10.433	10.034	10.129	10.785	9.786	11.522	11.728	11.052	11.016	10.837	10.79	10.237	11.187	11.318	10.643	10.893	10.803	11.349	11.218	10.602	11.045	11.199	11.425	11.57	10.422	11.295	11.277	10.285	11.315	11.218	10.971	11.017	11.051	11.359	11.566	11	11.633	11.068	11.512	11.144
lc_pos-Peak_003281	15.061	15.141	15.55	15.035	15.187	14.8	14.226	14.841	14.841	15.012	15.315	14.503	15.117	15.287	15.092	15.157	15.372	15.244	15.564	15.295	15.564	14.997	15.564	13.896	15.47	15.07	15.27	14.886	14.38	14.97	15.181	15.424	13.78	14.678	14.886	15.181	15.073	14.406	15.073	15.124	17.617	16.664	15.819	15.997	16.232	15.784	16.422	15.388	15.784
lc_pos-Peak_064287	13.14	12.485	12.677	13.241	13.686	12.936	13.499	11.378	13.558	13.423	12.198	13.274	13.347	12.436	13.661	13.577	13.617	13.289	13.458	13.348	12.846	12.057	13.69	13.661	13.39	13.144	13.975	13.788	12.815	13.471	12.992	13.595	13.471	11.952	13.085	13.403	12.739	13.234	13.134	13.156	10.999	12.77	10.779	12.265	11.541	11.807	9.521	11.622	10.793
gc-MSF-[MZ=280; RI=657.93; 23]	9.986	9.206	9.487	9.687	10.564	8.944	9.945	8.351	10.37	10.094	9.537	9.782	9.701	9.825	10.135	10.384	10.384	9.742	10.191	10.025	10.31	9.648	10.191	9.66	9.974	9.78	9.898	10.146	9.633	10.094	9.777	9.951	10.141	9.007	9.857	10.231	10.06	9.937	10.094	9.96	9.374	9.003	9.72	9.251	9.645	9.551	8.973	9.525	8.861
gc-MSF-[MZ=101; RI=208.01; 22]	8.347	8.101	9.055	8.823	8.897	9.065	9.125	8.865	8.914	8.42	8.058	8.439	8.831	8.103	8.811	8.927	9.02	8.803	8.88	9.242	8.171	9.166	9.35	9.379	9.042	9.073	9.303	8.814	8.072	8.469	8.919	9.059	9.17	8.707	8.938	8.974	7.835	8.692	8.687	8.163	8.991	9.285	9.519	9.484	9.203	9.425	9.055	9.062	8.871
lc_pos-Peak_049949	13.785	13.306	12.412	12.954	13.797	13.063	12.954	12.31	13.827	12.715	12.35	13.293	13.074	12.614	13.866	14.617	13.127	12.695	11.988	12.554	12.851	12.455	13.168	14.486	13.342	13.467	13.156	13.905	12.636	12.222	12.617	12.81	12.191	11.664	12.112	12.569	12.14	12.898	11.954	12.184	13.463	12.371	13.753	12.798	14.14	12.421	13.437	13.55	12.588
gc-MSF-[MZ=193; RI=658.03; 158]	9.224	8.638	8.821	8.983	9.848	8.255	9.177	7.696	9.764	9.484	8.883	9.105	8.758	8.965	9.386	9.573	9.739	9.001	9.635	9.442	9.333	8.885	9.553	9.001	9.229	9.125	9.201	9.376	8.917	9.473	9.155	9.276	9.355	8.535	9.097	9.59	9.373	9.18	9.508	9.244	8.846	8.526	9.103	8.578	9.087	8.942	8.344	8.952	8.312
lc_neg-Peak_05109	11.242	10.79	11.903	11.487	11.906	12.461	11.968	10.286	11.862	12.043	11.036	11.396	11.917	11.214	12.559	12.88	12.499	11.61	11.709	11.721	11.17	11.328	12.266	12.925	11.771	11.688	12.565	12.114	10.79	11.98	12.037	12.509	12.321	10.419	12.091	12.793	10.775	12.15	12.109	11.954	12.065	12.144	12.365	12.94	11.764	12.516	11.67	11.77	11.348
lc_neg-Peak_09154	11.642	11.45	12.242	11.622	12.346	12.362	11.842	9.994	12.319	12.494	11.414	11.936	12.202	11.414	12.586	12.908	12.82	11.31	12.175	12.153	11.405	11.067	12.645	12.612	11.622	11.767	12.287	11.905	11.044	12.235	12.397	12.957	12.221	10.379	12.099	12.968	11.14	12.114	12.294	12.029	12.212	12.26	12.695	12.986	12.056	12.835	11.916	12.016	11.447
lc_neg-Peak_11850	10.907	10.859	11.76	11.169	12.103	11.733	11.544	10.198	12.056	12.308	10.995	11.559	11.932	11.538	12.088	12.244	12.378	11.27	11.993	11.893	10.822	10.293	12.02	12.565	11.134	11.488	12.063	11.512	10.734	11.856	11.671	12.341	11.939	11.009	11.881	12.176	11.009	11.633	11.942	11.734	12.241	11.963	12.179	12.863	12.218	12.94	11.637	12.245	11.229
gc-MSF-[MZ=207; RI=657.98; 165]	8.887	8.342	8.388	8.573	9.367	7.947	8.835	7.525	9.268	8.976	8.476	8.679	8.532	8.58	9.038	9.257	9.279	8.713	9.18	8.961	8.937	8.562	9.126	8.685	8.91	8.74	8.859	9.048	8.543	9.043	8.684	8.869	9.034	8.113	8.768	9.176	8.919	8.861	9.043	8.853	8.619	8.304	8.607	8.299	8.597	8.507	7.929	8.533	8.057
lc_neg-Peak_21121	10.79	12.688	11.812	11.888	11.33	11.365	11.881	12.62	11.655	11.667	11.567	11.72	12.043	11.435	11.814	11.804	11.825	12.047	12.122	11.858	12.925	12.489	12.664	10.986	11.949	11.941	12.524	11.56	12.778	12.767	13.06	13.081	12.425	11.875	12.785	12.289	12.3	12.095	12.205	11.959	12.51	12.449	1.503	10.616	10.543	11.916	10.633	7.825	10.101
lc_neg-Peak_44169	13.385	12.657	13.335	13.809	13.906	13.925	13.984	12.911	13.537	13.794	12.903	12.76	13.654	14.248	12.96	13.413	13.439	13.93	13.313	13.72	12.871	12.618	13.218	13.611	12.77	13.863	13.578	13.403	12.639	13.641	11.178	12.327	13.008	13.174	13.332	12.785	12.968	13.36	14.231	13.018	12.053	12.231	11.132	12.105	11.297	11.873	11.113	11.351	10.627
lc_neg-Peak_07145	10.914	10.54	11.195	11.295	11.642	11.925	11.788	10.284	11.547	11.782	10.532	10.833	11.808	11.508	12.438	12.612	12.113	11.298	11.392	11.354	11.022	10.308	11.702	12.88	11.275	11.618	12.372	11.822	10.782	11.83	11.104	11.954	12.125	10.543	12.001	11.814	10.651	11.848	12.001	11.826	12.274	12.122	11.932	13.129	11.781	12.796	11.284	12.208	11.351
lc_neg-Peak_44271	12.079	11.544	12.079	12.6	12.585	12.8	12.736	11.681	12.179	12.514	11.582	11.456	12.346	13.011	11.675	11.953	12.166	12.579	11.919	12.471	11.662	11.341	11.969	12.321	11.392	12.657	12.18	11.925	11.344	12.431	9.96	10.9	11.609	11.959	11.822	11.368	11.637	12.005	13.048	11.637	10.839	10.857	9.896	10.793	10.001	10.471	9.871	10.142	7.941
gc-MSF-[MZ=202; RI=788.89; 162]	8.394	8.745	9.099	8.698	9.658	8.981	9.245	8.63	9.509	9.885	8.535	8.527	9.038	9.01	9.512	9.676	9.936	8.967	9.529	9.491	8.707	9.279	9.64	10.128	9.024	8.952	9.721	9.192	8.606	9.762	9.569	9.911	9.569	8.905	9.403	9.841	8.728	9.222	9.564	9.35	9.198	9.013	9.976	9.845	9.752	10.472	9.519	9.849	8.778
gc-MSF-[MZ=265; RI=658.11; 55]	11.247	10.451	10.769	10.847	11.849	10.175	11.094	9.517	11.71	11.516	10.721	11.157	10.985	11.138	11.3	11.566	11.758	10.934	11.522	11.318	11.507	10.872	11.441	10.762	11.168	11.03	11.11	11.361	10.807	11.46	11.027	11.121	11.286	10.345	10.996	11.425	11.52	11.121	11.425	11.227	10.479	10.16	10.971	10.429	10.939	10.964	10.28	11.024	10.059
lc_neg-Peak_03750	13.197	13.033	13.243	12.688	13.084	13.521	12.38	13.254	13.144	13.273	12.626	13.587	12.613	12.666	12.794	13.502	12.139	12.645	12.67	12.82	12.356	11.516	11.872	12.705	12.31	12.565	12.117	12.082	11.362	11.919	11.62	11.535	11.388	13.347	11.553	11.479	11.758	11.731	11.997	11.56	9.55	9.213	9.505	10.451	10.005	9.216	8.569	9.498	10.152
lc_pos-Peak_010988	11.334	10.325	11.353	11.03	12.085	11.019	12.35	11.755	12.031	11.859	11.019	11.346	12.381	11.82	11.085	12.605	12.1	11.077	11.814	12.2	11.819	11.699	12.132	11.273	11.902	11.047	11.969	11.253	10.792	11.87	11.329	11.606	11.827	11.477	10.499	11.919	11.373	10.54	11.824	11.285	10.432	9.81	11.297	10.925	10.624	10.368	10.437	10.51	10.453
gc-MSF-[MZ=266; RI=658.06; 45]	10.313	9.673	9.861	10.058	10.769	9.314	10.19	8.733	10.666	10.462	9.996	10.072	9.715	9.838	10.363	10.527	10.688	10.016	10.57	10.388	10.29	9.974	10.505	9.939	10.264	10.088	10.208	10.4	9.967	10.368	10.141	10.27	10.413	9.408	10.149	10.504	10.303	10.208	10.349	10.281	9.717	9.331	10.077	9.588	9.967	9.777	9.422	9.867	9.228
gc-MSF-[MZ=128; RI=473.16; 83]	9.173	9.067	8.996	9.262	9.809	9.233	9.64	8.429	9.484	9.618	8.739	9.013	9.698	9.195	10.025	10.388	9.99	9.665	9.821	9.469	9.503	9.481	9.847	9.615	9.491	9.299	10	9.96	8.991	10.187	9.954	10.251	10.187	8.756	9.995	10.057	9.095	9.931	10.114	9.746	9.363	9.381	9.907	9.875	9.441	10	9.404	9.341	9.341
gc-MSF-[MZ=132; RI=366.56; 107]	8.803	8.274	8.735	8.472	9.177	9.049	8.922	8.33	8.705	9.094	8.205	8.19	8.975	7.87	9.515	9.637	9.186	8.775	9.064	8.74	8.552	8.762	9.184	8.57	8.894	8.654	9.263	9.572	8.782	9.46	9.269	9.667	9.444	8.11	9.408	9.548	8.954	9.267	9.156	8.858	8.861	8.859	9.384	9.341	8.654	9.521	8.775	9.011	8.8
lc_pos-Peak_014133	11.086	9.509	10.185	10.216	11.239	11.5	12.047	10.573	11.179	11.445	10.01	10.937	10.506	12.376	11.229	10.972	9.868	10.864	10.748	10.447	11.137	11	10.26	12.021	10.654	10.734	9.943	9.883	9.489	9.474	9.712	9.938	11.244	10.875	9.621	10.027	10.142	9.931	10.912	11.366	9.835	9.149	10.612	9.938	10.024	2.481	0.9	10.758	10.94
lc_neg-Peak_35647	11.589	10.786	11.685	12.237	12.297	12.094	12.419	10.718	12.297	12.475	11.186	11.48	12.606	12.212	12.316	12.586	11.904	12.097	12.705	12.406	11.656	11.904	11.965	12.426	12.047	12.043	12.547	11.942	11.581	12.477	12.154	12.332	12.357	11.814	12.713	11.697	11.137	12.063	12.216	12.183	12.878	12.899	11.774	12.787	11.254	12.977	11.521	11.86	11.599
lc_pos-Peak_078306	10.846	10.941	10.461	10.881	10.737	10.664	10.536	10.084	10.717	10.947	10.975	10.838	11.058	10.824	11.313	11.262	11.004	10.676	10.918	10.818	11.269	10.978	11.027	10.6	10.742	10.925	11.078	10.147	10.13	10.276	10.834	11.16	10.287	8.565	10.783	10.457	10.574	10.55	10.111	10.086	11.658	11.627	11.268	11.45	11.025	11.562	10.823	10.76	10.861
lc_pos-Peak_078266	10.846	10.941	10.461	10.881	10.737	10.664	10.536	10.084	10.717	10.947	10.975	10.838	11.058	10.824	11.313	11.262	11.004	10.676	10.918	10.818	11.269	10.978	11.027	10.6	10.742	10.925	11.078	10.147	10.13	10.276	10.834	11.16	10.287	8.565	10.783	10.457	10.574	10.55	10.111	10.086	11.658	11.627	11.268	11.45	11.025	11.562	10.823	10.76	10.861
lc_pos-Peak_034126	10.667	10.894	11.445	12.378	11.085	11.939	12.273	12.542	11.289	10.778	11.684	10.855	11.673	11.704	11.447	10.632	11.138	11.27	11.034	11.993	11.979	10.745	11.493	11.095	11.422	11.715	11.555	9.698	10.468	9.834	11.213	10.424	10.858	11.658	10.923	10.708	10.468	10.769	10.911	10.793	0	0	0	0	0	0	0	0	0
lc_pos-Peak_024792	10.351	9.92	10.43	10.681	11.22	10.802	10.693	9.604	11.128	11.252	9.919	10.197	10.987	10.485	11.296	11.529	11.2	10.552	10.848	10.95	10.436	9.869	11.02	11.947	10.649	10.712	11.304	10.832	10.117	10.788	10.43	11.077	10.886	10.119	10.875	10.82	9.95	10.83	10.827	10.685	11.406	11.556	11.506	11.977	11.284	11.784	10.838	11.313	10.701
lc_pos-Peak_045741	15.785	14.872	15.16	15.407	16.126	14.91	15.634	14.25	16.126	15.747	15.34	15.674	15.785	15.315	15.777	16.125	15.847	15.47	16.073	15.743	15.708	14.962	15.813	15.321	15.777	15.372	15.777	15.628	15.262	15.365	15.553	15.658	15.522	14.448	15.365	15.911	15.553	15.485	15.586	15.296	15.586	15.172	15.517	15.331	15.25	15.286	15.026	15.042	14.743
gc-MSF-[MZ=131; RI=657.88; 368]	8.748	8.23	8.327	8.513	9.323	7.86	8.703	7.466	9.288	8.965	8.333	8.609	8.696	8.687	8.974	9.197	9.18	8.702	9.132	8.928	9.07	8.502	9.061	8.676	8.809	8.666	8.821	8.991	8.433	8.899	8.596	8.789	8.905	8.168	8.724	9.125	8.933	8.765	8.898	8.748	8.597	8.256	8.567	8.292	8.56	8.573	7.849	8.428	8.146
gc-MSF-[MZ=130; RI=366.55; 114]	8.787	8.18	8.574	8.413	8.988	9.036	8.88	8.279	8.515	8.851	8.101	8.004	8.724	7.727	9.462	9.591	9.015	8.709	8.841	8.549	8.364	8.669	8.996	8.531	8.823	8.628	9.16	9.485	8.779	9.301	9.08	9.488	9.405	7.989	9.385	9.378	8.736	9.244	8.982	8.835	8.851	8.871	9.208	9.267	8.491	9.376	8.655	8.823	8.775
lc_pos-Peak_046058	13.438	12.337	12.782	13.105	13.695	12.469	13.281	11.377	13.705	13.208	12.828	13.051	13.274	12.807	13.452	13.827	13.416	12.864	13.504	13.197	13.04	12.27	13.361	13.007	13.302	12.949	13.144	13.492	12.956	12.927	12.848	13.15	13.039	11.708	12.858	13.28	13.046	13.052	13.317	12.78	13.224	12.851	13.046	12.851	12.628	12.706	12.25	12.639	12.25
lc_neg-Peak_03023	10.947	12.169	12.461	11.414	11.82	11.404	12.103	12.397	11.775	11.936	12.179	12.184	12.425	12.449	11.861	12.063	11.591	11.717	12.134	11.977	12.051	12.372	12.518	10.633	10.758	11.717	11.336	10.422	11.353	11.014	12.741	11.745	12.272	12.38	11.945	12.351	10.938	11.438	11.115	12.195	10.776	10.855	11.089	11.074	11.518	11.266	10.972	10.843	11.512
gc-MSF-[MZ=86; RI=208.03; 21]	8.742	8.452	9.381	9.181	9.208	9.357	9.495	9.142	9.271	8.665	8.45	8.8	9.055	8.538	9.176	9.322	9.289	9.143	9.265	9.566	8.801	9.497	9.712	9.792	9.417	9.386	9.654	9.226	8.481	8.851	9.364	9.49	9.516	8.958	9.264	9.341	8.396	9.038	9.19	8.578	9.322	9.633	9.928	9.821	9.613	9.979	9.395	9.681	9.261
lc_neg-Peak_05321	12.12	11.959	12.16	11.892	12.425	11.406	11.888	10.339	12.567	12.425	12.233	12.385	12.137	11.76	12.148	12.175	12.618	11.488	12.518	12.372	11.9	11.004	12.337	11.597	11.585	11.706	11.818	11.485	11.519	11.86	12.403	12.445	11.676	11.137	11.841	12.368	12.12	11.875	11.822	11.633	12.218	11.634	12.112	12.007	12.003	11.959	11.928	11.647	10.778
gc-MSF-[MZ=128; RI=366.56; 69]	9.065	8.367	8.812	8.686	9.152	9.316	9.112	8.468	8.739	9.053	8.315	8.27	9.142	7.938	9.777	9.856	9.255	8.928	9.04	8.743	8.636	8.953	9.261	8.738	9.103	8.938	9.417	9.771	9.05	9.48	9.311	9.735	9.683	8.174	9.691	9.606	8.928	9.553	9.192	9.117	9.055	9.091	9.441	9.551	8.739	9.525	8.873	9.019	9.013
lc_neg-Peak_01260	11.466	11.525	11.08	11.968	11.827	11.199	13.312	11.834	12.367	12.146	11.628	12.212	12.212	12.455	12.244	12.506	12.316	12.657	12.494	11.789	12.593	12.047	12.624	11.213	12.612	12.786	12.925	11.581	11.563	11.537	12.221	12.284	13.347	12.226	12.374	11.86	12.017	12.2	13.231	12.104	10.507	10.389	11.37	11.077	10.888	10.034	10.134	10.933	11.224
lc_neg-Peak_02149	12.367	12.079	11.968	12.514	12.455	12.02	12.929	11.125	12.291	12.324	12.242	12.069	12.626	12.146	12.732	13.083	12.494	12.449	12.412	12.229	12.432	12.104	12.401	12.657	12.837	12.432	12.828	12.861	12.154	12.21	12.309	12.61	12.465	10.729	12.59	12.477	12.397	12.419	12.436	12.267	12.671	12.361	12.084	12.411	11.525	12.264	11.719	11.902	11.683
lc_pos-Peak_006964	11.023	10.513	11.277	11.13	11.461	10.912	11.382	10.64	11.468	11.606	10.823	11.073	11.226	10.466	11.571	11.888	11.76	11.206	11.516	11.363	10.807	11.048	11.672	11.447	11.24	11.037	11.717	11.457	10.578	11.088	11.545	11.883	11.347	10.679	11.265	11.519	10.323	11.267	11.102	10.933	11.559	11.723	11.717	12.066	11.493	11.731	11.513	11.106	11.257
lc_pos-Peak_013074	12.931	12.582	12.682	12.492	12.579	12.767	11.99	13.168	12.626	12.668	11.921	13.04	12.215	12.357	12.287	13.259	11.398	12.387	12.118	12.118	12.113	11.339	11.288	12.439	11.934	12.121	11.396	11.488	10.942	11.263	10.87	10.75	10.801	12.842	11.133	10.572	11.138	11.11	11.316	10.858	8.731	7.756	7.745	10.04	8.705	2.481	6.753	7.459	9.965
gc-MSF-[MZ=103; RI=208.02; 22]	9.381	8.953	9.968	9.721	9.841	9.955	10.003	9.684	9.918	9.336	9.071	9.411	9.569	8.967	9.707	9.881	1.803	9.629	9.853	10.205	9.261	9.944	10.201	10.286	9.924	9.924	10.132	9.729	9.093	9.287	9.903	9.991	10.105	9.633	9.791	9.914	8.816	9.608	9.636	9.222	9.793	10.13	10.556	10.285	10.16	10.435	9.963	10.111	9.785
lc_pos-Peak_007141	11.068	10.62	11.48	11.243	11.519	10.939	11.457	10.643	11.534	11.637	10.923	11.144	11.31	10.538	11.695	12.173	11.799	11.227	11.599	11.427	10.982	11.073	11.717	11.559	11.474	11.054	11.9	11.345	10.604	11.32	11.382	11.907	11.436	10.688	11.329	11.658	10.554	11.354	11.291	10.983	11.71	11.869	11.764	12.06	11.543	11.817	11.459	11.267	11.458
lc_neg-Peak_05257	14.848	14.819	14.848	14.716	15.302	14.224	14.819	13.104	15.382	15.302	14.916	15.157	15.062	14.649	15.109	14.972	15.257	14.496	15.304	15.155	14.765	13.845	15.257	14.45	14.553	14.522	14.831	14.559	14.454	14.772	15.272	15.17	14.708	14.206	14.889	15.12	14.961	14.889	14.81	14.65	15.051	14.621	14.865	14.991	14.757	14.991	14.684	14.234	13.548
gc-MSF-[MZ=118; RI=208.04; 21]	9.333	8.642	9.848	9.628	9.637	9.918	9.9	9.484	9.69	9.199	8.81	9.233	9.469	8.893	9.635	9.865	9.824	9.544	9.629	10.022	9.166	9.875	10.102	10.188	9.818	9.814	10.01	9.595	8.908	9.198	9.701	9.883	10.098	9.429	9.718	9.753	8.496	9.55	9.46	9.123	9.681	10.068	10.341	10.201	9.971	10.098	9.817	9.801	9.731
gc-MSF-[MZ=131; RI=366.54; 113]	8.889	8.293	8.75	8.502	9.16	9.144	8.971	8.404	8.693	9.073	8.212	8.218	8.983	7.823	9.584	9.724	9.139	8.804	9.01	8.702	8.519	8.839	9.138	8.643	8.964	8.762	9.289	9.608	8.846	9.458	9.237	9.617	9.493	8.134	9.501	9.528	8.972	9.347	9.147	8.954	8.973	8.991	9.392	9.404	8.647	9.578	8.768	9.046	8.867
gc-MSF-[MZ=219; RI=366.56; 62]	10.016	9.115	9.677	9.621	10.106	10.198	9.996	9.259	9.671	9.982	9.152	9.183	9.903	8.586	10.597	10.73	10.159	9.783	9.936	9.663	9.404	9.837	10.081	9.519	9.97	9.789	10.268	10.625	9.921	10.408	10.146	10.525	10.602	9.038	10.551	10.431	9.762	10.466	10.137	10.009	9.789	9.857	10.295	10.363	9.639	10.401	9.703	9.963	9.849
lc_neg-Peak_36920	11.11	11.004	11.02	11.176	11.441	11.336	11.685	11.147	11.231	11.538	10.651	10.782	11.303	11.022	11.643	11.818	11.084	11.649	11.758	11.64	10.415	11.597	10.992	11.685	11.782	11.381	11.52	11.461	11.183	11.467	11.175	11.493	11.711	11.085	11.845	10.895	11.122	11.368	11.125	11.435	3.528	10.2	7.688	9.869	8.962	9.367	1.547	9.354	9.473
lc_pos-Peak_006980	13.894	13.705	14.538	14.123	14.467	13.95	14.624	13.85	14.484	14.639	13.941	14.138	14.318	13.409	14.715	14.997	14.804	14.241	14.77	14.315	13.799	14.089	14.788	14.519	14.408	13.975	14.962	14.522	13.632	14.272	14.825	15.296	14.535	13.822	14.506	14.905	13.586	14.356	14.356	14.108	14.648	14.759	14.759	15.062	14.483	14.777	14.499	14.168	14.305
gc-MSF-[MZ=218; RI=366.57; 48]	10.132	9.181	9.749	9.681	10.179	10.261	10.049	9.341	9.718	10.034	9.199	9.29	9.98	8.641	10.698	10.837	10.219	9.872	9.993	9.721	9.512	9.914	10.143	9.597	10.048	9.891	10.339	10.752	9.984	10.514	10.196	10.556	10.688	9.102	10.597	10.514	9.889	10.509	10.223	10.094	9.841	9.919	10.424	10.435	9.692	10.513	9.777	10.098	9.894
gc-MSF-[MZ=101; RI=366.57; 108]	10.129	9.277	9.844	9.764	10.304	10.28	10.114	9.495	9.825	10.143	9.299	9.365	10.304	8.918	10.718	10.744	10.283	9.955	10.091	9.83	9.821	9.986	10.272	9.665	10.128	9.939	10.384	10.793	10.012	10.608	10.297	10.656	10.694	9.19	10.608	10.584	10.141	10.514	10.266	10.146	9.916	9.956	10.543	10.472	9.763	10.576	9.883	10.16	9.976
gc-MSF-[MZ=117; RI=366.56; 126]	10.423	9.609	10.122	10.049	10.66	10.57	10.36	9.736	10.135	10.483	9.581	9.69	10.456	9.152	11.016	11.095	10.597	10.177	10.371	10.128	10.075	10.233	10.597	9.901	10.351	10.18	10.632	11.027	10.32	10.89	10.546	10.924	10.924	9.511	10.883	10.849	10.358	10.814	10.602	10.422	10.155	10.222	10.78	10.754	10.068	10.891	10.192	10.454	10.246
gc-MSF-[MZ=149; RI=207.98; 18]	8.684	8.136	9.245	9.021	9.002	9.286	9.299	8.99	9.006	8.647	8.138	8.574	8.985	8.395	9.019	9.182	9.162	8.943	8.994	9.379	8.492	9.274	9.44	9.472	9.158	9.255	9.426	8.933	8.215	8.76	8.928	9.222	9.442	8.893	9.108	9.134	7.971	8.959	8.962	8.605	9.068	9.521	9.588	9.595	9.334	9.66	9.285	9.225	9.161
lc_pos-Peak_007148	10.304	10.217	10.648	10.559	10.69	10.493	10.58	10.258	10.609	10.705	10.144	10.468	10.884	10.021	10.725	10.827	10.908	10.638	10.724	10.7	10.284	10.667	10.895	10.53	10.447	10.512	10.99	10.567	10.128	10.753	10.88	11.049	10.604	10.291	10.666	10.644	10.228	10.494	10.377	10.395	10.841	10.9	11.064	11.005	10.834	11.338	10.912	10.925	10.795
lc_pos-Peak_006519	11.361	11.037	11.612	11.597	11.823	11.371	11.718	11.237	11.793	11.97	11.182	11.538	11.897	10.96	11.63	11.86	11.897	11.741	11.937	11.886	11.379	11.611	11.923	11.632	11.747	11.325	12.046	11.752	10.989	11.73	11.98	12.257	11.541	11.364	11.585	11.883	11.015	11.269	11.488	11.176	11.876	12.023	12.25	12.169	11.934	12.136	12.009	11.719	11.83
gc-MSF-[MZ=100; RI=366.59; 132]	9.581	8.757	9.352	9.243	9.73	9.809	9.69	9.025	9.273	9.609	8.786	8.805	9.809	8.507	10.222	10.348	9.785	9.456	9.575	9.322	9.281	9.531	9.783	9.199	9.645	9.415	9.93	10.311	9.553	10.02	9.813	10.196	10.2	8.695	10.163	10.064	9.564	10.05	9.662	9.658	9.464	9.516	9.943	9.979	9.272	9.995	9.386	9.528	9.477
lc_pos-Peak_006981	14.198	14.25	14.8	14.521	14.722	14.467	14.91	14.556	14.684	14.971	14.318	14.603	14.745	13.95	14.699	14.902	14.902	14.77	15.13	14.617	14.101	14.739	15.218	14.569	14.824	14.422	15.157	14.643	14.272	14.57	15.331	15.553	14.808	14.492	14.808	15.206	14.189	14.535	14.434	14.42	14.939	14.901	15.286	15.147	15.007	15.225	15.042	14.619	14.727
lc_pos-Peak_006603	16.963	17.099	17.56	16.963	17.56	17.368	17.56	17.368	17.368	17.56	16.855	17.56	17.368	16.963	17.421	17.594	17.594	17.421	17.594	17.421	17.044	17.197	17.753	17.044	17.421	17.197	17.753	17.319	16.853	17.319	17.816	17.644	17.494	17.816	17.494	17.644	16.959	17.494	17.494	17.319	17.407	17.78	17.78	17.78	17.78	17.78	17.78	17.506	17.617
lc_neg-Peak_02142	10.962	10.782	10.682	11.069	10.949	10.655	11.453	9.939	10.852	10.901	10.912	10.772	11.129	10.831	11.313	11.51	11.141	10.957	10.992	10.864	11.087	10.737	10.995	11.161	11.298	11.065	11.249	11.12	10.651	10.667	10.948	11.007	10.8	9.688	11.044	10.922	10.788	10.872	10.862	10.722	11.287	10.954	10.812	11.04	10.373	10.78	10.447	10.583	10.337
lc_pos-Peak_130641	15.117	13.827	14.521	15.117	14.929	15.473	15.1	14.571	14.639	14.764	14.349	13.929	14.455	15.513	15.295	14.395	14.715	15.35	14.395	14.902	13.846	14.063	14.603	14.788	14.486	15.777	14.617	14.506	14.26	14.42	12.36	13.724	13.788	14.406	14.586	14.026	13.993	14.734	14.991	14.228	13.504	13.771	12.682	13.332	12.451	13.041	12.418	12.548	12.16
gc-MSF-[MZ=133; RI=366.52; 134]	8.965	8.454	8.935	8.644	9.37	9.201	9.069	8.518	8.893	9.284	8.39	8.42	9.233	8.106	9.701	9.805	9.311	8.882	9.234	8.935	8.797	8.938	9.327	8.765	9.077	8.847	9.386	9.735	8.946	9.694	9.395	9.78	9.587	8.35	9.55	9.703	9.276	9.449	9.385	9.066	8.994	9.107	9.582	9.464	8.886	9.793	8.966	9.251	8.96
gc-MSF-[MZ=116; RI=208.02; 18]	12.359	11.646	12.66	12.53	12.707	12.757	12.707	12.221	12.571	12.254	11.661	12.19	12.159	11.959	12.627	12.701	1.803	12.352	12.453	12.929	12.148	12.795	12.978	12.978	12.753	12.666	12.753	12.699	11.824	12.47	12.409	12.597	12.901	12.151	12.597	12.51	12.013	12.51	12.785	12.113	12.327	12.758	13.059	12.848	12.758	13.151	12.718	13.059	12.681
lc_pos-Peak_033193	13.859	13.111	13.641	14.01	14.085	13.839	14.059	13.573	14.407	14.097	13.565	14.235	14.085	13.918	14.65	14.944	14.395	15.07	14.519	14.452	14.857	14.315	14.684	12.79	15.113	14.962	14.739	14.66	14.356	14.132	14.327	14.554	14.57	14.216	14.448	14.298	14.369	14.298	14.57	13.852	13.074	13.065	12.359	13.327	11.406	12.316	14.315	12.795	12
lc_pos-Peak_003528	10.874	10.455	11.243	11.023	11.29	11.101	11.131	10.638	11.135	11.276	10.689	10.93	11.176	10.351	11.402	11.664	11.494	10.995	11.256	11.179	10.574	10.995	11.425	11.007	11.06	10.869	11.539	11.05	10.627	11.052	11.204	11.549	11.267	10.624	11.094	11.284	10.37	10.977	10.714	10.788	11.53	11.5	11.777	11.781	11.509	11.667	11.423	11.364	11.409
gc-MSF-[MZ=219; RI=656.93; 208]	8.554	8.437	9.025	8.876	9.625	9.162	9.128	8.334	9.375	9.721	8.215	8.701	9	8.628	9.519	9.789	9.821	9.141	9.477	9.438	8.807	9.1	9.688	9.826	9.134	8.997	9.536	9.357	8.6	9.642	9.496	9.785	9.642	8.877	9.543	9.9	8.528	9.506	9.493	9.172	9.099	9.067	9.717	9.734	9.46	9.763	8.68	9.208	8.84
lc_neg-Peak_19654	11.237	11.22	11.298	11.099	11.831	10.453	11.713	11.414	11.782	11.689	11.043	11.167	12	11.268	10.933	11.625	11.254	11.173	12.092	11.923	11.713	11.543	11.249	11.257	11.546	10.866	11.808	11.041	11.068	11.93	11.502	11.7	11.482	10.869	11.112	10.854	11.425	10.84	11.458	11.076	11.627	12.016	10.978	11.308	11.107	12.486	11.017	11.581	11.515
lc_pos-Peak_003708	11.243	10.609	11.486	11.338	11.48	11.245	11.47	10.794	11.508	11.551	10.847	11.228	11.502	10.481	11.767	12.021	11.657	11.317	11.407	11.429	10.85	11.234	11.648	11.372	11.314	11.143	11.675	11.371	10.768	11.304	11.439	11.82	11.559	10.975	11.358	11.545	10.6	11.33	10.988	11.004	11.869	11.909	12.086	12.063	11.802	11.922	11.727	11.615	11.719
lc_pos-Peak_130932	13.997	12.451	13.262	13.859	13.624	14.11	13.941	12.991	13.423	13.565	13.045	12.57	13.154	14.293	14.156	13.241	13.41	14.101	13.045	13.531	12.665	12.726	13.397	13.467	13.222	14.587	13.241	13.357	13.11	13.247	11.001	12.14	12.554	13.09	13.335	12.81	12.68	13.484	13.822	12.876	12.089	12.51	11.388	12.04	11.188	11.762	11.096	11.349	10.784
lc_pos-Peak_066111	11.66	10.642	11.459	11.704	12.08	11.642	12.036	11.03	11.972	12.28	10.88	11.778	12.322	11.24	12.455	12.626	12.306	11.709	12.242	12	11.774	11.347	11.76	11.879	11.819	11.699	12.387	11.837	11.452	12.129	11.653	12.025	12.062	11.452	12.157	11.636	11.533	11.983	11.681	11.457	12.477	12.437	12.216	12.537	12.301	12.779	11.571	12.275	12.096
gc-MSF-[MZ=218; RI=656.94; 221]	9.989	9.789	10.493	10.308	11.247	10.537	10.558	9.662	10.993	11.322	9.611	10.225	10.612	10.205	10.941	11.159	11.283	10.527	11.052	10.949	10.441	10.473	11.126	11.196	10.537	10.395	10.872	10.807	10.035	11.295	10.898	11.113	11.004	10.354	10.898	11.238	10.208	10.898	11.121	10.625	10.378	10.319	11.124	11.114	10.909	11.284	10.089	10.909	10.169
gc-MSF-[MZ=133; RI=208.06; 20]	8.973	8.476	9.584	9.379	9.372	9.618	9.698	9.345	9.408	9.051	8.516	8.948	9.295	8.63	9.384	9.481	9.544	9.313	9.393	9.76	8.85	9.621	9.785	9.798	9.522	9.607	9.798	9.307	8.741	9.163	9.444	9.575	9.756	9.229	9.488	9.504	8.34	9.276	9.39	8.94	9.457	9.797	9.956	9.928	9.648	9.963	9.61	9.585	9.433
lc_pos-Peak_022242	11.578	10.424	10.864	9.571	11.825	11.228	12.128	9.863	11.882	11.813	10.841	11.415	10.982	11.926	10.827	11.585	11.451	10.726	11.506	11.865	10.301	10.672	11.159	11.407	11.395	10.714	10.984	11.103	10.163	10.736	10.737	10.812	11.739	10.574	10.773	11.148	10.886	10.886	10.414	11.617	10.806	11.207	11.439	10.809	11.044	10.48	10.812	11.241	11.145
lc_pos-Peak_013645	10.081	9.781	10.384	10.467	10.709	10.833	10.492	9.742	10.54	10.758	9.757	10.101	10.747	10.511	10.899	11.19	10.743	10.434	10.682	10.534	10.23	10.516	10.697	10.974	10.496	10.432	11.008	10.494	9.713	10.548	10.472	10.891	10.637	9.851	10.689	10.694	9.826	10.585	10.412	10.394	10.879	10.914	11.048	11.271	10.573	11.225	10.586	10.722	10.531
lc_pos-Peak_071115	11.778	10.895	12.017	11.561	11.977	11.431	12.028	11.078	12.142	12.264	11.388	11.757	12.161	11.353	12.062	12.572	12.258	11.531	12.176	11.897	11.931	11.692	12.329	11.702	11.814	11.561	12.408	11.864	11.308	12.062	12.109	12.65	12.122	11.218	11.919	12.007	11.366	11.86	11.922	11.626	12.343	12.62	12.225	12.473	11.869	12.694	12.05	12.089	12.104
lc_neg-Peak_02070	15.382	15.106	14.982	15.675	15.454	15.022	15.769	14.385	15.454	15.454	15.106	15.207	15.769	15.302	15.512	15.978	15.457	15.381	15.457	15.457	15.457	14.972	15.457	15.512	15.978	15.583	15.848	16.073	15.331	15.469	15.399	15.469	15.553	14.269	15.775	15.553	15.553	15.775	15.553	15.331	15.602	15.535	15.176	15.535	14.621	15.479	15.137	14.719	14.652
lc_pos-Peak_007142	11.449	11.186	11.869	11.68	11.803	11.61	11.944	11.37	11.714	11.974	11.289	11.553	11.837	11.011	11.827	12.108	12.011	11.809	12.051	11.743	11.359	11.772	12.116	11.639	11.845	11.487	12.075	11.747	11.318	11.711	12.052	12.341	11.686	11.4	11.749	11.913	11.115	11.515	11.35	11.295	12.081	12.109	12.322	12.131	11.994	12.287	11.878	11.792	11.97
lc_pos-Peak_003539	13.658	13.476	14.293	13.85	14.169	13.963	14.307	13.725	14.073	14.293	13.819	13.983	14.097	13.111	14.3	14.739	14.315	14.076	14.33	14.041	13.489	13.896	14.486	13.998	14.123	13.808	14.587	14.243	13.553	14.026	14.393	14.808	14.272	13.632	14.174	14.42	13.295	14.108	13.8	13.736	14.537	14.483	14.727	14.759	14.421	14.606	14.409	14.181	14.259
lc_neg-Peak_12377	11.404	10.92	11.184	11.699	11.655	11.884	12.137	10.768	11.633	11.693	11.959	11.322	11.582	11.365	12.432	11.585	11.774	11.636	11.669	11.634	11.176	10.917	11.825	11.658	11.748	11.785	12.579	11.388	10.865	10.9	11.499	11.388	12.009	10.769	11.954	11.919	11.525	11.704	11.07	11.704	13.509	13.917	12.427	13.895	12.622	14.293	12.135	12.737	12.274
lc_neg-Peak_19152	12.335	12.094	11.928	12.613	12.385	12.047	12.982	12.308	12.223	12.335	11.831	11.565	12.666	12.237	12.524	12.605	11.808	12.113	12.732	12.599	12.794	11.709	11.941	12.367	12.651	12.547	12.89	12.357	12.029	12.515	12.082	12.009	12.183	11.623	12.759	11.467	12.646	12.315	11.86	11.975	12.193	12.664	10.562	12.433	11.185	12.016	1.547	11.609	10.583
gc-MSF-[MZ=190; RI=208.01; 26]	9.352	8.703	9.698	9.6	9.44	9.857	9.871	9.481	9.487	9.09	8.871	9.112	9.336	8.73	9.621	9.837	9.635	9.503	9.501	9.85	8.93	9.808	9.898	10.075	9.76	9.755	9.941	9.531	9.032	9.336	9.627	9.768	10.02	9.327	9.689	9.627	8.695	9.569	9.54	9.334	9.707	10.064	10.115	10.115	9.841	10.351	9.734	10.019	9.767
gc-MSF-[MZ=129; RI=366.49; 94]	9.154	8.465	8.961	8.711	9.292	9.393	9.138	8.628	8.895	9.233	8.425	8.465	9.263	8.217	9.837	9.917	9.288	9.017	9.13	8.788	8.903	8.999	9.299	8.847	9.174	9.004	9.474	9.815	9.13	9.598	9.385	9.762	9.697	8.431	9.732	9.694	9.064	9.59	9.271	9.207	9.141	9.298	9.633	9.578	8.937	9.797	8.968	9.203	9.141
lc_pos-Peak_006702	11.211	11.163	11.377	11.386	11.718	11.434	11.58	11.103	11.48	11.848	11.301	11.388	11.671	10.936	11.852	11.736	11.797	11.653	11.672	11.782	11.044	11.787	11.751	11.415	11.552	11.35	12.059	11.496	11.015	11.587	11.824	11.901	11.463	11.057	11.667	11.708	10.88	11.541	11.127	11.082	12.021	11.895	12.185	12.325	11.755	12.188	11.619	11.669	11.853
lc_pos-Peak_024754	15.34	15.44	15.709	15.826	16.177	15.904	16.08	15.16	16.177	16.38	15.236	15.59	16.08	15.785	16.538	16.759	16.347	15.885	16.172	16.024	15.743	15.113	16.347	16.616	16.125	15.847	16.538	16.134	15.553	16	16	16.625	16.134	15.522	16.225	16.337	15.296	16.134	16.183	15.911	16.422	16.581	16.664	17.079	16.422	17.079	16.114	16.29	15.859
lc_pos-Peak_006965	11.344	11.128	11.633	11.565	11.589	11.438	11.774	11.231	11.644	11.658	11.149	11.536	11.642	10.855	11.709	11.819	11.837	11.506	11.824	11.595	11.169	11.604	11.951	11.493	11.717	11.415	11.894	11.552	11.258	11.477	11.954	12.133	11.482	11.284	11.576	11.824	11.03	11.388	11.238	11.218	11.856	11.95	12.183	12.012	11.895	12.086	11.836	11.582	11.773
lc_pos-Peak_003253	10.912	10.313	11.054	10.917	10.967	10.884	10.916	10.405	10.788	10.968	10.508	10.773	10.917	10.036	11.356	11.534	11.384	10.777	10.857	10.901	10.347	10.873	11.403	10.79	10.795	10.802	11.291	10.62	10.372	10.751	11.138	11.391	11.073	10.44	11.064	11.211	10.138	10.973	10.391	10.595	11.458	11.458	11.731	11.683	11.344	11.376	11.323	11.007	11.241
gc-MSF-[MZ=100; RI=657.08; 365]	9.257	8.711	9.445	9.416	10.29	9.592	9.695	8.708	10.15	10.225	8.732	9.443	9.815	9.445	10.081	10.322	10.268	9.73	9.944	9.934	9.811	9.637	10.159	10.302	9.704	9.597	9.974	9.924	9.138	10.24	9.844	10.118	10.118	9.439	10.046	10.289	9.642	10.027	10.075	9.691	9.576	9.444	10.103	10.155	9.916	10.363	9.003	9.797	9.355
lc_pos-Peak_007653	17.883	17.702	17.368	17.702	17.883	17.56	17.883	16.855	17.883	17.702	17.702	17.883	17.883	17.883	17.753	17.753	17.908	17.908	17.908	17.908	17.753	16.931	17.594	17.753	17.908	17.753	17.594	17.816	17.644	17.644	17.494	17.494	17.644	16.774	17.644	17.494	17.816	17.644	17.816	17.644	17.78	17.617	17.506	17.316	17.506	17.617	17.079	17.617	17.24
gc-MSF-[MZ=117; RI=208.05; 18]	10.515	9.993	11.068	10.747	10.937	11.052	11.018	10.727	10.945	10.654	10.053	10.498	10.911	10.326	10.744	10.885	10.992	10.688	10.803	11.204	10.549	11.08	11.204	11.134	10.872	11	11.142	10.746	10.196	10.814	10.807	10.898	11.155	10.793	10.82	10.863	10.031	10.656	10.91	10.426	10.668	11.091	11.297	11.269	11.024	11.297	11.042	11	10.823
lc_pos-Peak_003378	10.828	10.306	11.117	11.013	11.245	11.057	11.108	10.661	11.085	11.168	10.527	10.94	11.028	10.379	11.464	11.595	13.611	10.921	11.303	11.059	10.667	10.92	11.276	11.113	11.029	10.938	11.429	11.008	10.571	10.94	11.209	11.482	11.098	10.471	11.213	11.238	10.561	11.054	10.754	10.659	11.521	11.661	11.825	11.741	11.328	11.628	11.349	11.421	11.168
lc_pos-Peak_025036	13.293	13.051	13.686	13.735	13.983	13.859	14.085	12.734	13.972	14.226	13.111	13.383	13.963	13.423	14.271	14.665	14.052	13.71	14.063	13.74	13.431	12.894	14.211	14.841	13.817	13.731	14.519	14.121	13.372	13.832	13.78	14.406	14.063	13.295	14.085	13.982	13.174	13.916	13.895	13.862	14.51	14.51	14.526	15.085	14.339	14.696	13.989	14.237	13.649
lc_neg-Peak_11710	10.802	11.66	11.932	11.024	11.674	11.073	11.801	10.92	11.678	11.76	11.531	11.772	11.622	11.231	11.315	11.485	12.013	11.494	11.818	11.685	11.313	11.504	12	11.792	11.566	10.886	11.941	11.458	10.705	11.633	12.145	12.289	11.322	10.811	11.154	11.885	11.033	11.044	11.107	10.959	11.615	11.606	11.833	11.609	11.798	12.179	11.715	11.45	11.034
lc_pos-Peak_019594	14.212	13.541	14.123	14.707	14.396	14.841	14.991	13.871	14.349	14.521	13.641	13.807	14.8	14.521	15.198	15.634	14.435	14.739	14.435	13.907	14.395	13.846	14.519	15.671	14.857	14.684	15.564	15.046	14.228	14.694	14.216	14.991	15.181	13.604	15.154	14.643	14.073	14.808	14.886	14.866	15.454	15.388	15.085	15.953	14.759	15.698	14.327	14.961	14.606
lc_pos-Peak_007817	14.707	14.503	14.624	14.8	15.078	14.318	14.971	13.929	15.012	14.67	14.745	14.781	14.95	14.639	14.962	15.177	14.841	14.788	15.113	14.65	14.944	14.519	15.01	14.77	15.01	14.665	14.902	14.808	14.522	14.643	14.947	15.018	14.713	13.832	14.713	14.927	14.625	14.66	14.66	14.605	15.026	14.743	14.777	14.743	14.526	14.713	14.361	14.459	14.237
gc-MSF-[MZ=147; RI=208.07; 26]	11.147	10.532	11.556	11.281	11.63	11.556	11.53	11.281	11.556	11.231	10.624	11.138	11.351	10.869	11.377	11.588	11.626	11.292	11.451	11.802	11.022	11.533	11.728	11.669	11.451	11.522	11.614	11.324	10.76	11.372	11.372	11.437	11.756	11.277	11.334	11.437	10.638	11.286	11.543	11.071	11.178	11.597	11.876	11.764	11.613	12.006	11.649	11.852	11.401
lc_pos-Peak_003645	14.67	15.061	14.67	14.318	14.745	15.141	14.318	13.95	14.781	14.91	14.138	14.263	14.423	12.942	15.441	15.591	15.295	14.587	14.944	14.684	14.146	14.422	15.13	14.535	14.77	14.699	15.07	15.397	14.285	14.825	15.232	15.695	14.772	14.174	15.101	15.522	14.272	14.905	14.97	14.174	14.727	14.632	14.939	15.225	14.327	14.92	14.961	14.049	14.049
gc-MSF-[MZ=132; RI=477.53; 132]	8.42	9.677	8.125	9.012	8.961	8.741	9.295	7.846	9.325	8.849	8.969	9.506	9.495	9.545	8.812	9.103	8.228	8.324	9.257	8.538	9.643	8.756	8.425	8.331	8.671	8.781	9.128	9.029	8.622	9.117	8.874	8.581	9.311	8.368	8.613	8.468	8.853	8.635	9.483	9.138	8.692	8.923	9.688	8.855	9.582	9.503	8.927	9.928	9.293
lc_pos-Peak_007708	12.091	11.545	11.538	11.897	12.123	11.283	11.84	10.779	12.067	11.949	11.776	11.897	12.039	11.974	12.057	12.27	11.984	11.723	12.179	11.831	12.081	11.519	11.85	11.941	12.209	11.894	11.734	12.244	11.554	11.601	11.774	11.599	11.502	10.746	11.543	11.66	11.592	11.727	11.549	11.458	12.096	11.97	11.912	11.764	11.773	11.819	11.374	11.534	11.47
lc_pos-Peak_003244	10.661	10.351	11.03	11.032	11.169	11.176	11.11	11.571	10.99	11.052	10.469	10.945	10.921	10.044	11.368	11.587	11.33	10.935	11.339	10.983	10.396	11.657	11.237	10.921	11.069	10.892	11.361	10.992	10.582	10.885	11.093	11.35	11.123	10.891	10.998	11.108	10.155	10.942	10.585	10.718	11.62	11.441	11.593	11.916	11.249	11.615	11.378	11.374	11.054
lc_pos-Peak_007705	11.921	11.326	11.262	11.798	12.036	11.213	11.902	10.57	12.114	11.736	11.65	11.658	12.036	11.658	11.857	12.097	11.745	11.688	11.981	11.817	12.118	11.354	11.681	11.738	12.086	11.521	11.753	11.86	11.488	11.671	11.515	11.578	11.393	10.723	11.409	11.548	11.752	11.384	11.742	11.245	11.924	11.757	11.705	11.655	11.491	11.613	11.272	11.5	11.182
lc_pos-Peak_007963	11.438	10.883	10.876	11.228	11.316	10.863	11.325	10.143	11.421	11.061	11.031	11.163	11.34	10.97	11.42	11.552	11.268	11.107	11.427	11.199	11.418	10.868	11.199	11.258	11.498	11.08	11.298	11.202	10.886	10.977	11.089	10.997	10.988	10.151	11.05	11.062	11.046	11.009	10.997	10.872	11.373	11.173	11.253	11.228	10.892	10.912	10.725	10.834	10.702
lc_pos-Peak_007803	13.389	13.033	13.129	13.328	13.541	12.879	13.565	12.255	13.573	13.288	13.293	13.3	13.429	13.081	13.595	13.846	13.361	13.271	13.617	13.247	13.483	13.007	13.553	13.259	13.553	13.197	13.504	13.553	13.206	13.168	13.484	13.5	13.227	12.226	13.247	13.411	13.241	13.212	13.247	12.979	13.658	13.316	13.357	13.235	13.143	13.201	12.868	12.982	12.807
lc_pos-Peak_013652	10.236	9.929	10.54	10.594	10.808	10.895	10.625	9.878	10.68	10.884	9.94	10.241	10.888	10.619	11.011	11.33	10.863	10.578	10.8	10.669	10.386	10.649	10.85	11.11	10.621	10.506	11.186	10.614	9.938	10.695	10.616	11.041	10.779	10.008	10.758	10.84	10.016	10.692	10.536	10.538	10.977	11.067	11.176	11.413	10.723	11.368	10.702	10.858	10.705
lc_pos-Peak_017740	10.733	10.234	10.821	10.694	10.998	11.005	10.767	10.196	10.937	11.057	10.383	10.607	11.026	10.681	11.051	11.407	11.069	10.665	10.942	10.918	10.779	10.709	11.039	11.512	10.811	10.636	11.234	10.819	10.234	11.027	10.889	11.207	10.84	10.32	10.822	10.972	10.273	10.757	10.647	10.589	11.159	11.283	11.329	11.554	11.038	11.5	10.873	11.075	10.658
lc_pos-Peak_032903	12.69	12.192	12.622	12.906	12.996	12.409	12.492	12.519	12.996	12.894	12.328	13.267	12.656	12.5	13.149	13.416	12.909	13.77	12.837	13.138	13.368	12.676	13.283	12.493	13.317	13.289	12.73	13.015	12.479	12.904	13.103	13.144	12.337	12.607	12.729	12.198	12.8	12.376	12.194	11.716	11.537	11.226	12.045	12.256	10.903	11.755	10.638	10.614	11.347
lc_pos-Peak_007683	12.3	11.902	11.988	12.347	12.554	11.76	12.372	11.045	12.782	12.204	12.119	12.151	12.618	12.195	12.349	12.685	12.309	12.164	12.488	12.316	12.547	12.035	12.2	12.287	12.496	12.062	12.252	12.324	12.019	12.269	12.167	12.205	11.995	11.186	11.922	12.038	12.335	11.977	12.222	11.815	12.62	12.347	12.227	12.225	12.079	12.239	11.825	11.986	11.805
lc_pos-Peak_018047	13.883	13.819	14.38	14.085	14.407	14.503	14.556	13.918	14.318	14.503	13.963	14.097	14.364	13.997	14.452	14.88	14.5	14.169	14.587	14.211	14.041	14.146	14.617	14.962	14.384	14.041	14.88	14.434	13.8	14.38	14.694	15.046	14.476	13.926	14.356	14.751	13.749	14.201	14.243	14.243	14.696	14.727	14.829	15.007	14.469	14.901	14.305	14.361	14.109
lc_pos-Peak_018283	10.971	10.555	11.041	10.973	11.233	11.299	11.001	10.535	11.158	11.328	10.596	10.828	11.173	10.758	11.271	11.695	11.39	10.851	11.14	11.231	10.921	10.954	11.304	11.762	11.104	10.917	11.604	11.028	10.542	11.067	11.117	11.318	11.166	10.536	11.017	11.152	10.369	10.937	10.833	10.866	11.459	11.645	11.524	11.678	11.189	11.665	11.115	11.283	10.956
lc_pos-Peak_007643	11.874	11.185	11.248	11.728	12.158	11.423	11.85	10.63	11.921	11.599	11.393	11.569	11.89	11.549	12.224	12.435	11.868	11.519	11.905	11.799	12.067	11.678	11.646	11.852	11.863	11.563	11.686	11.66	11.224	11.364	11.537	11.73	11.557	10.758	11.494	11.452	11.608	11.549	11.62	11.191	12.066	11.686	11.563	11.571	11.364	11.524	11.448	11.674	11.271
lc_pos-Peak_003283	16.643	16.318	16.963	16.643	16.963	16.643	16.963	16.575	16.963	16.963	16.447	16.774	16.963	16.38	16.931	17.044	16.931	16.759	17.197	17.044	16.686	16.467	17.044	16.538	17.044	16.686	16.931	16.853	16.7	17.093	17.093	17.093	16.959	16.7	16.853	17.093	16.388	16.853	16.853	16.7	17.316	17.24	17.407	17.407	17.407	17.316	16.902	17.24	17.152
lc_pos-Peak_017800	11.195	10.876	11.434	11.336	11.652	11.58	11.486	10.77	11.545	11.671	10.955	11.192	11.626	11.221	11.599	12.067	11.628	11.303	11.568	11.539	11.35	11.27	11.596	12.164	11.459	11.081	11.879	11.454	10.741	11.617	11.488	11.867	11.443	10.909	11.26	11.557	10.937	11.245	11.299	11.102	11.88	11.904	11.936	12.058	11.615	12.131	11.385	11.659	11.373
lc_neg-Peak_20231	12.308	12.254	12.094	12.585	12.613	11.906	12.752	11.645	12.559	12.767	12.141	12.079	12.824	12.626	12.378	12.732	12.104	12.35	12.952	12.67	12.987	11.923	12.214	12.443	12.657	12.204	12.67	12.315	12.445	12.705	12.497	12.668	12.392	11.954	12.741	11.907	12.809	12.068	12.327	12.189	13.001	12.768	11.975	12.737	11.932	13.093	11.615	12.334	11.837
lc_pos-Peak_013971	14.655	14.655	15.187	15.16	15.55	15.747	15.407	14.891	15.262	15.634	14.764	15.061	15.315	15.035	15.591	15.933	15.502	15.218	15.533	15.372	14.92	15.372	15.708	15.564	15.405	15.157	15.933	15.296	14.772	15.206	15.695	16.097	15.553	14.866	15.695	15.868	14.476	15.45	15.181	15.397	15.698	15.618	15.901	16.114	15.484	15.859	15.454	15.126	15.286
lc_pos-Peak_013721	17.099	16.963	17.702	17.56	17.702	17.883	17.702	17.099	17.702	17.883	16.774	17.368	17.702	17.56	17.908	17.908	17.753	17.753	17.753	17.753	17.594	17.594	17.908	17.908	17.594	17.594	17.908	17.644	16.959	17.816	17.644	17.816	17.816	17.319	17.816	17.816	17.093	17.816	17.644	17.816	18.092	18.092	18.092	18.092	17.617	18.092	17.617	17.78	17.78
lc_pos-Peak_013665	11.128	10.795	11.204	11.538	11.96	11.89	11.528	10.915	11.913	11.882	10.839	11.221	11.704	11.461	12.019	12.432	11.767	11.356	11.678	11.637	11.261	11.496	11.599	12.215	11.429	11.539	12.303	11.84	10.88	11.485	11.46	11.747	11.701	10.866	11.696	11.676	10.861	11.585	11.513	11.484	12.014	11.929	12.233	12.437	11.486	12.141	11.47	11.743	11.731
lc_pos-Peak_013708	11.803	11.619	12.399	12.337	12.71	12.656	12.458	11.617	12.582	12.507	11.769	11.949	12.566	12.233	12.73	13.156	12.554	12.339	12.517	12.408	12.132	12.345	12.635	12.904	12.435	12.155	13.002	12.376	11.809	12.518	12.494	12.996	12.569	11.644	12.607	12.765	11.757	12.341	12.167	12.222	12.783	12.779	12.935	13.06	12.381	13.031	12.374	12.481	12.463
lc_pos-Peak_007629	11.193	10.444	10.471	10.989	10.378	10.568	10.955	9.839	10.586	10.802	10.746	10.807	11.107	10.761	11.134	11.365	11.029	10.81	10.986	10.758	11.093	10.654	10.913	10.775	11	10.851	10.951	10.816	10.657	10.723	10.723	10.733	10.763	9.87	10.707	10.769	10.833	10.755	10.634	10.612	11.168	10.941	10.81	10.952	10.605	10.79	10.431	10.627	10.42
lc_pos-Peak_088062	10.983	10.636	10.707	11.146	10.873	10.8	10.572	10.576	11.417	11.29	10.795	11.055	11.294	11.111	11.194	11.135	10.986	10.901	10.578	10.924	11.11	10.165	11.317	10.55	10.773	11.1	11.354	10.546	10.712	10.825	10.812	10.588	10.454	10.402	11.174	10.944	10.713	10.733	10.726	10.647	11.259	10.996	9.459	10.79	10.226	10.573	11.126	9.451	9.284
lc_pos-Peak_013752	11.073	10.87	11.397	11.523	12.102	12.001	11.669	10.891	11.813	11.81	10.794	11.179	11.592	11.738	12.284	12.473	12.019	11.375	11.913	11.726	11.366	11.666	11.604	12.267	11.565	11.508	12.333	11.776	11.047	11.634	11.769	11.995	11.864	11.003	11.779	11.873	10.771	11.737	11.396	11.563	12.055	12.028	12.147	12.738	11.546	12.125	11.657	11.746	11.75
lc_pos-Peak_024227	11.523	11.248	11.532	11.882	12.017	11.709	13.111	12.672	12.015	12.033	11.415	11.835	11.84	12.075	12.742	12.837	12.287	11.87	12.212	11.688	11.86	12.601	12.129	12.294	12.03	11.931	12.47	11.471	11.154	11.26	11.73	12.078	12.65	12.569	11.903	11.87	11.186	11.837	11.155	12.129	12.891	12.855	14.349	13.762	12.832	12.418	12.873	12.953	12.922
lc_pos-Peak_003677	15.634	14.856	15.59	15.956	15.674	16.318	16.126	15.473	15.55	15.785	15.16	15.262	16.035	15.993	16.467	16.538	15.973	16.073	15.708	15.708	15.813	15.973	16.073	16.292	16.292	15.933	16.686	16.183	15.485	15.954	16.134	16.467	16.337	15.046	16.388	16.097	15.331	16.277	15.911	15.954	16.169	16.354	16.354	16.813	15.618	16.813	15.953	15.997	16.114
lc_pos-Peak_013689	11.447	11.182	12.059	11.895	12.137	12.207	12.123	11.179	12.023	12.096	11.279	11.587	12.094	11.893	12.336	12.712	12.057	11.892	12.024	11.888	11.715	11.947	12.065	12.462	12.038	11.767	12.547	11.873	11.384	11.998	11.881	12.331	12.094	11.193	12.088	12.059	11.262	11.889	11.899	11.849	12.362	12.322	12.477	12.67	11.982	12.765	11.944	12.128	12.068
lc_pos-Peak_014194	11.146	10.851	11.451	11.514	11.68	11.985	11.621	10.94	11.627	11.757	10.851	11.292	11.576	11.336	12.024	12.387	11.734	11.459	11.719	11.472	11.259	11.709	11.723	12.024	11.599	11.527	12.149	11.545	10.937	11.429	11.563	11.927	11.599	10.954	11.784	11.854	10.776	11.752	11.417	11.557	12.125	12.045	12.096	12.356	11.586	12.079	11.626	11.62	11.727
lc_pos-Peak_017770	16.38	16.177	16.508	16.447	16.575	16.575	16.643	16.263	16.774	16.774	16.225	16.447	16.699	16.508	16.616	16.845	16.686	16.538	16.686	16.538	16.759	16.229	16.686	17.197	16.616	16.402	16.759	16.7	16.134	16.625	16.625	16.774	16.625	16.388	16.625	16.625	16.225	16.536	16.774	16.536	16.813	17.079	17.24	17.152	17.002	17.24	16.737	16.902	16.581
lc_neg-Peak_07113	11.831	12.929	12.559	12.291	12.38	11.778	12.744	11.747	12.133	12.593	12.752	12.64	12.482	12.351	11.888	12.083	12.624	12.367	12.739	12.401	12.579	12.262	12.786	12.39	12.579	11.916	12.605	12.305	11.963	12.277	13.304	13.22	11.972	12.013	12.284	12.453	12.386	11.697	11.934	11.745	12.664	12.492	12.573	12.365	12.411	12.775	12.385	12.1	11.709
gc-MSF-[MZ=142; RI=488.68; 85]	8.91	9.235	9.365	9.017	10.101	8.942	9.605	9.206	9.49	9.844	8.763	9.755	9.711	9.148	9.775	10.201	9.948	9.397	9.365	9.409	9.66	9.522	10.166	8.939	9.657	9.44	9.594	9.765	9.1	9.947	9.977	10.012	9.97	9.147	9.644	10.391	8.869	9.838	9.941	9.548	9.084	8.46	9.78	8.692	9.231	9.091	9.034	8.695	8.898
lc_pos-Peak_071479	10.068	10.402	10.388	10.294	10.312	10.265	10.329	10.3	10.276	10.586	10.306	10.637	10.617	10.141	10.548	10.449	10.747	10.377	10.814	10.538	10.536	10.763	10.937	10.318	10.415	10.225	10.536	9.88	10.322	10.455	11.036	10.946	10.156	10.351	10.475	10.369	10.224	10.187	9.883	10.022	10.664	10.674	10.822	10.655	10.679	10.984	10.717	10.452	10.565
lc_pos-Peak_071116	11.949	12.105	12.381	12.221	12.045	11.996	12.316	12.123	12.172	12.477	12.145	12.5	12.492	12.039	12.27	12.233	12.578	12.267	12.654	12.239	12.369	12.543	12.799	12.135	12.329	12.046	12.372	11.875	12.194	12.365	13.122	13.09	11.936	12.004	12.247	12.372	12.065	12.001	11.771	11.798	12.6	12.609	12.823	12.451	12.576	12.846	12.559	12.313	12.491
lc_neg-Peak_04059	13.888	13.963	13.641	14.248	13.943	13.761	14.201	14.04	13.654	13.761	13.686	13.888	14.116	13.906	13.831	14.203	13.453	13.578	13.797	13.514	14.159	13.502	13.767	13.734	13.863	13.734	14.032	13.583	14.048	13.877	14.048	14.231	14.311	13.093	13.895	13.753	13.658	13.703	13.611	14.048	12.82	13.433	12.139	13.497	12.292	13.277	12.567	11.995	12.73
lc_neg-Peak_04139	12.774	12.73	12.633	13.064	12.721	12.6	13.133	12.842	12.521	12.666	12.744	12.767	13.073	12.8	12.599	13.236	12.304	12.401	12.77	12.455	12.943	12.385	12.698	12.599	12.786	12.559	12.871	12.341	12.937	12.818	12.929	13.027	13.279	12.049	12.61	12.502	12.583	12.515	12.445	12.988	11.647	12.302	11.077	12.278	11.148	12.1	11.337	10.884	11.651
lc_neg-Peak_17018	13.549	13.563	13.364	13.888	13.718	13.537	13.825	13.761	13.397	13.521	13.434	13.734	13.943	13.686	13.625	14.01	13.154	13.35	13.72	13.174	13.797	13.289	13.625	13.528	13.671	13.528	13.863	13.388	13.703	13.597	13.735	14.048	14.086	12.957	13.541	13.435	13.319	13.473	13.347	13.803	11.425	11.725	10.55	12.782	10.879	11.693	11.813	10.24	10.706
lc_neg-Peak_27447	13.335	13.925	13.508	13.747	13.84	13.508	13.888	13.703	13.809	13.809	13.602	13.686	14	13.856	13.72	13.35	13.541	13.637	13.912	13.971	13.671	13.154	13.479	13.593	13.734	13.502	13.971	13.374	13.839	13.95	14.164	13.785	13.658	13.768	13.803	13.525	13.915	13.641	14.086	13.483	14.324	14.075	13.407	13.917	13.497	14.459	13.626	13.626	13.804
lc_pos-Peak_177194	0	4.521	0	0.111	0	0	0	1.902	0	0	1.267	0	0	0	0.218	0.808	0.11	0	0.322	0	1.931	2.063	0.556	0.767	0	0	0.812	0	0	0	3.356	2.479	0.111	0	0.108	0.11	0.107	0	0	0	0	0	0	0	0	0	0	0	0
lc_pos-Peak_120236	5.587	4.521	0	0.111	0	9.644	0	1.902	0	0	1.267	0	0	0	0.218	0.808	0.11	7.939	0.322	0	1.931	2.063	0.556	0.767	0	0	0.812	4.941	0	0	3.356	2.479	0.111	0	0.108	0.11	0.107	0	0	0	0	0	0	0	0	0	0	0	0
lc_pos-Peak_102553	7.463	4.521	0	0.111	0	0	0	1.902	0	0	9.827	0	0	0	0.218	0.808	0.11	0	0.322	0	1.931	2.063	0.556	0.767	0	0	0.812	0	10.753	8.943	3.356	2.479	0.111	0	0.108	0.11	10.942	0	0	9.479	0	0	0	0	0	0	0	0	0
lc_pos-Peak_120076	0	10.437	0	0.111	0	10.775	0	1.902	6.397	10.019	1.267	0	0	0	0.218	0.808	0.11	9.445	8.341	9.135	1.931	9.815	0.556	0.767	0	9.551	0.812	0	0	0	3.356	2.479	0.111	8.966	0.108	0.11	0.107	0	3.202	5.806	0	0	0	0	0	0	0	0	0
lc_pos-Peak_208348	0	4.521	0	0.111	0	10.521	0	1.902	0	0	1.267	0	0	0	0.218	0.808	0.11	10.692	0.322	0	1.931	2.063	0.556	0.767	0	9.841	0.812	0	10.556	0	3.356	2.479	9.511	10.367	0.108	0.11	0.107	0	9.908	10.239	1.859	1.852	0.888	0.916	0.233	2.481	0.9	0.226	0.228
lc_pos-Peak_169314	0	4.521	0	0.111	0	0	0	1.902	0	0	1.267	0	0	0	0.218	0.808	0.11	0	0.322	0	1.931	2.063	0.556	0.767	0	0	0.812	0	0	0	3.356	2.479	0.111	0	0.108	0.11	0.107	0	0	0	0	0	0	0	0	0	0	0	0
lc_pos-Peak_102725	0	4.521	0	0.111	0	0	0	1.902	0	0	7.616	0	0	0	0.218	0.808	0.11	0	0.322	0	1.931	2.063	0.556	0.767	0	0	0.812	0	9.51	0	3.356	2.479	0.111	0	0.108	0.11	9.784	0	0	0	0	0	0	0	0	0	0	0	0
lc_neg-Peak_74541	0	5.206	0.734	0.563	0.113	11.036	2.393	11.136	0	0.345	3.606	0	0.677	9.811	1.921	2.265	2.248	11.534	2.019	0.34	3.006	11.227	1.921	2.406	0.398	0	2.514	0	11.465	1.25	4.4	3.168	0.596	11.997	0.43	1.15	0.759	0	10.37	11.316	3.528	3.163	1.503	2.56	0.913	3.925	13.085	1.733	11.816
lc_neg-Peak_74568	0	5.206	0.734	0.563	0.113	10.178	2.393	9.997	0	0.345	3.606	0	0.677	0.227	1.921	2.265	2.248	10.448	2.019	0.34	3.006	10.287	1.921	2.406	0.398	0	2.514	0	10.35	1.25	4.4	3.168	0.596	10.867	0.43	1.15	0.759	0	9.068	10.363	3.528	3.163	1.503	2.56	0.913	3.925	12.144	1.733	10.654
lc_pos-Peak_226547	0	4.521	0	0.111	0	10.327	0	11.363	0	0	1.267	0	0	0	0.218	0.808	0.11	10.838	0.322	0	1.931	10.557	0.556	0.767	0	0	0.812	0	10.914	0	3.356	2.479	0.111	11.181	0.108	0.11	0.107	0	9.632	10.271	1.859	1.852	0.888	0.916	0.233	2.481	12.112	0.226	11.988
lc_neg-Peak_80216	0	5.206	0.734	0.563	0.113	0	2.393	3.728	0	0.345	3.606	0	0.677	0.227	1.921	2.265	2.248	0.342	2.019	0.34	3.006	2.644	1.921	2.406	0.398	0	2.514	0	10.022	1.25	4.4	3.168	0.596	0	0.43	1.15	0.759	0	0	0	3.528	3.163	1.503	2.56	0.913	3.925	1.547	1.733	0.341
lc_neg-Peak_66129	0	5.206	0.734	0.563	0.113	10.169	2.393	3.728	0	0.345	3.606	0	0.677	0.227	1.921	2.265	2.248	10.034	2.019	0.34	3.006	2.644	1.921	2.406	0.398	0	2.514	0	9.894	1.25	4.4	3.168	0.596	10.129	0.43	1.15	0.759	0	9.524	10.151	3.528	3.163	1.503	2.56	0.913	3.925	1.547	1.733	0.341
lc_pos-Peak_176285	0	4.521	0	0.111	0	10.22	0	10.774	0	0	1.267	0	0	0	0.218	0.808	0.11	10.808	0.322	0	1.931	2.063	0.556	0.767	0	0	0.812	0	10.641	8.695	3.356	2.479	0.111	10.799	0.108	0.11	0.107	0	9.574	10.115	1.859	1.852	0.888	0.916	0.233	2.481	11.451	0.226	11.31
lc_neg-Peak_54577	0	5.206	0.734	0.563	0.113	9.694	2.393	10.495	0	0.345	3.606	0	0.677	0.227	1.921	2.265	2.248	10.233	2.019	0.34	3.006	10.519	1.921	2.406	0.398	0	2.514	0	10.259	1.25	4.4	3.168	0.596	10.889	0.43	1.15	0.759	0	8.359	9.962	3.528	3.163	1.503	2.56	6.955	3.925	12.068	1.733	11.003
lc_pos-Peak_226468	0	4.521	0	0.111	0	11.252	0	12.406	0	10.104	1.267	0	0	10.252	0.218	0.808	0.11	11.934	0.322	0	1.931	11.468	0.556	0.767	0	10.137	0.812	0	11.957	9.944	3.356	2.479	9.981	12.153	9.774	0.11	0.107	0	10.68	11.233	9.359	10.109	0.888	9.542	0.233	2.481	13.149	0.226	12.827
lc_pos-Peak_112704	0	4.521	0	0.111	0	0	0	1.902	0	0	1.267	0	0	0	0.218	0.808	0.11	0	0.322	0	1.931	2.063	0.556	0.767	0	0	0.812	0	6.661	0	3.356	2.479	0.111	0	7.626	0.11	0.107	0	0	0	1.859	1.852	0.888	0.916	0.233	2.481	10.521	0.226	10.111
lc_neg-Peak_84141	0	5.206	0.734	0.563	0.113	0	2.393	3.728	0	0.345	3.606	0	0.677	0.227	1.921	2.265	2.248	0.342	2.019	0.34	3.006	2.644	1.921	2.406	0.398	0	2.514	0	0	1.25	4.4	3.168	0.596	9.985	0.43	1.15	0.759	0	0	0	3.528	3.163	1.503	2.56	0.913	3.925	10.74	1.733	7.814
lc_neg-Peak_55750	0	5.206	0.734	0.563	0.113	5.197	2.393	3.728	0	0.345	3.606	0	0.677	0.227	1.921	2.265	2.248	5.559	2.019	0.34	3.006	2.644	1.921	2.406	0.398	0	2.514	0	9.429	1.25	4.4	3.168	0.596	8.369	0.43	1.15	0.759	0	6.631	7.925	3.528	3.163	1.503	2.56	0.913	3.925	9.465	1.733	9.441
lc_neg-Peak_34432	0	5.206	0.734	0.563	0.113	0	2.393	9.631	0	0.345	3.606	9.723	0.677	7.549	1.921	2.265	2.248	0.342	2.019	0.34	9.052	9.697	1.921	2.406	9.499	0	2.514	0	10.025	1.25	4.4	3.168	8.88	7.408	9.907	1.15	0.759	9.112	6.618	6.095	3.528	3.163	9.208	2.56	0.913	3.925	11.806	1.733	11.401
lc_neg-Peak_74604	0	5.206	0.734	0.563	0.113	0	2.393	3.728	0	0.345	3.606	0	0.677	0.227	1.921	2.265	2.248	0.342	2.019	0.34	3.006	2.644	1.921	2.406	0.398	0	2.514	0	0	1.25	4.4	3.168	0.596	9.545	0.43	1.15	0.759	0	0	0	3.528	3.163	1.503	2.56	0.913	3.925	10.823	1.733	9.823
lc_neg-Peak_36627	0	5.206	0.734	0.563	0.113	0	2.393	3.728	0	0.345	3.606	9.325	0.677	0.227	1.921	2.265	2.248	0.342	2.019	0.34	3.006	2.644	1.921	2.406	6.346	0	2.514	0	8.208	1.25	4.4	3.168	0.596	0	8.384	1.15	0.759	0	0	0	3.528	3.163	1.503	2.56	0.913	3.925	11.172	1.733	10.425
lc_pos-Peak_127342	6.79	4.521	0	0.111	0	0	0	9.996	0	0	1.267	0	0	0	0.218	0.808	0.11	0	0.322	0	1.931	2.063	0.556	0.767	0	0	0.812	0	3.806	0	3.356	2.479	0.111	8.962	0.108	0.11	0.107	0	0	0	0	0	0	0	0	0	0	0	0
lc_pos-Peak_112428	0	4.521	0	7.857	5.349	0	0	9.988	0	0	1.267	9.969	0	9.455	0.218	0.808	0.11	6.105	0.322	5.99	9.736	9.959	0.556	0.767	9.753	5.674	0.812	0	10.61	0	3.356	8.836	9.574	8.509	10.522	0.11	0.107	9.747	7.2	8.935	9.07	1.852	9.708	0.916	0.233	2.481	12.128	0.226	11.867
lc_pos-Peak_239405	0	4.521	0	0.111	0	0	0	10.859	0	0	1.267	0	0	0	0.218	0.808	0.11	10.207	0.322	0	1.931	2.063	0.556	0.767	0	0	0.812	0	10.19	0	3.356	2.479	0.111	10.683	0.108	0.11	0.107	0	0	8.385	1.859	1.852	0.888	0.916	0.233	2.481	11.853	0.226	11.691
lc_pos-Peak_017511	0	4.521	0	0.111	0	0	0	1.902	0	0	1.267	0	0	0	0.218	0.808	0.11	0	0.322	0	1.931	2.063	0.556	0.767	0	0	0.812	0	0	0	3.356	2.479	0.111	0	0.108	0.11	0.107	0	0	0	1.859	1.852	0.888	0.916	0.233	2.481	0.9	0.226	0.228
lc_neg-Peak_40126	0	5.206	0.734	0.563	0.113	9.791	2.393	9.838	0	0.345	3.606	0	0.677	0.227	1.921	2.265	2.248	9.936	2.019	0.34	3.006	2.644	1.921	2.406	0.398	0	2.514	0	9.755	1.25	4.4	3.168	0.596	9.903	0.43	1.15	0.759	0	9.134	9.836	0	0	0	0	0	0	0	0	0
lc_pos-Peak_187437	0	4.521	0	0.111	0	0	0	10.79	0	0	1.267	0	0	0	0.218	0.808	0.11	10.303	0.322	0	1.931	10.023	0.556	0.767	0	0	0.812	0	10.379	0	3.356	2.479	0.111	10.715	0.108	0.11	0.107	0	8.333	0	1.859	1.852	0.888	0.916	0.233	2.481	12.242	0.226	11.033
lc_pos-Peak_169315	6.423	4.521	0	0.111	0	0	6.397	1.902	3.678	0	1.267	0	0	0	0.218	0.808	0.11	0	0.322	0	1.931	2.063	0.556	0.767	0	0	0.812	0	0	0	3.356	2.479	0.111	0	0.108	0.11	0.107	0	0	0	0	0	0	0	0	0	0	0	0
lc_neg-Peak_40086	0	5.206	0.734	0.563	0.113	9.738	2.393	9.802	0	0.345	3.606	0	0.677	0.227	1.921	2.265	2.248	9.817	2.019	0.34	3.006	2.644	1.921	2.406	0.398	0	2.514	0	9.707	1.25	4.4	3.168	0.596	9.757	0.43	1.15	0.759	0	9.119	9.724	0	0	0	0	0	0	0	0	0
lc_neg-Peak_76792	0	5.206	0.734	0.563	0.113	10.786	2.393	10.662	0	0.345	3.606	0	0.677	10.062	1.921	2.265	2.248	10.94	2.019	0.34	3.006	2.644	1.921	2.406	0.398	10.175	2.514	0	10.917	1.25	4.4	3.168	9.485	10.684	0.43	1.15	0.759	0	10.015	10.798	3.528	3.163	1.503	2.56	0.913	3.925	1.547	1.733	0.341
lc_neg-Peak_75588	0	5.206	0.734	0.563	0.113	9.843	2.393	3.728	0	9.292	3.606	0	0.677	0.227	1.921	2.265	2.248	10.487	2.019	0.34	3.006	2.644	1.921	2.406	0.398	9.34	2.514	0	10.004	1.25	4.4	3.168	0.596	10.063	0.43	1.15	0.759	0	0	10.039	3.528	3.163	1.503	2.56	0.913	3.925	1.547	1.733	0.341
lc_pos-Peak_097155	7.614	4.521	0	0.111	0	0	0	1.902	0	4.869	1.267	5.582	0	6.858	5.954	7.535	0.11	0	0.322	0	1.931	2.063	0.556	0.767	5.372	6.362	0.812	0	0	0	3.356	2.479	0.111	3.492	0.108	0.11	5.241	0	2.856	7.465	9.119	8.825	9.508	9.135	10.322	9.142	9.676	9.394	9.518
lc_neg-Peak_52600	0	5.206	0.734	0.563	0.113	7.355	2.393	3.728	0	0.345	3.606	0	0.677	6.806	1.921	2.265	2.248	0.342	2.019	0.34	3.006	10.015	1.921	2.406	0.398	0	2.514	0	2.924	1.25	4.4	3.168	0.596	0	0.43	1.15	0.759	0	0	0	3.528	3.163	1.503	2.56	0.913	3.925	9.59	1.733	10.65
lc_pos-Peak_080692	0	9.671	6.872	0.111	0	0	0	9.552	0	0	10.19	9.946	9.238	9.538	0.218	0.808	5.021	0	0.322	3.917	9.383	2.063	0.556	0.767	0	0	7.285	0	10.76	10.012	3.356	2.479	0.111	7.743	0.108	0.11	11.117	0	8.515	9.644	1.859	7.766	0.888	0.916	0.233	8.89	9.922	0.226	0.228
lc_neg-Peak_67335	0	5.206	0.734	0.563	0.113	9.54	2.393	3.728	0	0.345	3.606	0	0.677	0.227	1.921	2.265	2.248	10.282	2.019	0.34	3.006	2.644	1.921	2.406	0.398	0	2.514	0	0	1.25	4.4	3.168	0.596	10.027	0.43	1.15	0.759	0	0	9.468	3.528	3.163	1.503	2.56	0.913	3.925	1.547	1.733	0.341
lc_pos-Peak_226615	0	4.521	0	0.111	0	0	0	10.268	0	0	1.267	0	0	0	0.218	0.808	0.11	9.861	0.322	0	1.931	2.063	0.556	0.767	0	0	0.812	0	0	0	3.356	2.479	0.111	10.053	0.108	0.11	0.107	0	0	0	1.859	1.852	0.888	0.916	0.233	2.481	10.797	0.226	10.585
lc_neg-Peak_57898	0	5.206	7.206	0.563	0.113	0	2.393	9.653	0	0.345	10.125	9.861	8.211	9.518	1.921	2.265	2.248	0.342	2.019	0.34	3.006	2.644	1.921	2.406	0.398	0	2.514	0	10.278	9.814	4.4	3.168	0.596	6.975	0.43	1.15	10.738	0	9.04	9.515	0	0	0	0	0	0	0	0	0
lc_pos-Peak_169195	7.85	4.521	0	6.409	0	0	6.79	1.902	5.408	0	7.62	0	6.391	0	0.218	0.808	0.11	0	0.322	0	1.931	2.063	0.556	0.767	0	0	0.812	0	0	0	3.356	2.479	0.111	0	0.108	0.11	0.107	0	0	0	0	0	0	0	0	0	0	0	0
lc_neg-Peak_27695	0	5.206	0.734	0.563	0.113	0	2.393	10.131	0	0.345	3.606	0	0.677	8.341	1.921	2.265	2.248	9.867	2.019	0.34	3.006	10.041	1.921	2.406	0.398	0	2.514	0	9.552	1.25	4.4	3.168	0.596	10.424	0.43	1.15	0.759	0	0	0	8.42	3.163	1.503	2.56	0.913	3.925	11	1.733	10.525
lc_neg-Peak_37612	0	5.206	0.734	0.563	0.113	10.354	2.393	3.728	5.367	0.345	3.606	7.689	0.677	9.339	9.452	2.265	2.248	6.33	2.019	0.34	3.006	2.644	1.921	2.406	0.398	8.889	2.514	0	8.357	1.25	4.4	3.168	0.596	8.39	7.875	7.869	0.759	6.102	0	8.186	0	0	0	0	0	0	0	0	0
lc_neg-Peak_39080	7.534	5.206	9.176	0.563	0.113	8.888	2.393	10.273	5.233	0.345	3.606	0	0.677	0.227	1.921	2.265	2.248	7.959	2.019	0.34	3.006	2.644	1.921	2.406	0.398	0	2.514	7.371	7.872	1.25	4.4	3.168	0.596	10.005	0.43	1.15	0.759	0	7.751	7.828	0	0	0	0	0	0	0	0	0
lc_neg-Peak_25860	9.689	5.206	0.734	0.563	0.113	0	2.393	3.728	0	0.345	3.606	7.216	7.687	0.227	1.921	2.265	2.248	0.342	2.019	0.34	3.006	2.644	1.921	2.406	0.398	6.719	2.514	0	0	1.25	4.4	3.168	0.596	0	0.43	1.15	0.759	0	5.637	0	3.528	3.163	1.503	2.56	0.913	3.925	7.554	1.733	9.939
lc_pos-Peak_065607	10.114	4.521	0	9.964	0	9.528	0	9.822	0	0	1.267	0	10.18	0	8.729	9.466	6.659	9.106	9.587	9.197	1.931	10.884	0.556	0.767	12.033	10.063	0.812	0	9.66	0	3.356	2.479	8.328	9.838	8.377	0.11	8.841	0	9.62	8.324	1.859	1.852	10.082	0.916	10.422	2.481	11.271	10.181	11.709
lc_pos-Peak_120161	7.309	4.521	0	0.111	0	7.448	0	1.902	4.112	0	1.267	7.006	0	9.124	0.218	0.808	0.11	0	0.322	0	9.465	9.355	0.556	0.767	0	0	0.812	0	0	0	3.356	2.479	0.111	0	0.108	0.11	0.107	0	0	0	1.859	1.852	0.888	0.916	0.233	2.481	0.9	0.226	0.228
lc_pos-Peak_019657	0	4.521	5.434	0.111	0	10.512	10.375	9.783	3.188	8.929	7.974	0	0	0	0.218	0.808	0.11	7.685	6.659	7.27	1.931	9.53	6.36	0.767	3.75	9.734	9.917	2.86	10.56	0	8.957	2.479	10.456	5.831	9.52	7.788	0.107	10.207	2.47	10.326	10.876	11.112	10.318	12.883	9.296	11.247	11.807	10.652	10.746
lc_pos-Peak_170773	0	4.521	0	0.111	0	7.712	0	7.634	0	0	1.267	0	0	7.434	0.218	0.808	0.11	0	0.322	0	1.931	10.126	0.556	0.767	0	2.203	0.812	0	6.347	0	3.356	2.479	0.111	0	0.108	0.11	0.107	0	0	0	1.859	1.852	0.888	0.916	0.233	2.481	0.9	0.226	10.473
lc_pos-Peak_152694	10.3	4.521	7.583	9.901	0	9.219	0	1.902	0	5.6	1.267	0	6.217	0	9.511	0.808	0.11	9.87	0.322	0	1.931	2.063	0.556	9.067	9.445	9.472	0.812	9.241	10.138	6.672	3.356	2.479	8.979	3.49	9.638	6.337	8.04	9.829	5.356	10.42	0	0	0	0	0	0	0	0	0
lc_neg-Peak_54791	0	5.206	7.504	0.563	0.113	9.684	2.393	3.728	0	0.345	3.606	0	7.362	0.227	1.921	2.265	2.248	9.37	2.019	0.34	9.719	2.644	1.921	2.406	0.398	0	2.514	0	9.8	8.388	4.4	3.168	0.596	9.603	0.43	1.15	0.759	0	9.515	9.456	0	0	0	0	0	0	0	0	0
lc_pos-Peak_089557	0	9.945	8.452	0.111	0	0	0	9.251	0	0	10.37	9.983	6.829	8.445	0.218	0.808	0.11	0	0.322	0	1.931	2.063	0.556	0.767	0	0	0.812	0	10.189	9.492	3.356	2.479	0.111	5.662	0.108	0.11	10.447	0	5.404	7.811	0	0	0	0	0	0	0	0	0
lc_pos-Peak_239414	0	4.521	0	0.111	0	0	0	1.902	0	0	1.267	0	0	0	0.218	0.808	0.11	0	0.322	0	1.931	2.063	0.556	0.767	0	0	0.812	0	9.569	0	3.356	2.479	0.111	10.115	0.108	0.11	0.107	0	0	0	1.859	1.852	0.888	0.916	0.233	2.481	11.303	0.226	10.9
lc_pos-Peak_072282	0	4.521	0	0.111	0	9.17	0	1.902	0	0	1.267	0	0	0	0.218	0.808	0.11	9.672	0.322	0	1.931	2.063	0.556	0.767	0	0	0.812	0	9.41	0	3.356	2.479	0.111	8.977	0.108	0.11	0.107	0	0	0	1.859	1.852	0.888	0.916	0.233	2.481	10.143	0.226	0.228
lc_neg-Peak_57283	0	5.206	0.734	0.563	0.113	0	2.393	3.728	0	0.345	3.606	0	0.677	0.227	1.921	2.265	2.248	0.342	2.019	0.34	3.006	7.667	1.921	2.406	0.398	0	2.514	0	6.083	1.25	4.4	3.168	0.596	7.245	0.43	1.15	0.759	0	0	4.767	3.528	3.163	1.503	2.56	0.913	3.925	9.173	1.733	6.806
lc_neg-Peak_84154	0	5.206	0.734	0.563	0.113	0	2.393	3.728	0	0.345	3.606	0	0.677	0.227	1.921	2.265	2.248	0.342	2.019	0.34	3.006	2.644	1.921	2.406	0.398	0	2.514	0	0	1.25	4.4	3.168	0.596	0	0.43	1.15	0.759	0	0	0	3.528	3.163	1.503	2.56	0.913	3.925	10.265	1.733	0.341
lc_pos-Peak_206078	0	4.521	0	6.221	0	9.621	0	10.155	0	0	1.267	0	0	10.034	0.218	0.808	0.11	0	0.322	0	1.931	11.928	0.556	0.767	6.64	8.11	0.812	0	10.246	0	3.356	2.479	5.95	8.528	6.365	0.11	0.107	8.881	1.813	6.388	9.092	8.437	0.888	10.128	0.233	2.481	10.968	0.226	12.253
lc_pos-Peak_081789	5.392	4.521	0	0.111	0	3.339	0	1.902	0	0	1.267	0	0	0	0.218	0.808	0.11	0	0.322	0	1.931	2.063	0.556	0.767	0	0	0.812	0	0	0	3.356	2.479	0.111	0	0.108	0.11	0.107	0	0	0	1.859	1.852	0.888	0.916	0.233	2.481	6.791	0.226	0.228
lc_pos-Peak_074886	0	4.521	0	0.111	0	0	0	1.902	0	0	1.267	0	5.377	0	0.218	0.808	0.11	0	0.322	0	1.931	2.063	0.556	0.767	0	0	0.812	0	7.788	0	3.356	2.479	0.111	7.208	0.108	0.11	0.107	0	0	3.496	1.859	1.852	0.888	0.916	0.233	2.481	0.9	0.226	9.382
lc_neg-Peak_09684	0	5.206	0.734	0.563	0.113	0	2.393	3.728	0	0.345	3.606	0	0.677	0.227	1.921	2.265	2.248	0.342	2.019	0.34	3.006	2.644	1.921	2.406	0.398	0	2.514	0	0	1.25	4.4	3.168	0.596	0	0.43	1.15	0.759	0	0	0	0	0	0	0	0	0	0	0	0
lc_neg-Peak_45404	0	5.206	0.734	0.563	0.113	0	2.393	9.801	0	0.345	3.606	6.129	0.677	8.367	1.921	2.265	7.664	0.342	2.019	5.364	3.006	10.57	1.921	2.406	8.861	5.251	8.845	0	5.172	1.25	4.4	9.42	6.231	5.676	7.384	7.523	0.759	5.277	4.277	3.17	3.528	3.163	7.261	10.325	0.913	3.925	10.762	1.733	10.855
lc_neg-Peak_34534	0	5.206	0.734	0.563	0.113	0	2.393	3.728	0	0.345	3.606	0	0.677	0.227	1.921	2.265	2.248	0.342	2.019	0.34	3.006	2.644	1.921	2.406	0.398	0	2.514	0	0	1.25	4.4	3.168	0.596	0	0.43	1.15	0.759	0	0	0	0	0	0	0	0	0	0	0	0
lc_neg-Peak_32053	0	5.206	0.734	0.563	0.113	8.341	2.393	9.423	0	0.345	3.606	0	0.677	0.227	1.921	2.265	2.248	9.541	2.019	0.34	3.006	9.83	1.921	2.406	0.398	0	2.514	0	9.039	1.25	4.4	3.168	0.596	9.942	0.43	1.15	0.759	0	0	9.137	8.68	3.163	1.503	2.56	0.913	3.925	10.961	1.733	10.015
lc_pos-Peak_065188	0	4.521	0	0.111	0	0	0	8.453	0	0	1.267	0	0	4.634	0.218	0.808	5.166	0	0.322	0	1.931	9.841	0.556	0.767	4.755	2.314	0.812	0	6.37	0	3.356	8.841	5.391	3.351	6.621	0.11	0.107	3.311	0	0	0	0	0	0	0	0	0	0	0
lc_pos-Peak_007475	0	4.521	7.307	0.111	0	7.686	0	1.902	0	0	1.267	8.981	0	8.258	0.218	0.808	0.11	7.012	0.322	0	1.931	2.063	0.556	9.192	0	6.346	0.812	8.926	7.75	0	3.356	2.479	7.639	9.23	7.437	8.302	8.681	9.423	0	8.987	1.859	1.852	0.888	0.916	0.233	2.481	9.542	9.27	0.228
lc_neg-Peak_36914	8.085	5.206	0.734	0.563	0.113	9.7	2.393	3.728	5.222	0.345	3.606	9.843	0.677	9.489	1.921	2.265	2.248	0.342	2.019	0.34	3.006	2.644	1.921	2.406	0.398	0	2.514	0	0	1.25	4.4	3.168	0.596	0	0.43	1.15	7.848	0	0	0	3.528	3.163	1.503	2.56	0.913	3.925	1.547	1.733	0.341
lc_pos-Peak_081393	0	11.557	0	0.111	0	10.023	5.377	11.666	0	0	7.025	10.344	0	0	0.218	0.808	0.11	10.538	0.322	2.843	1.931	10.569	0.556	5.966	2.983	0	6.214	1.946	10.652	0	10.378	2.479	0.111	11.398	0.108	0.11	0.107	0	0	0	1.859	1.852	0.888	0.916	0.233	2.481	12.891	0.226	11.619
lc_pos-Peak_186008	0	9.63	7.309	9.172	0	9.74	0	9.814	4.498	0	10.423	10.028	9.656	10.909	0.218	0.808	0.11	0	0.322	0	9.335	2.063	0.556	0.767	0	8.72	0.812	0	11.345	10.526	3.356	2.479	0.111	8.858	0.108	0.11	11.747	0	9.705	10.715	0	0	0	0	0	0	0	0	0
lc_pos-Peak_007517	0	4.521	7.861	0.111	0	9.001	0	1.902	0	0	1.267	9.479	0	9.208	0.218	0.808	0.11	9.021	0.322	0	1.931	9.553	0.556	9.526	0	8.716	7.234	9.451	8.831	8.96	3.356	2.479	8.534	9.566	8.87	8.527	9.396	9.511	0	9.381	1.859	1.852	0.888	9.7	0.233	2.481	9.889	9.435	0.228
lc_neg-Peak_01723	0	5.206	9.602	0.563	0.113	10.551	2.393	10.574	0	0.345	3.606	9.808	0.677	9.931	1.921	2.265	2.248	10.731	2.019	0.34	3.006	10.45	1.921	2.406	0.398	9.909	2.514	9.07	10.564	9.491	4.4	3.168	9.614	10.531	9.466	1.15	0.759	8.235	10.029	10.514	3.528	3.163	1.503	2.56	0.913	3.925	1.547	1.733	0.341
lc_pos-Peak_083705	10.577	10.526	5.549	0.111	7.647	7.666	0	1.902	6.258	0	1.267	0	0	6.552	10.804	9.741	0.11	10.979	9.605	0	1.931	2.063	0.556	8.596	0	10.392	0.812	8.994	2.979	3.585	3.356	2.479	0.111	8.954	9.503	0.11	0.107	8.939	8.507	0	1.859	7.741	0.888	9.572	0.233	8.6	0.9	5.264	4.929
lc_neg-Peak_20483	7.549	5.206	0.734	0.563	0.113	0	2.393	3.728	0	0.345	3.606	0	8.891	0.227	1.921	2.265	2.248	0.342	2.019	0.34	3.006	9.972	1.921	2.406	11.07	6.749	2.514	0	0	1.25	4.4	3.168	0.596	8.6	0.43	1.15	0.759	0	7.79	0	3.528	3.163	8.526	2.56	9.843	3.925	10.525	9.177	10.491
lc_pos-Peak_127335	0	4.521	0	0.111	0	0	0	8.426	0	0	1.267	0	0	0	0	0	0	0	0	0	0	0	0	0	0	0	0	0	0	0	3.356	2.479	0.111	5.82	0.108	0.11	0.107	0	0	0	0	0	0	0	0	0	0	0	0
lc_pos-Peak_136149	8.297	4.521	0	5.836	0	0	0	1.902	3.339	0	1.267	0	8.832	0	5.674	0.808	0.11	3.745	5.384	3.738	1.931	2.063	0.556	0.767	4.784	2.07	0.812	0	8.673	0	3.356	2.479	6.388	0	0.108	0.11	0.107	2.42	8.263	0	1.859	1.852	0.888	0.916	0.233	2.481	0.9	0.226	10.811
lc_pos-Peak_007681	4.112	9.386	0	0.111	0	10.469	0	10.791	0	0	1.267	0	9.188	9.835	0.218	0.808	0.11	10.679	0.322	0	10.2	10.697	0.556	0.767	6.362	9.813	0.812	5.356	10.514	9.199	3.356	2.479	9.517	9.808	9.558	0.11	0.107	8.556	9.571	10.191	9.951	10.2	0.888	9.683	0.233	2.481	10.292	0.226	10.881
lc_pos-Peak_077365	0	4.521	0	0.111	0	0	0	1.902	0	0	1.267	0	0	0	0.218	0.808	0.11	0	0.322	0	1.931	2.063	0.556	0.767	0	0	0.812	0	0	0	3.356	2.479	0.111	0	0.108	0.11	0.107	0	0	0	1.859	1.852	0.888	0.916	0.233	2.481	6.448	0.226	5.793
lc_neg-Peak_63606	5.206	5.206	7.532	0.563	0.113	8.364	2.393	3.728	0	0.345	8.901	0	0.677	8.861	1.921	2.265	2.248	6.884	2.019	6.469	3.006	8.874	1.921	2.406	0.398	4.953	2.514	5.673	3.82	1.25	4.4	3.168	7.925	10.582	6.975	8.22	7.875	6.612	8.394	9.159	0	0	0	0	0	0	0	0	0
lc_neg-Peak_40083	0	5.206	0.734	0.563	0.113	7.201	2.393	3.728	0	0.345	3.606	0	0.677	0.227	1.921	2.265	2.248	9.058	2.019	0.34	3.006	2.644	1.921	2.406	0.398	0	2.514	0	0	1.25	4.4	3.168	0.596	8.565	0.43	1.15	0.759	0	0	0	0	0	0	0	0	0	0	0	0
lc_pos-Peak_143820	5.37	4.521	0	0.111	0	5.118	0	1.902	3.897	0	1.267	0	0	0	0.218	0.808	0.11	0	0.322	0	1.931	2.063	0.556	0.767	0	0	0.812	0	0	0	3.356	2.479	0.111	0	0.108	0.11	0.107	0	0	0	1.859	1.852	0.888	0.916	0.233	2.481	7.267	0.226	6.326
lc_pos-Peak_024775	0	4.521	0	8.713	6.427	9.571	0	1.902	5.847	0	7.669	0	0	9.994	9.318	0.808	6.797	6.379	0.322	0	1.931	10.317	0.556	10.596	4.481	7.803	0.812	1.968	0	0	3.356	2.479	0.111	0	0.108	5.843	0.107	0	0	8.297	10.962	11.003	7.743	11.178	8.024	11.453	9.752	8.825	9.871
gc-MSF-[MZ=147; RI=205.59; 24]	9.338	2.308	0.403	0.491	0	2.207	1.916	10.209	0	0	0.766	0	2.463	2.295	0.582	9.433	1.803	0	0	0	1.114	0.315	10.12	2.562	9.721	0	0.755	0	9.617	0.306	0.888	0.407	0.645	0	0.073	10.035	0	0	0	1.451	5.47	2.59	0	1.368	0	2.017	10.531	0	9.76
lc_pos-Peak_143580	0	4.521	0	0.111	0	0	0	9.648	0	0	1.267	0	0	6.874	0.218	0.808	0.11	0	0.322	0	1.931	2.063	0.556	0.767	0	0	0.812	0	3.354	0	3.356	2.479	0.111	9.51	0.108	0.11	6.368	0	2.468	5.674	0	0	0	0	0	0	0	0	0
lc_pos-Peak_001104	0	4.521	0	0.111	0	6.829	0	9.525	0	0	1.267	0	0	8.452	0.218	0.808	0.11	0	0.322	0	1.931	10.608	0.556	0.767	3.619	3.399	0.812	0	8.998	0	3.356	2.479	5.251	6.684	5.074	0.11	0.107	3.342	0	3.311	7.739	7.582	0.888	9.288	0.233	2.481	10.172	0.226	10.788
lc_pos-Peak_152968	0	4.521	6.808	0.111	0	0	0	8.501	0	0	1.267	0	0	4.151	0.218	0.808	0.11	0	0.322	0	1.931	9.588	0.556	0.767	2.747	0	0.812	0	3.071	0	3.356	2.479	5.223	4.349	0.108	5.064	0.107	4.378	0	6.381	0	0	0	0	0	0	0	0	0
lc_neg-Peak_54578	0	5.206	0.734	0.563	0.113	10.221	2.393	3.728	7.212	0.345	3.606	9.709	9.434	10.241	1.921	2.265	2.248	5.671	2.019	5.787	9.22	2.644	1.921	2.406	0.398	9.596	2.514	0	10.018	1.25	4.4	3.168	6.062	7.846	7.831	8.551	0.759	7.111	9.441	10.029	3.528	3.163	1.503	2.56	0.913	3.925	8.847	9.052	10.111
lc_neg-Peak_34548	0	5.206	0.734	0.563	0.113	0	2.393	3.728	0	0.345	3.606	0	0.677	0.227	1.921	2.265	2.248	0.342	2.019	0.34	3.006	2.644	1.921	2.406	0.398	0	2.514	0	0	1.25	4.4	3.168	0.596	0	0.43	1.15	0.759	0	0	0	0	0	0	0	0	0	0	0	0
lc_neg-Peak_61423	0	5.206	0.734	0.563	0.113	0	2.393	9.974	0	0.345	3.606	0	0.677	0.227	1.921	2.265	2.248	9.312	2.019	0.34	3.006	2.644	1.921	2.406	0.398	0	2.514	0	9.21	1.25	4.4	3.168	0.596	10.009	0.43	1.15	0.759	0	0	0	3.528	3.163	1.503	2.56	0.913	3.925	9.821	1.733	9.952
lc_pos-Peak_058086	0	9.869	0	0.111	7.295	0	0	10.588	4.119	0	1.267	9.767	7.608	9.709	0.218	6.974	9.418	5.568	0.322	9.043	8.083	10.412	7.289	0.767	9.937	9.119	9.165	0	9.802	0	8.998	10.429	9.25	9.379	9.733	8.567	0.107	8.868	6.489	6.625	9.958	1.852	10.037	10.83	0.233	8.9	11.761	0.226	11.031
lc_pos-Peak_114342	6.781	4.521	0	0.111	0	0	0	1.902	8.504	0	1.267	0	7.006	0	0.218	0.808	9.86	0	0.322	9.171	1.931	2.063	9.2	8.406	0	0	0.812	7.465	0	0	3.356	9.533	5.82	0	7.739	9.942	9.907	8.69	0	8.879	1.859	1.852	8.14	0.916	0.233	9.393	11.411	8.31	5.235
lc_neg-Peak_00300	0	5.206	0.734	0.563	0.113	9.359	2.393	9.792	4.106	0.345	3.606	6.799	0.677	8.831	1.921	2.265	2.248	4.839	2.019	4.714	3.006	11.173	1.921	2.406	6.339	6.469	2.514	0	9.578	1.25	4.4	8.399	6.102	7.913	6.351	6.975	0.759	7.38	2.605	6.464	8.981	8.423	1.503	9.8	0.913	3.925	11.008	1.733	11.354
lc_neg-Peak_20347	6.816	5.206	0.734	0.563	0.113	0	2.393	3.728	4.908	0.345	3.606	7.232	0.677	5.522	1.921	2.265	2.248	0.342	2.019	0.34	3.006	2.644	1.921	2.406	0.398	0	2.514	0	0	1.25	4.4	3.168	0.596	0	0.43	1.15	0.759	0	0	0	3.528	3.163	1.503	2.56	0.913	3.925	1.547	1.733	0.341
lc_neg-Peak_26181	8.388	9.852	0.734	0.563	6.422	0	2.393	3.728	0	0.345	3.606	0	0.677	0.227	9.336	9.206	2.248	9.977	2.019	0.34	3.006	2.644	1.921	2.406	0.398	9.052	2.514	7.235	0	1.25	4.4	3.168	0.596	5.176	0.43	1.15	0.759	6.028	4.83	0	0	0	0	0	0	0	0	0	0
lc_pos-Peak_136183	10.289	4.521	0	7.668	0	0	0	7.684	0	0	1.267	0	5.946	0	0.218	0.808	0.11	8.392	0.322	0	1.931	2.063	0.556	0.767	0	3.874	0.812	2.44	8.568	4.713	3.356	2.479	0.111	5.215	0.108	0.11	0.107	2.972	2.466	6.051	0	0	0	0	0	0	0	0	0
lc_pos-Peak_228911	9.151	4.521	0	0.111	0	10.407	0	10.252	7.654	0	1.267	10.063	0	9.213	0.218	0.808	0.11	9.405	0.322	0	1.931	9.655	0.556	0.767	0	0	0.812	0	0	0	3.356	2.479	0.111	9.62	0.108	0.11	0.107	0	0	6.621	1.859	1.852	10.038	0.916	0.233	2.481	10.617	10.62	9.203
lc_pos-Peak_107389	9.259	4.521	0	0.111	0	0	0	1.902	0	0	1.267	0	0	0	9.026	0.808	0.11	9.668	8.835	0	1.931	2.063	0.556	0.767	0	9.105	0.812	0	0	0	3.356	2.479	7.451	7.757	0.108	0.11	0.107	6.073	6.374	0	11.504	10.76	9.783	9.511	11.965	9.711	11.212	12.34	13.235
lc_neg-Peak_28585	0	5.206	0.734	0.563	7.223	0	2.393	3.728	0	0.345	3.606	0	0.677	0.227	1.921	9.486	2.248	0.342	2.019	0.34	3.006	2.644	1.921	2.406	0.398	9.266	2.514	0	10.476	1.25	4.4	3.168	7.886	0	0.43	1.15	0.759	8.228	0	9.659	0	0	0	0	0	0	0	0	0
lc_pos-Peak_042346	4.514	4.521	0	0.111	0	0	0	1.902	0	0	1.267	0	0	5.603	0.218	0.808	0.11	0	0.322	0	1.931	2.063	0.556	7.258	0	0	0.812	0	0	0	3.356	2.479	0.111	0	0.108	0.11	0.107	0	0	3.071	1.859	1.852	0.888	0.916	0.233	2.481	0.9	6.649	0.228
lc_pos-Peak_071685	0	4.521	0	0.111	0	0	0	9.815	0	6.376	1.267	0	8.271	7.035	0.218	0.808	0.11	9.424	0.322	0	9.476	9.488	0.556	0.767	4.145	0	0.812	0	7.026	8.922	3.356	2.479	6.363	8.884	0.108	0.11	8.337	0	8.564	7.739	1.859	9.67	0.888	0.916	0.233	9.607	10.136	0.226	10.673
lc_pos-Peak_014725	8.986	4.521	7.303	8.014	0	7.151	0	10.113	0	0	1.267	0	8.449	7.989	0.218	0.808	0.11	0	0.322	5.568	9.43	12.267	0.556	0.767	4.736	0	0.812	7.578	9.561	5.831	3.356	8.161	0.111	9.404	0.108	0.11	7.791	0	3.33	0	0	0	0	0	0	0	0	0	0
lc_neg-Peak_65143	0	5.206	0.734	0.563	0.113	0	2.393	3.728	0	0.345	3.606	0	0.677	0.227	1.921	2.265	2.248	0.342	2.019	0.34	3.006	10.893	1.921	2.406	0.398	0	2.514	0	5.166	1.25	4.4	3.168	0.596	0	0.43	1.15	0.759	0	0	0	3.528	3.163	1.503	8.306	0.913	3.925	11.444	1.733	11.99
lc_pos-Peak_010708	8.432	9.17	0	9.827	0	0	7.021	9.228	5.57	0	1.267	0	9.115	7.698	9.917	10.163	0.11	9.818	0.322	0	9.757	2.063	0.556	9.73	8.418	9.188	0.812	9.452	9.767	9.712	9.709	2.479	9.872	9.207	9.679	0.11	10.337	9.73	10.471	9.854	0	0	0	0	0	0	0	0	0
lc_neg-Peak_32634	0	5.206	0.734	0.563	0.113	0	2.393	9.451	0	0.345	3.606	0	0.677	0.227	1.921	2.265	2.248	9.01	2.019	0.34	3.006	9.795	1.921	2.406	0.398	0	2.514	0	8.836	1.25	4.4	3.168	0.596	9.656	0.43	1.15	0.759	0	8.12	8.381	3.528	3.163	1.503	2.56	0.913	3.925	9.744	1.733	5.904
lc_pos-Peak_050809	0	4.521	0	10.224	0	10.268	0	1.902	9.787	8.279	8.501	10.499	9.756	10.053	0.218	0.808	0.11	9.763	0.322	10.055	1.931	9.067	0.556	9.59	0	9.754	9.754	9.455	10.747	10.311	3.356	2.479	9.993	10.983	10.294	9.86	10.111	10.751	10.602	10.534	1.859	1.852	0.888	0.916	0.233	2.481	7.326	0.226	0.228
lc_neg-Peak_46848	9.492	5.206	8.811	7.673	5.352	9.043	2.393	3.728	4.094	5.756	3.606	4.866	0.677	0.227	7.944	2.265	2.248	9.66	2.019	0.34	3.006	2.644	6.489	9.208	7.244	6.743	2.514	7.214	9.86	1.25	4.4	3.168	7.38	0	8.529	8.847	6.089	9.539	3.573	9.838	0	0	0	0	0	0	0	0	0
lc_pos-Peak_156723	0	4.521	0	0.111	0	0	0	8.995	0	0	1.267	5.608	0	6.397	0.218	0.808	5.042	0	0.322	3.385	1.931	9.471	0.556	0.767	5.411	3.622	6.506	0	5.829	0	3.356	8.954	6.655	4.059	7.637	0.11	0.107	7.022	2.44	0	0	0	0	0	0	0	0	0	0
lc_neg-Peak_54639	0	5.206	0.734	0.563	0.113	6.129	2.393	3.728	0	0.345	3.606	0	0.677	0.227	1.921	2.265	2.248	0.342	2.019	0.34	3.006	2.644	1.921	2.406	0.398	0	2.514	0	3.457	1.25	4.4	3.168	0.596	0	0.43	1.15	0.759	0	0	0	3.528	3.163	1.503	2.56	0.913	3.925	1.547	1.733	4.424
lc_neg-Peak_54638	7.005	5.206	0.734	0.563	0.113	8.876	2.393	3.728	0	0.345	3.606	8.206	6.542	6.537	7.129	2.265	2.248	5.121	2.019	0.34	3.006	2.644	1.921	2.406	0.398	8.318	2.514	0	9.13	1.25	4.4	3.168	5.791	8.727	0.43	1.15	0.759	5.284	9.117	7.22	3.528	3.163	1.503	2.56	0.913	3.925	9.588	1.733	0.341
lc_neg-Peak_56634	0	5.206	0.734	0.563	0.113	0	2.393	3.728	0	0.345	3.606	0	0.677	0.227	1.921	2.265	2.248	0.342	2.019	0.34	3.006	9.026	1.921	2.406	0.398	0	2.514	0	0	1.25	4.4	3.168	0.596	0	0.43	1.15	0.759	0	0	0	3.528	3.163	1.503	2.56	0.913	3.925	1.547	1.733	5.562
lc_neg-Peak_56767	10.148	5.206	10.182	6.153	0.113	5.215	2.393	10.397	6.411	7.14	3.606	0	9.394	0.227	1.921	2.265	8.557	9.774	2.019	0.34	3.006	2.644	1.921	9.249	5.508	0	2.514	6.848	10.48	9.646	4.4	3.168	6.745	10.647	0.43	1.15	6.714	5.16	9.8	9.665	3.528	3.163	1.503	2.56	0.913	3.925	11.319	1.733	10.76
lc_pos-Peak_064249	0	9.192	6.532	0.111	0	6.876	0	10.049	4.153	7.334	10.008	0	6.423	9.261	7.009	0.808	0.11	9.815	0.322	5.047	9.387	9.723	0.556	0.767	3.857	6.97	0.812	5.406	8.957	7.771	8.961	2.479	7.771	9.804	7.455	6.625	8.988	0	8.829	9.001	8.413	9.666	0.888	0.916	7.718	2.481	11.097	0.226	11.256
lc_neg-Peak_43696	0	5.206	0.734	0.563	0.113	0	2.393	3.728	0	0.345	3.606	0	0.677	0.227	1.921	2.265	2.248	0.342	2.019	0.34	3.006	9.585	1.921	2.406	0.398	0	2.514	0	0	1.25	4.4	3.168	0.596	0	0.43	1.15	0.759	0	0	0	0	0	0	0	0	0	0	0	0
lc_neg-Peak_57822	0	10.421	9.701	0.563	7.022	8.558	2.393	10.459	8.295	0.345	10.92	10.735	10.003	10.432	1.921	2.265	2.248	0.342	2.019	0.34	9.927	2.644	1.921	2.406	0.398	5.787	2.514	0	11.133	10.774	4.4	3.168	0.596	9.463	0.43	1.15	11.803	0	9.942	10.361	0	0	0	0	0	0	0	0	0
lc_pos-Peak_010568	8.495	4.521	6.417	9.402	0	8.975	7.7	1.902	6.878	4.634	1.267	6.793	0	0	0.218	0.808	6.375	3.729	5.395	7.245	1.931	2.063	0.556	7.41	2.843	6.789	6.227	9.144	9.656	8.95	3.356	2.479	8.929	8.684	8.333	0.11	6.353	9.152	9.472	9.911	0	0	0	0	0	0	0	0	0
lc_pos-Peak_080564	0	11.025	10.421	10.228	9.151	9.886	0	11.199	9.98	0	11.743	11.377	10.838	11.34	0.218	0.808	0.11	8.988	0.322	9.618	10.994	10.102	0.556	0.767	0	9.669	0.812	0	12.247	11.641	3.356	2.479	7.77	10.26	0.108	0.11	12.815	3.697	10.644	11.009	0	0	0	0	0	0	0	0	0
lc_pos-Peak_072362	0	4.521	0	0.111	0	5.613	0	1.902	0	0	1.267	0	0	0	0.218	0.808	0.11	0	0.322	0	1.931	2.063	0.556	0.767	0	3.729	0.812	0	5.391	0	3.356	2.479	0.111	0	0.108	0.11	0.107	2.43	0	6.361	0	0	0	0	0	0	0	0	0
lc_neg-Peak_48041	0	5.206	0.734	8.858	7.543	0	2.393	10.701	5.049	0.345	3.606	8.554	8.864	10.102	8.796	8.809	9.159	6.069	2.019	9.674	3.006	11.156	6.873	2.406	10.034	9.619	9.783	0	9.723	1.25	4.4	9.889	9.523	9.582	9.954	8.225	0.759	9.518	9.334	8.218	10.144	3.163	9.473	11.41	0.913	3.925	11.102	1.733	11.548
lc_pos-Peak_112126	10.045	10.904	0	10.856	10.171	10.257	0	11.921	7.031	9.151	1.267	11.82	10.347	11.543	9.387	9.647	8.547	10.739	8.994	10.657	11.751	11.877	0.556	10.336	11.897	10.772	10.244	7.636	12.708	8.958	9.908	10.869	11.297	10.965	12.569	8.889	9.52	11.669	10.796	11.027	11.154	9.007	11.748	9.909	6.189	2.481	14.131	0.226	13.715
lc_pos-Peak_077579	9.442	4.521	0	0.111	8.438	0	0	1.902	3.773	6.837	1.267	0	7.645	0	9.128	9.666	9.543	9.084	9.631	0	1.931	2.063	9.736	0.767	0	0	0.812	3.715	9.177	7.761	9.636	9.659	8.992	9.392	8.051	9.482	0.107	8.367	6.633	8.04	8.707	9.383	9.281	9.564	0.233	9.703	9.632	0.226	9.78
lc_neg-Peak_37090	0	5.206	0.734	0.563	9.545	0	2.393	3.728	9.44	0.345	3.606	0	0.677	0.227	1.921	2.265	9.992	0.342	7.686	8.871	3.006	2.644	9.747	9.713	0.398	0	2.514	7.806	0	1.25	4.4	9.875	7.822	0	0.43	10.121	9.463	9.139	0	9.059	3.528	3.163	10.673	2.56	10.46	10.331	11.277	9.885	9.948
lc_neg-Peak_54650	5.038	5.206	7.521	0.563	0.113	6.394	2.393	8.367	0	0.345	9.304	5.636	0.677	7.543	1.921	2.265	2.248	5.787	2.019	6.089	3.006	2.644	1.921	2.406	0.398	3.832	2.514	0	4.73	7.536	4.4	3.168	6.981	10.351	6.086	7.88	6.97	4.162	6.625	8.575	3.528	3.163	1.503	2.56	0.913	3.925	10.425	1.733	5.801
lc_pos-Peak_057017	8.291	4.521	0	8.478	7.664	0	7.62	1.902	7.717	0	1.267	0	9.488	8.273	8.598	0.808	0.11	9.699	8.361	7.561	9.646	2.063	0.556	9.68	9.141	0	0.812	9.366	8.324	9.527	3.356	2.479	0.111	9.137	0.108	0.11	9.902	0	9.845	0	0	0	0	0	0	0	0	0	0
lc_pos-Peak_046227	0	4.521	0	0.111	4.753	5.349	0	10.262	4.525	0	1.267	6.397	0	9.84	0.218	0.808	0.11	7.5	0.322	3.124	9.064	11.022	0.556	5.958	8.054	0	0.812	0	8.313	0	3.356	2.479	0.111	8.942	0.108	0.11	0.107	3.308	2.076	2.845	8.027	8.28	0.888	0.916	0.233	2.481	10.18	0.226	10.012
lc_neg-Peak_31803	8.413	5.206	0.734	6.799	0.113	0	9.735	3.728	0	11.499	3.606	0	7.216	0.227	9.944	2.265	9.512	0.342	11.658	6.057	3.006	9.997	10.367	2.406	10.561	0	2.514	0	2.367	1.25	4.4	3.168	6.218	0	0.43	1.15	0.759	6.083	3.315	0	3.528	9.032	1.503	9.806	9.948	3.925	1.547	10.918	11.902
lc_neg-Peak_11297	7.532	5.206	0.734	5.72	0.113	7.532	2.393	3.728	5.77	5.617	3.606	8.915	0.677	8.864	6.479	6.876	2.248	0.342	2.019	0.34	9.19	9.469	6.353	2.406	0.398	5.085	7.48	0	2.716	1.25	4.4	3.168	5.776	0	5.277	6.601	0.759	3.193	0	0	8.397	8.227	1.503	7.554	0.913	3.925	1.547	1.733	8.092
lc_pos-Peak_180167	9.637	4.521	0	0.111	0	0	0	1.902	0	0	1.267	0	0	0	0.218	0.808	0.11	0	0.322	0	1.931	2.063	0.556	0.767	0	0	0.812	0	4.948	0	3.356	2.479	0.111	0	0.108	0.11	0.107	0	0	5.69	1.859	1.852	0.888	0.916	0.233	2.481	0.9	0.226	5.115
lc_pos-Peak_092215	11.215	9.854	10.043	10.199	7.465	10.483	0	1.902	3.745	5.606	10.178	0	5.969	0	9.156	7.687	9.146	9.314	0.322	0	1.931	8.971	6.869	11.624	9.736	8.434	7.55	9.415	10.272	9.451	3.356	8.858	8.861	3.928	9.654	8.309	10.246	9.986	0	10.84	1.859	1.852	9.655	9.715	0.233	2.481	9.583	9.98	9.364
lc_pos-Peak_014745	0	4.521	0	0.111	6.224	8.435	6.763	10.214	5.446	7.842	1.267	6.363	7.029	6.88	8.969	8.591	0.11	0	7.51	5.946	1.931	10.156	0.556	0.767	4.545	0	8.375	5.84	0	5.512	3.356	2.479	6.206	9.645	7.069	6.206	8.305	2.477	4.048	4.039	0	0	0	0	0	0	0	0	0
lc_neg-Peak_41725	0	5.206	0.734	0.563	0.113	0	2.393	3.728	0	0.345	3.606	0	7.016	0.227	1.921	2.265	2.248	0.342	2.019	0.34	3.006	2.644	1.921	2.406	0.398	0	2.514	0	0	1.25	4.4	3.168	0.596	0	0.43	1.15	0.759	0	4.52	0	3.528	3.163	1.503	2.56	0.913	3.925	1.547	1.733	10.812
lc_neg-Peak_27798	0	5.206	0.734	0.563	0.113	6.282	2.393	3.728	4.36	0.345	3.606	0	0.677	6.113	1.921	2.265	2.248	0.342	2.019	0.34	3.006	2.644	1.921	2.406	0.398	5.512	2.514	0	3.184	1.25	4.4	3.168	0.596	0	0.43	1.15	0.759	0	0	5.676	3.528	3.163	1.503	2.56	0.913	3.925	1.547	1.733	5.389
lc_neg-Peak_67535	0	5.206	0.734	0.563	0.113	6.406	2.393	8.905	0	7.487	3.606	0	0.677	7.54	1.921	2.265	2.248	9.342	2.019	0.34	3.006	7.959	1.921	2.406	0.398	6.053	2.514	0	5.658	1.25	4.4	3.168	0.596	8.174	0.43	1.15	0.759	0	7.831	0	3.528	3.163	1.503	2.56	0.913	3.925	1.547	1.733	0.341
lc_pos-Peak_140490	8.989	4.521	0	0.111	0	0	0	1.902	0	6.845	1.267	0	5.342	0	0.218	0.808	0.11	0	0.322	0	1.931	2.063	0.556	0.767	3.729	0	0.812	0	5.67	0	3.356	2.479	0.111	0	0.108	0.11	0.107	0	2.828	0	0	0	0	0	0	0	0	0	0
lc_neg-Peak_34338	8.211	10.717	0.734	10.137	10.103	9.928	2.393	11.508	6.286	8.398	3.606	11.805	9.945	11.047	8.297	9.266	9.138	10.475	8.815	10.588	11.006	11.563	7.244	10.243	11.555	10.189	10.098	6.621	12.134	7.751	9.593	10.8	11.049	10.75	12.078	9.1	9.047	11.312	10.566	10.584	10.55	3.163	11.362	9.455	0.913	3.925	13.895	1.733	13.322
lc_neg-Peak_43629	7.371	5.206	0.734	8.876	7.521	5.045	2.393	10.601	4.851	0.345	3.606	9.706	8.835	10.112	7.683	7.52	10.109	4.733	2.019	9.797	3.006	11.526	9.081	2.406	10.166	9.807	9.835	4.776	10.057	7.404	4.4	10.186	9.578	9.408	9.646	9.148	7.09	9.674	9.465	8.732	9.732	3.163	10.46	12.079	0.913	3.925	12.634	1.733	12.584
lc_pos-Peak_010661	9.951	4.521	9.644	9.903	0	9.848	9.555	1.902	0	0	1.267	9.584	10.101	9.591	7.69	8.608	9.495	8.102	0.322	0	1.931	2.063	0.556	9.489	0	9.443	0.812	10.311	10.502	10.179	3.356	2.479	9.772	9.67	9.753	9.139	9.572	9.879	10.286	10.312	1.859	1.852	0.888	0.916	0.233	2.481	0.9	0.226	8.729
lc_neg-Peak_14553	0	5.206	0.734	0.563	0.113	7.543	8.869	10.457	0	0.345	3.606	8.816	6.759	7.352	1.921	2.265	2.248	9.213	6.743	5.552	9.346	9.733	1.921	9.126	0.398	4.246	9.197	9.875	6.493	7.886	9.446	8.372	7.864	9.637	7.761	1.15	8.554	6.631	0	4.015	9.969	10.155	5.389	8.205	0.913	3.925	11.311	6.76	10.689
lc_neg-Peak_39066	0	9.038	0.734	0.563	0.113	6.14	2.393	3.728	0	0.345	3.606	6.14	0.677	5.617	1.921	2.265	2.248	0.342	2.019	0.34	3.006	10.001	1.921	2.406	0.398	3.682	2.514	3.945	4.744	1.25	4.4	3.168	0.596	4.52	0.43	1.15	0.759	3.315	0	3.057	3.528	3.163	1.503	2.56	0.913	3.925	9.993	1.733	9.465
lc_pos-Peak_123744	10.563	4.521	8.297	10.461	0	9.572	9.139	1.902	0	6.869	8.499	0	8.245	0	8.999	6.354	8.994	6.974	7.267	6.77	9.051	9.909	9.651	9.642	10.707	9.74	10.151	9.86	10.951	6.646	9.647	9.219	10.455	8.365	10.328	9.436	9.732	10.386	7.059	10.303	10.718	11.203	11.463	11.038	11.021	10.776	10.906	9.933	10.384
lc_neg-Peak_28553	0	9.318	6.129	6.14	5.502	9.802	2.393	8.413	4.112	0.345	3.606	5.206	0.677	5.756	7.36	7.122	2.248	5.085	2.019	0.34	3.006	11.919	1.921	7.377	9.026	9.609	9.046	0	10.239	1.25	4.4	9.375	9.036	5.417	9.108	7.812	0.759	9.7	3.051	9.738	9.636	9.85	10.32	8.992	9.991	3.925	12.546	10.944	12.492
lc_neg-Peak_30769	0	5.206	0.734	0.563	0.113	5.766	2.393	8.403	0	0.345	3.606	4.877	0.677	6.14	1.921	2.265	2.248	0.342	2.019	0.34	3.006	10.448	1.921	2.406	0.398	3.547	2.514	0	6.479	1.25	4.4	3.168	0.596	4.786	0.43	1.15	0.759	3.332	0	3.179	3.528	3.163	1.503	8.42	0.913	3.925	10.184	1.733	10.505
lc_neg-Peak_31036	0	9.683	0.734	7.366	6.137	10.087	2.393	10.329	5.492	0.345	3.606	9.459	7.208	9.951	7.122	7.797	9.435	6.496	2.019	5.799	3.006	11.833	1.921	7.651	9.291	9.395	8.303	0	10.275	1.25	9.088	9.36	8.386	9.496	8.878	8.146	0.759	9.344	6.089	9.203	9.581	9.578	6.757	10.318	4.427	3.925	11.634	1.733	12.007
lc_pos-Peak_056401	9.882	4.521	9.687	11.16	9.577	10.904	9.941	1.902	9.835	0	1.267	10.128	11.045	10.452	9.323	0.808	9.951	9.539	0.322	10.596	10.133	2.063	0.556	9.712	0	10.421	0.812	10.329	12.1	11.037	3.356	2.479	11.089	11.211	10.921	9.787	10.687	10.931	11.942	11.749	1.859	10.919	0.888	7.293	0.233	9.78	0.9	9.137	8.89
lc_neg-Peak_44880	0	5.206	0.734	5.864	5.37	6.759	2.393	3.728	5.231	0.345	3.606	0	7.005	7.519	6.33	2.265	2.248	5.254	2.019	5.247	9.133	2.644	1.921	2.406	4.7	9.225	2.514	0	8.177	1.25	4.4	3.168	0.596	0	0.43	1.15	0.759	4.751	3.931	5.523	0	0	0	0	0	0	0	0	0
lc_pos-Peak_054949	10.006	4.521	0	8.007	5.594	0	5.587	1.902	5.563	5.38	1.267	0	5.577	0	6.351	0.808	0.11	3.901	5.557	6.994	1.931	2.063	0.556	0.767	5.544	5.923	6.499	0	5.806	0	3.356	2.479	0.111	0	0.108	0.11	0.107	2.468	2.841	5.377	0	0	0	0	0	0	0	0	0
lc_neg-Peak_08399	9.666	5.206	9.863	7.523	6.282	0	2.393	3.728	0	5.997	9.421	8.067	7.218	0.227	7.367	2.265	9.107	0.342	2.019	5.535	3.006	2.644	8.268	8.322	7.142	0	2.514	9.052	8.582	8.336	9.335	9.175	6.621	0	7.377	9.91	0.759	7.925	9.05	7.9	3.528	3.163	1.503	2.56	4.171	3.925	9.991	1.733	3.54
lc_neg-Peak_59368	0	5.206	0.734	0.563	0.113	0	2.393	3.728	0	0.345	3.606	0	0.677	0.227	1.921	2.265	2.248	0.342	2.019	0.34	3.006	2.644	1.921	2.406	0.398	0	2.514	0	6.075	1.25	4.4	3.168	0.596	6.111	0.43	1.15	0.759	0	0	4.744	3.528	3.163	1.503	2.56	0.913	3.925	1.547	1.733	6.688
lc_neg-Peak_35123	8.866	5.206	0.734	0.563	9.495	5.191	8.358	3.728	9.78	0.345	3.606	7.005	9.61	0.227	1.921	2.265	10.886	0.342	8.896	10.129	3.006	2.644	10.268	9.705	0.398	0	2.514	9.793	7.903	8.602	4.4	10.365	8.567	0	9.726	10.967	10.535	9.896	6.102	10.111	3.528	3.163	9.632	2.56	9.802	10.065	12.26	9.74	7.403
lc_neg-Peak_29038	8.871	5.206	6.426	0.563	8.372	0	2.393	3.728	5.72	0.345	3.606	0	0.677	0.227	7.643	2.265	8.906	6.322	2.019	0.34	3.006	2.644	7.664	2.406	6.083	8.809	2.514	0	0	1.25	4.4	3.168	0.596	0	0.43	1.15	0.759	0	0	0	0	0	0	0	0	0	0	0	0
lc_pos-Peak_072446	0	4.521	8.123	9.13	0	7.658	0	1.902	9.44	8.006	1.267	10.12	9.407	9.802	0.218	7.692	0.11	9.112	0.322	9.58	10.13	9.705	0.556	9.183	0	0	0.812	7.56	9.369	9.795	9.212	2.479	8.026	10.026	8.693	9.146	9.931	9.544	9.206	8.878	1.859	1.852	0.888	0.916	0.233	2.481	9.886	8.857	0.228
lc_pos-Peak_049248	10.049	9.646	5.38	7.674	4.142	9.794	0	9.691	8.49	0	1.267	9.574	6.661	9.868	0.218	0.808	0.11	5.425	0.322	2.999	9.585	10.512	0.556	0.767	3.905	8.06	0.812	2.956	9.4	0	8.924	9.183	5.409	7.617	5.391	6.187	0.107	5.223	4.17	4.504	8.14	8.879	0.888	9.079	0.233	2.481	11.06	0.226	10.318
lc_neg-Peak_48135	0	5.206	0.734	0.563	0.113	0	2.393	8.923	0	0.345	3.606	0	0.677	6.172	1.921	2.265	2.248	0.342	2.019	0.34	3.006	9.807	1.921	2.406	5.125	4.053	2.514	0	3.188	1.25	4.4	3.168	0.596	0	6.083	1.15	0.759	3.568	0	0	0	0	0	0	0	0	0	0	0
lc_pos-Peak_057945	7.686	4.521	6.224	7.664	0	9.756	0	11.364	5.111	6.661	9.572	0	10.638	10.37	0.218	0.808	0.11	9.159	6.365	7.696	10.451	10.64	0.556	0.767	0	6.834	0.812	0	9.709	10.733	3.356	2.479	8.305	10.369	0.108	0.11	11.211	0	10.422	9.536	1.859	1.852	0.888	0.916	0.233	2.481	9.592	0.226	5.257
lc_neg-Peak_43361	0	5.206	0.734	0.563	0.113	5.72	2.393	3.728	4.079	0.345	3.606	4.919	5.864	6.402	1.921	2.265	2.248	0.342	2.019	4.351	3.006	9.983	1.921	2.406	0.398	3.952	2.514	0	5.669	1.25	4.4	3.168	0.596	8.157	0.43	1.15	5.896	5.673	4.781	3.329	0	0	0	0	0	0	0	0	0
lc_pos-Peak_010682	9.753	4.521	7.623	8.938	6.889	9.53	7.164	1.902	7.628	9.824	1.267	0	0	7.824	0.218	0.808	0.11	0	0.322	9.098	1.931	2.063	6.849	0.767	9.385	9.187	0.812	9.689	10.082	9.658	3.356	2.479	9.179	9.377	9.481	9.48	0.107	9.712	9.844	9.964	1.859	1.852	9.784	10.536	8.304	9.369	0.9	11.71	7.56
lc_neg-Peak_11547	5.524	5.206	0.734	0.563	6.29	9.44	7.366	9.558	6.799	7.5	3.606	5.2	6.973	7.234	9.438	8.874	2.248	5.257	7.955	5.52	3.006	9.594	1.921	2.406	0.398	4.714	2.514	6.095	0	1.25	4.4	3.168	6.237	9.523	6.612	1.15	7.877	4.393	5.151	6.351	0	0	0	0	0	0	0	0	0
lc_pos-Peak_035487	5.572	4.521	0	8.968	0	6.811	7.029	8.506	0	0	1.267	0	8.24	6.211	9.73	9.779	0.11	9.563	6.235	0	9.547	8.975	0.556	9.456	7.537	8.348	11.964	8.894	8.956	8.549	3.356	2.479	8.798	6.777	8.997	6.668	9.532	9.46	9.433	9.193	0	0	0	0	0	0	0	0	0
lc_neg-Peak_20228	9.372	5.206	0.734	8.899	9.499	10.8	2.393	3.728	10.502	0.345	3.606	10.464	0.677	8.888	10.248	10.359	2.248	9.728	2.019	6.496	9.93	9.791	9.557	10.46	10.272	10.323	9.381	10.089	9.397	1.25	4.4	3.168	8.208	0	9.448	9.425	0.759	9.889	0	10.096	3.528	3.163	10.06	2.56	0.913	3.925	9.615	1.733	6.05
lc_neg-Peak_41648	9.993	5.206	10.012	7.186	0.113	7.557	2.393	8.436	6.137	6.531	3.606	4.908	7.341	5.489	1.921	2.265	8.783	9.461	2.019	0.34	3.006	2.644	6.357	9.289	5.515	9.181	2.514	7.227	10.172	7.834	4.4	3.168	6.078	7.09	0.43	6.625	6.495	7.22	7.404	8.573	0	0	0	0	0	0	0	0	0
lc_neg-Peak_40349	10.04	5.206	10.03	0.563	0.113	10.06	2.393	9.701	0	0.345	10.414	10.246	9.481	9.875	1.921	2.265	10.129	9.629	2.019	6.729	9.058	9.229	10.051	9.788	0.398	4.236	2.514	0	9.062	1.25	4.4	3.168	0.596	9.431	0.43	9.057	6.464	0	8.379	9.1	0	0	0	0	0	0	0	0	0
lc_pos-Peak_119160	9.398	4.521	0	7.154	0	9.776	6.884	10.682	5.577	6.813	9.474	0	9.736	9.446	0.218	0.808	0.11	10.077	0.322	5.934	9.079	9.803	0.556	0.767	0	9.847	0.812	8.507	9.821	9.933	3.356	2.479	8.034	10.074	6.51	0.11	10.29	0	9.55	10.487	10.265	10.579	7.909	9.508	9.087	9.543	12.402	0.226	12.268
lc_neg-Peak_20133	0	5.206	6.168	8.881	7.215	7.011	2.393	9.345	0	0.345	3.606	0	8.441	5.773	1.921	2.265	10.674	9.068	2.019	9.22	3.006	9.058	1.921	2.406	0.398	9.566	2.514	4.388	6.862	6.981	4.4	3.168	0.596	9.157	6.071	1.15	6.075	6.456	8.423	7.806	3.528	8.962	6.952	8.293	7.142	3.925	10.935	6.958	10.816
lc_pos-Peak_010654	10.428	4.521	10.09	10.367	0	10.16	9.99	1.902	10.078	0	1.267	9.998	10.327	9.845	8.984	9.571	9.852	9.418	6.36	10.161	9.916	8.341	9.103	9.832	9.066	9.917	8.43	10.634	10.801	10.519	9.664	2.479	10.181	10.077	10.165	9.658	10.188	10.16	10.732	10.522	1.859	1.852	0.888	0.916	0.233	2.481	0.9	6.063	9.564
lc_pos-Peak_046056	7.45	4.521	8.43	6.404	0	8.265	0	11.22	2.962	6.391	10.67	0	0	8.456	7.941	7.261	0.11	8.383	6.644	10.018	9.111	10.333	10.428	5.917	8.575	8.089	8.84	9.538	8.564	4.941	8.918	9.356	9.951	9.004	6.505	9.639	6.073	6.652	7.204	9.571	1.859	1.852	0.888	6.609	0.233	2.481	9.62	0.226	6.054
lc_neg-Peak_06282	6.813	5.206	0.734	0.563	0.113	0	8.403	3.728	0	10.172	3.606	0	0.677	0.227	9.297	2.265	9.298	0.342	10.16	5.546	3.006	9.37	9.799	2.406	9.389	0	2.514	0	0	1.25	4.4	3.168	0.596	0	0.43	1.15	0.759	4.738	0	0	3.528	3.163	1.503	2.56	9.657	3.925	6.974	9.823	10.632
lc_pos-Peak_103459	7.332	9.744	0	7.612	4.498	0	10.179	7.848	5.342	11.4	10.271	7.467	9.58	4.36	10.571	0.808	10.354	0	11.842	9.367	1.931	10.426	11.517	0.767	11.034	5.521	0.812	2.201	9.853	0	3.356	9.611	8.835	0	0.108	7.591	6.359	9.729	5.395	0	1.859	1.852	0.888	0.916	11.067	2.481	9.78	10.608	11.563
lc_pos-Peak_021224	8.438	4.521	0	7.666	4.13	0	6.85	1.902	3.689	10.143	7.334	0	7.019	0	9.398	0.808	7.805	0	10.399	6.36	1.931	9.818	9.719	0.767	9.671	2.175	0.812	0	4.03	0	3.356	2.479	5.958	0	0.108	0.11	0.107	3.712	2.679	0	1.859	1.852	0.888	0.916	9.315	2.481	7.737	10.17	10.902
lc_pos-Peak_057009	7.862	9.163	0	9.186	6.425	0	5.441	8.291	5.431	0	1.267	6.235	8.971	7.141	9.378	9.63	0.11	9.602	0.322	4.774	9.443	2.063	0.556	9.472	7.543	7.555	0.812	8.928	8.949	9.149	9.575	2.479	9.186	8.821	8.981	7.768	9.705	8.821	9.508	8.991	0	0	0	0	0	0	0	0	0
lc_pos-Peak_080372	9.85	12.045	11.34	11.165	10.491	11.04	0	12.258	10.957	9.2	12.729	12.447	11.902	12.296	5.565	0.808	0.11	10.219	0.322	10.709	12.003	11.059	8.093	8.214	4.284	10.612	0.812	7.059	13.28	12.769	9.83	8.389	9.949	11.29	10.061	7.766	13.595	9.481	11.714	12.04	0	0	0	0	0	0	0	0	0
lc_neg-Peak_37165	8.685	5.206	6.941	7.689	8.682	9.732	2.393	3.728	9.794	0.345	3.606	9.427	0.677	5.766	8.857	9.496	7.822	0.342	6.739	0.34	3.006	2.644	9.278	9.864	9.757	6.492	9.017	9.113	3.46	1.25	4.4	9.379	8.411	0	9.025	9.827	0.759	9.782	0	9.36	3.528	3.163	10.207	8.089	8.541	3.925	10.597	1.733	11.274
lc_pos-Peak_107997	9.476	4.521	0	9.714	6.858	0	6.891	7.654	5.425	0	7.324	6.889	8.218	6.866	9.995	9.465	0.11	9.18	0.322	5.384	9.461	2.063	0.556	9.053	0	8.729	0.812	4.03	7.814	6.343	3.356	2.479	8.544	5.843	9.417	0.11	9.164	8.924	8.513	7.04	0	0	0	0	0	0	0	0	0
lc_neg-Peak_03029	5.776	5.206	0.734	0.563	5.864	9.522	7.687	9.765	6.165	7.366	8.372	7.371	6.813	7.221	9.571	8.297	9.058	5.917	8.874	5.795	3.006	9.663	1.921	7.959	0.398	0	7.826	6.351	2.205	1.25	9.211	3.168	6.224	9.478	6.488	8.223	7.518	4.808	5.166	5.284	0	0	0	0	0	0	0	0	0
lc_pos-Peak_084011	10.589	10.193	6.221	0.111	8.014	9.206	5.396	7.666	6.224	9.817	1.267	7.625	7.017	0	10.489	9.445	12.322	10.213	9.845	3.016	8.564	2.063	9.01	9.393	10.378	10.077	8.603	9.228	2.981	0	8.807	2.479	5.681	9.208	9.211	0.11	0.107	7.329	8.36	0	7.867	7.759	0.888	9.345	0.233	9.463	6.77	5.609	9.408
lc_pos-Peak_155724	9.205	9.414	0	9.56	7.426	7.626	7.669	9.471	7.828	0	7.59	0	7.85	7.651	9.865	10.303	0.11	9.776	8.992	8.408	9.777	2.063	0.556	9.866	8.994	9.515	0.812	9.544	9.688	9.523	9.786	2.479	9.935	9.502	9.438	9.458	10.158	9.623	10.293	9.824	0	0	0	0	0	0	0	0	0
lc_neg-Peak_26052	10.859	11.547	8.907	0.563	10.21	10.059	7.563	9.04	9.792	8.858	3.606	9.783	0.677	9.916	11.126	10.839	9.908	11.789	10.346	7.014	9.59	9.536	9.693	10.277	9.181	10.711	9.289	10.463	7.812	9.48	9.651	3.168	6.714	9.98	9.942	8.14	7.766	10.188	10.074	4.94	9.449	10.368	6.736	10.431	8.266	9.632	7.135	9.613	7.381
lc_pos-Peak_000301	7.674	4.521	0	9.768	6.397	5.724	9.39	9.76	7.036	0	1.267	5.972	9.455	7.848	10.099	10.038	7.234	10.065	0.322	4.784	10.091	9.453	7.121	9.907	9.371	9.344	6.368	9.393	9.732	9.43	9.642	2.479	9.715	7.204	9.803	7.437	10.081	9.74	10.018	9.747	0	0	0	0	0	0	0	0	0
lc_neg-Peak_57765	7.223	11.567	10.979	10.436	10.015	10.405	2.393	11.713	10.447	7.223	12.107	11.944	11.155	11.618	1.921	2.265	2.248	9.688	2.019	10.165	11.265	10.348	1.921	2.406	0.398	9.879	2.514	0	12.535	12.082	4.4	3.168	9.21	10.641	8.374	1.15	12.988	6.594	11.167	11.65	0	0	0	0	0	0	0	0	0
lc_neg-Peak_57577	9.626	5.206	8.194	8.059	5.509	10.421	2.393	3.728	8.844	7.153	3.606	9.569	6.422	6.983	9.967	2.265	2.248	9.285	2.019	5.55	3.006	9.113	8.861	9.326	5.372	10.379	2.514	9.042	9.2	8.374	4.4	3.168	8.14	9.589	8.843	8.206	9.123	9.416	9.6	9.15	0	0	0	0	0	0	0	0	0
lc_pos-Peak_093406	10.344	9.42	9.192	7.642	9.789	5.399	6.781	1.902	9.559	0	7.332	6.869	0	6.826	9.878	7.234	9.477	9.062	9.406	7.5	9.86	8.414	9.417	8.365	9.064	10.111	7.51	0	0	0	3.356	2.479	6.65	5.637	5.829	5.414	0.107	3.496	5.238	8.026	0	0	0	0	0	0	0	0	0
lc_pos-Peak_038258	5.567	9.478	7.134	7.663	0	10.62	7.684	10.242	5.404	10.425	1.267	9.853	9.563	10.115	9.441	0.808	6.841	10.506	9.884	10.252	9.352	9.999	8.424	0.767	5.425	10.012	10.504	2.813	8.953	7.032	9.671	8.532	9.705	10.691	9.911	7.329	0.107	7.071	10.329	9.85	12.411	11.149	10.895	11.86	12.147	10.639	13.476	12.448	12.795
lc_pos-Peak_010592	9.907	4.521	9.527	9.84	7.862	9.883	9.428	1.902	9.771	0	1.267	9.476	10.008	9.183	7.294	8.554	9.364	8.994	0.322	9.64	1.931	2.063	7.007	9.16	6.616	9.537	0.812	10.265	10.368	10.083	9.135	2.479	9.728	9.544	9.662	8.851	9.452	9.93	10.285	10.174	1.859	1.852	0.888	0.916	0.233	2.481	0.9	0.226	8.257
lc_pos-Peak_091794	7.154	9.966	8.016	0.111	4.156	9.722	6.381	11.601	3.77	7.025	9.927	8.253	7.714	9.898	0.218	0.808	0.11	9.398	5.958	9.16	9.883	10.892	6.227	5.91	6.218	7.267	7.548	2.972	8.889	7.624	9.901	8.871	8.297	11.108	8.302	7.073	9.992	8.568	9.401	9.496	8.59	8.226	7.582	0.916	7.701	8.585	11.036	9.053	11.115
lc_neg-Peak_15401	10.766	10.766	10.814	7.024	9.907	8.206	2.393	3.728	9.85	6.943	3.606	9.827	0.677	7.681	1.921	9.392	2.248	0.342	2.019	0.34	9.911	2.644	8.327	9.823	9.742	5.36	7.651	10.249	10.05	9.418	9.377	3.168	0.596	0	0.43	9.499	10.29	9.415	0	5.805	10.158	9.804	12.056	11.048	11.482	11.373	9.72	11.971	10.316
lc_neg-Peak_24916	5.184	9.802	9.55	9.582	0.113	9.712	2.393	10.595	8.384	7.218	3.606	8.208	8.334	7.005	9.157	9.192	2.248	9.572	7.244	0.34	9.888	10.773	9.32	9.422	9.457	9.526	8.861	7.913	10.143	9.38	9.749	9.054	9.664	9.735	8.872	9.132	9.63	8.186	9.617	9.528	10.329	10.482	10.155	8.589	9.793	9.478	12.657	1.733	10.832
gc-MSF-[MZ=100; RI=548.96; 268]	9.266	2.308	0.403	8.732	7.821	7.866	1.916	5.795	6.052	8.141	7.65	0	2.463	8.842	8.083	9.557	8.663	9.356	8.597	7.948	8.423	8.358	7.385	9.207	8.867	7.273	10.681	10.159	8.156	10.876	7.874	8.228	10.487	8.573	8.879	8.615	9.896	8.333	9.054	10.863	5.47	8.624	8.999	8.157	9.738	9.046	7.806	10.668	9.467
lc_pos-Peak_164417	7.84	4.521	5.587	7.035	4.373	7.592	6.255	7.679	6.811	6.811	1.267	6.402	5.431	6.781	0.218	0.808	0.11	9.125	0.322	5.531	9.165	8.601	0.556	9.129	5.16	7.414	0.812	6.198	6.493	7.063	3.356	2.479	5.667	8.341	5.648	0.11	5.837	6.191	6.327	7.771	0	0	0	0	0	0	0	0	0
lc_pos-Peak_080262	10.999	13.375	12.879	12.507	11.818	12.215	9.549	13.686	12.368	10.64	14.036	13.797	13.098	13.483	9.514	6.867	8.365	11.494	0.322	11.956	13.229	12.276	10.396	10.429	9.74	11.802	8.969	10.032	14.369	13.871	11.019	10.059	11.181	12.67	11.11	10.083	14.66	10.695	13.103	13.303	0	0	0	0	0	0	0	0	0
lc_neg-Peak_19833	10.256	5.206	9.384	6.993	6.163	10.052	7.492	8.39	8.433	6.961	8.842	9.342	6.957	6.81	9.783	2.265	9.183	0.342	7.384	6.86	3.006	7.794	6.319	2.406	0.398	7.963	2.514	6.483	3.315	1.25	4.4	3.168	5.896	7.543	0.43	7.825	6.742	4.781	5.284	7.909	0	0	0	0	0	0	0	0	0
lc_pos-Peak_019661	9.795	4.521	5.088	7.61	6.826	7.326	5.985	1.902	6.763	10.278	7.847	6.88	5.088	4.51	9.591	6.849	8.971	9.762	9.892	9.768	9.575	9.119	9.105	0.767	9.466	10.01	9.658	7.204	0	0	9.465	10.221	9.555	3.333	9.609	8.964	5.692	7.759	1.834	9.52	10.518	10.646	9.741	12.104	9.482	10.099	9.968	10.263	10.975
gc-MSF-[MZ=169; RI=710.04; 141]	6.829	7.848	4.779	5.265	2.254	7.453	6.991	7.858	2.686	3.161	5.36	3.173	6.943	7.674	5.262	6.944	6.067	6.359	2.319	3.041	7.459	6.995	4.361	7.007	6.681	5.743	6.511	1.632	7.271	5.302	6.848	6.028	6.881	3.443	5.897	3.548	5.044	6.043	3.876	6.584	7.38	7.019	3.641	6.808	4.607	2.017	6.311	1.622	7.395
gc-MSF-[MZ=391; RI=534.33; 4]	7.966	2.308	6.979	7.83	3.481	7.568	7.716	1.993	3.443	3.722	7.619	2.922	2.463	7.669	7.374	6.643	7.341	7.124	5.593	5.577	7.944	7.585	7.033	7.752	7.641	7.57	6.929	0	0	0	0	0	0	0	0	0	0	0	0	0	0	0	0	0	0	0	0	0	0
lc_neg-Peak_24993	9.489	10.46	9.403	7.506	7.16	10.189	2.393	10.918	8.39	9.644	3.606	9.355	10.31	10.21	9.204	9.553	9.113	10.531	8.303	9.461	10.629	10.705	9.508	9.211	9.677	9.302	8.791	9.102	10.588	10.435	10.115	9.394	10.132	10.32	9.696	9.196	10.316	8.397	10.38	10.365	10.269	11.079	9.908	9.476	10.244	10.603	12.516	1.733	12.56
lc_pos-Peak_194903	9.79	4.521	6.862	9.751	6.42	8.481	6.417	8.13	4.161	0	8.245	5.995	7.553	7.694	5.99	6.623	6.815	0	6.37	6.379	8.843	8.848	7.293	7.526	7.245	5.975	7.944	5.643	8.498	7.619	3.356	2.479	6.659	6.882	7.21	6.679	8.365	8.391	6.372	8.348	10.242	11.271	11.036	10.609	10.814	10.87	10.356	11.051	10.017
lc_neg-Peak_16343	10.084	5.206	0.734	9.408	7.523	4.862	10.067	8.353	8.408	11.282	9.038	5.779	9.804	7.516	10.295	7.655	9.758	4.725	11.365	9.871	9.068	10.346	10.317	2.406	10.485	8.535	8.535	5.651	9.362	7.854	4.4	8.847	9.186	6.028	6.028	7.645	8.21	9.427	8.886	3.562	3.528	3.163	1.503	2.56	10.101	3.925	9.019	10.797	11.444
gc-MSF-[MZ=133; RI=710.04; 420]	6.577	7.69	4.648	4.75	2.469	7.005	6.797	7.438	2.597	3.173	5.341	2.287	6.86	7.522	5.04	6.662	6.186	4.825	2.5	3.499	7.222	6.067	3.834	6.966	6.282	4.784	6.477	1.641	6.861	6.291	6.916	6.147	6.836	4.864	5.259	3.9	5.602	5.291	4.945	6.842	7.302	6.922	3.934	6.837	2.653	2.017	5.291	1.546	6.584
lc_neg-Peak_50564	8.182	9.396	9.76	7.942	6.394	7.681	8.435	8.351	7.521	8.433	3.606	9.863	7.206	6.957	6.489	6.881	7.137	9.51	6.605	5.917	9.52	9.197	9.173	9.628	8.815	9.342	8.318	9.104	8.862	9.437	9.137	8.374	7.812	8.532	6.495	8.573	9.092	6.621	9.466	9.102	8.709	9.574	9.616	2.56	10.521	9.055	9.843	10.499	9.699
lc_pos-Peak_006146	9.608	4.521	7.657	8.989	7.857	10.152	9.528	10.478	7.604	9.175	7.985	7.634	9.706	9.548	10.354	9.983	6.866	9.338	8.06	7.229	9.041	10.493	6.627	9.546	9.195	9.391	9.731	10.196	6.668	9.438	9.497	2.479	9.398	10.018	9.569	7.084	9.768	8.836	9.38	9.54	9.75	8.567	6.495	8.31	6.484	2.481	0.9	7.331	8.027
lc_pos-Peak_064548	7.317	9.586	5.242	9.233	7.156	3.763	7.339	9.754	6.363	6.432	7.681	7.686	7.859	7.701	9.563	9.187	6.108	9.619	7.403	6.629	10.116	9.423	6.834	9.325	7.285	6.8	7.559	5.52	7.202	8.89	9.746	8.34	7.076	8.918	9.212	7.071	9.485	6.381	9.356	5.662	0	0	0	0	0	0	0	0	0
lc_pos-Peak_013965	10.147	4.521	9.635	9.127	7.701	9.141	6.211	1.902	7.651	7.291	9.786	7.332	9.478	9.598	9.151	9.143	11.479	0	6.822	10.5	8.975	9.368	9.718	8.843	9.704	8.418	9.006	9.199	9.509	9.475	9.142	8.972	7.465	7.084	8.566	9.888	9.948	8.962	9.554	9.504	9.278	10.883	9.549	9.527	6.083	9.55	10.874	9.511	0.228
lc_pos-Peak_098642	10.833	4.521	5.847	9.664	9.631	10.533	10.436	11.585	7.673	10.136	9.78	7.455	7.311	10.725	10.531	9.735	9.866	11.259	11.393	9.506	9.322	10.869	9.6	11.767	10.312	11.187	10.27	9.838	9.007	9.012	3.356	9.629	10.98	11.463	9.875	9.141	6.051	10.001	10.498	10.168	12.958	12.004	11.9	12.185	14.216	11.699	13.779	14.51	15.225
lc_neg-Peak_20042	8.896	10.339	9.904	8.891	7.352	10.72	2.393	11.047	9.639	9.867	8.398	10.079	9.942	10.245	9.741	9.432	9.372	10.915	8.562	9.476	10.195	10.575	9.555	9.314	9.839	10.022	9.647	9.805	10.674	9.96	9.924	9.705	9.939	11.052	9.676	9.67	9.934	9.754	10.206	10.588	10.088	10.618	10.902	10.818	10.807	9.98	12.743	11.229	12.573
lc_neg-Peak_45926	5.225	9.327	10.035	6.168	5.524	9.337	7.816	8.915	5.779	6.406	9.378	8.685	9.384	9.465	1.921	2.265	7.794	7.686	7.367	9.316	9.326	9.043	9.526	7.244	6.33	9.222	9.272	3.681	7.242	7.843	9.036	8.336	6.083	8.604	7.239	8.381	7.812	8.24	9.039	7.846	3.528	3.163	6.339	2.56	7.688	3.925	10.744	6.795	9.37
lc_pos-Peak_135621	13.341	10.46	11.691	12.427	10.494	10.903	7.004	12.187	10.961	11.34	7.718	9.689	12.184	10.821	10.799	9.566	10.692	12.572	9.859	10.78	11.954	10.234	10.344	11.281	11.628	11.741	9.999	11.248	12.739	11.708	9.591	9.224	11.088	11.496	11.214	10.131	11.306	11.528	11.343	11.87	1.859	9.494	0.888	0.916	0.233	2.481	0.9	0.226	9.063
lc_neg-Peak_04446	10.003	9.05	9.796	6.402	6.996	9.87	8.688	9.321	5.363	7.525	9.483	5.197	6.775	8.801	9.233	9.187	6.743	6.84	9.378	8.287	9.617	10.758	7.935	10.726	9.14	4.18	9.79	9.604	10.214	9.76	9.547	9.536	8.84	8.584	9.113	9.74	9.869	9.422	9.593	9.844	3.528	3.163	11.211	7.548	9.645	3.925	9.96	6.79	10.16
lc_neg-Peak_16117	11.611	12.141	10.997	11.316	9.875	12.129	10.626	11.67	11.266	9.928	10.597	12.024	11.172	12.103	9.842	9.838	12.234	10.682	11.091	10.783	12.443	12.148	11.167	10.429	10.913	11.482	11.872	10.336	11.653	9.661	10.045	11.325	9.863	9.983	10.426	10.013	9.64	9.365	10.426	10.101	11.113	11.195	11.951	11.951	11.916	11.644	11.525	11.406	12.044
lc_neg-Peak_04167	10.982	10.167	10.204	10.401	8.42	10.455	7.805	10.854	8.849	6.416	8.198	9.564	9.983	10.409	9.268	9.328	9.774	9.231	7.819	9.953	10.098	13.313	9.491	10.041	10.083	9.61	9.533	10.597	10.725	9.51	9.598	9.942	9.539	10.453	9.598	9.962	10.074	9.973	9.752	10.234	9.964	9.879	10.456	10.554	10.548	9.476	11.593	8.839	11.983
lc_neg-Peak_01606	9.374	5.206	9.398	9.559	8.295	10.615	10.146	11.237	8.819	9.518	9.475	8.439	9.469	9.994	10.715	10.083	10.257	9.994	9.51	8.874	9.274	11.18	9.465	9.857	9.693	9.633	10.081	10.05	9.408	9.167	9.658	3.168	9.763	10.095	9.952	9.468	10.007	9.53	9.576	9.773	9.935	3.163	6.801	8.586	6.776	3.925	6.176	8.592	10.458
lc_pos-Peak_037249	10.611	9.948	9.954	9.163	10.135	9.7	9.995	11.502	9.62	10.716	8.954	10.35	10.481	10.755	11.017	10.44	9.632	11.035	11.306	10.691	10.228	11.319	9.934	10.135	10.257	11.525	10.94	11.742	11.033	11.218	10.669	10.846	11.188	13.427	11.714	10.984	10.722	10.616	12.149	11.862	13.235	13.579	12.609	12.236	13.504	12.454	12.066	13.608	11.979
lc_neg-Peak_46000	6.15	9.37	9.873	6.411	5.72	9.315	8.074	8.874	6.402	6.775	9.384	8.888	9.178	9.382	1.921	2.265	7.36	6.86	6.887	9.487	9.348	8.845	9.398	2.406	5.667	9.148	9.262	3.568	5.665	7.831	9.062	3.168	6.043	8.892	7.257	8.402	7.799	8.181	9.076	5.688	3.528	3.163	6.471	2.56	7.814	3.925	10.807	6.764	9.029
lc_pos-Peak_091882	13.051	11.488	12.091	12.026	10.718	12.318	9.572	10.31	10.125	10.329	12.028	10.6	10.293	10.429	10.075	10.36	9.151	10.52	9.385	9.933	10.534	10.607	10.701	13.617	11.637	10.888	10.587	11.195	12.119	11.38	10.561	10.65	10.875	9.685	11.181	10.293	12.153	11.509	9.129	12.785	0	0	0	0	0	0	0	0	0
lc_pos-Peak_060033	11.23	9.739	12.148	9.992	9.539	12.842	7.595	13.117	5.959	10.123	12.148	10.051	9.853	11.774	9.698	9.785	9.762	10.707	11.02	11.655	11.47	12.398	11.395	10.073	11.589	10.867	10.713	9.836	11.854	10.04	10.348	11.84	10.002	13.206	10.407	10.662	10.536	10.622	11.103	10.478	12.461	11.673	13.084	12.846	10.85	10.646	13.482	11.316	11.425
lc_pos-Peak_083373	12.148	12.241	10.379	7.673	10.95	10.672	9.552	10.289	10.652	10.335	9.65	10.493	9.257	10.555	12.478	11.472	10.693	12.717	11.472	9.926	10.409	10.579	10.635	10.81	10.143	12.008	9.953	11.135	9.718	10.013	10.4	10.045	9.448	11.008	11.057	8.931	9.722	10.789	10.892	8.836	10.608	10.302	10.04	11.244	10.108	10.285	10.315	10.69	10.079
lc_neg-Peak_44087	9.579	10.796	10.103	8.384	7.509	10.52	9.491	11.788	6.282	7.216	10.678	9.86	9.679	10.38	6.486	9.295	6.881	9.905	7.132	10.072	9.906	10.332	9.304	7.52	9.11	9.559	9.525	9.408	10.007	8.206	10.632	9.737	10.062	11.967	9.722	9.735	10.568	9.362	10.341	10.627	8.556	10.277	9.668	9.752	9.799	8.995	11.963	10.144	10.956
lc_neg-Peak_03203	7.495	9.663	9.773	8.367	7.133	9.976	9.028	9.463	8.854	8.351	3.606	9.928	8.393	8.842	6.879	7.257	8.853	9.654	2.019	8.865	9.725	9.582	9.471	9.941	9.176	9.615	9.123	9.224	9.413	9.697	9.592	8.857	8.591	10.147	8.557	8.577	9.642	7.774	9.747	9.496	9.625	10.353	10.148	7.526	11.064	9.806	10.738	10.839	10.248
gc-MSF-[MZ=147; RI=710.02; 587]	6.872	7.889	5.09	5.993	6.931	7.507	7.278	7.889	5.265	5.341	6.062	4.648	7.411	7.835	6.468	7.374	6.49	7.019	5.577	6.643	7.808	7.228	6.09	7.302	6.922	7.249	7.072	6.705	7.395	7.469	7.813	7.124	7.597	7.445	7.092	6.765	7.276	6.811	7.445	8.098	7.491	7.371	6.707	7.416	6.425	7.862	6.4	5.381	7.647
lc_neg-Peak_53549	8.688	10.231	6.286	9.761	7.525	5.378	9.938	10.182	7.206	7.008	9.461	7.684	10.134	9.923	10.102	9.884	7.689	9.991	9.407	9.241	10.693	9.397	6.608	9.844	9.551	9.679	8.546	8.597	9.4	10.252	9.726	8.836	9.671	9.351	9.915	8.376	10.424	9.448	10.112	8.6	0	0	0	0	0	0	0	0	0
lc_pos-Peak_015962	10.984	9.621	11.895	10.102	10.768	11.075	9.726	14.226	11.434	10.982	11.228	10.715	10.799	11.564	10.927	11.391	10.701	10.733	10.521	10.835	11.278	12.47	11.312	12.073	11.017	10.659	10.684	10.348	10.22	11.502	9.791	10.791	10.1	13.651	10.748	11.03	11.041	10.599	10.229	10.829	12.295	12.491	10.98	11.844	10.7	10.889	11.061	12.815	12.006
lc_neg-Peak_10761	6.155	10.866	9.683	7.49	7.136	9.295	8.346	11.379	6.966	7.357	9.572	9.552	8.822	9.446	7.515	8.889	8.857	9.754	9.113	7.137	9.898	9.918	9.51	2.406	7.017	9.133	9.281	9.848	10.081	9.98	10.58	9.461	9.668	11.157	9.88	9.335	10.226	8.85	9.191	10.12	3.528	3.163	1.503	2.56	0.913	3.925	10.056	1.733	9.752
lc_pos-Peak_092600	12.757	10.349	11.864	12.139	11.361	12.942	9.934	10.38	11.221	10.824	11.712	11.235	11.118	11.368	10.853	10.984	10.037	11.066	0.322	10.678	10.934	11.756	10.958	13.317	11.479	11.447	10.3	11.722	11.875	11.881	9.955	10.296	10.733	10.481	11.191	10.883	12.04	11.815	10.5	12.513	0	0	0	0	0	0	0	0	0
lc_pos-Peak_047504	11.346	10.329	11.077	10.66	10.053	11.585	7.628	9.479	9.827	8.01	11.051	10.071	9.934	10.421	9.051	9.196	6.843	9.973	7.25	9.133	10.257	10.347	10.02	12.432	10.147	9.956	0.812	9.98	10.462	10.542	9.903	9.923	5.202	7.459	9.706	9.713	10.879	10.15	8.996	10.97	0	0	0	0	0	0	0	0	0
lc_neg-Peak_00407	10.518	9.762	7.212	10.453	8.322	9.585	11.271	10.105	8.182	11.541	9.933	7.532	10.58	9.469	11.306	9.454	10.628	7.122	11.685	9.772	9.729	11.777	11.27	9.104	11.908	10.058	10.022	9.799	10.336	9.334	9.13	9.648	10.377	5.791	8.724	9.427	9.119	10.29	9.998	8.374	8.995	8.259	6.769	9.64	10.954	9.032	10.25	11.715	12.933
lc_neg-Peak_19920	11.775	12.681	12.507	12.074	11.534	13.323	10.658	13.508	12.324	12.385	9.463	12.633	12.58	12.767	12.185	11.839	11.848	13.49	11.54	12.175	12.718	13.112	12.017	11.585	12.466	12.612	11.56	12.477	13.332	12.733	12.431	11.939	12.713	13.641	12.528	12.145	12.61	12.445	12.919	13.332	12.61	13.178	12.796	12.122	13.19	12.639	15.223	9.173	15.093
lc_neg-Peak_28935	10.742	9.695	10.081	9.451	10.717	8.901	9.738	8.433	10.265	7.537	9.832	9.461	8.813	10.015	10.235	9.566	10.622	10.269	10.183	10.064	10.69	9.324	10.243	9.87	10.194	10.635	9.763	5.658	0	8.232	4.4	3.168	0.596	6.742	5.791	7.38	0.759	6.351	9.41	0	0	0	0	0	0	0	0	0	0
lc_pos-Peak_047630	11.502	13.389	13.255	13.195	13.306	12.606	11.173	12.324	13.524	12.981	12.34	14.332	13.508	13.524	11.886	11.057	11.596	13.127	10.794	13.342	13.783	12.639	12.245	11.599	11.596	12.841	10.918	11.354	13.678	13.458	12.688	11.849	11.017	12.109	12.372	11.563	14.121	12.115	12.986	12.655	0	0	0	0	0	0	0	0	0
lc_neg-Peak_68421	11.134	10.927	9.826	10.802	10.927	10.982	11.091	10.236	11.376	10.658	10.786	11.538	11.352	10.916	11.822	13.112	11.242	12.134	10.773	11.156	10.817	10.049	10.533	12.088	11.037	12.108	2.514	13.07	12.392	12.009	11.875	10.453	12.646	12.321	11.162	12.861	12.767	12.465	13.525	12.861	0	0	0	0	0	0	0	0	0
lc_pos-Peak_149615	9.675	9.82	9.96	9.727	6.829	7.855	9.468	9.639	8.02	7.66	9.679	9.172	10.194	10.237	6.815	0.808	6.227	9.548	9.466	10.04	10.351	9.478	9.699	5.969	9.061	10.196	9.849	2.837	5.95	8.992	9.554	8.04	6.501	9.914	9.248	8.029	9.248	9.58	9.561	7.795	8.893	1.852	9.113	8.266	9.535	2.481	10.635	9.666	10.232
lc_neg-Peak_44000	11.319	12.545	11.992	11.027	10.718	12.335	11.33	13.654	10.476	10.772	12.534	11.827	11.592	12.248	10.023	10.092	10.241	11.833	10.54	11.989	11.876	12.188	11.156	10.016	11.008	11.504	11.399	11.304	12.013	10.852	12.576	11.664	12.12	13.895	11.664	11.578	12.639	11.178	12.403	12.75	10.485	10.063	10.83	9.814	11.739	10.659	13.975	11.542	12.899
lc_pos-Peak_146224	9.143	11.684	11.201	8.491	10.051	11.169	7.862	11.637	10.327	10.722	9.213	11.472	10.812	10.774	10.463	0.808	10.358	11.33	10.057	10.272	11.504	10.982	10.07	9.899	10.48	11.034	9.521	9.985	11.648	10.84	11.143	10.384	10.827	11.036	10.86	10.74	10.095	10.375	10.608	11.152	10.486	10.999	9.423	10.589	0.233	9.646	0.9	0.226	10.526
lc_pos-Peak_037899	11.043	11.682	11.287	11.438	10.711	12.858	11.459	12.57	10.911	12.787	10.488	12.195	12.059	12.353	11.635	10.625	11.216	12.89	12.267	12.539	11.966	12.233	11.321	9.593	11.011	12.326	12.976	10.474	11.782	11.291	11.875	11.08	11.952	13.097	12.324	11.041	10.245	11.255	12.675	12.14	14.591	13.55	13.31	14.181	14.433	12.873	15.784	14.591	14.939
lc_neg-Peak_62231	8.837	5.206	9.668	8.426	8.441	8.911	9.457	9.45	7.14	6.813	9.822	8.07	8.547	8.381	6.719	2.265	9.604	0.342	9.164	9.118	9.087	9.348	9.636	9.42	9.536	6.039	9.587	9.096	8.397	9.13	9.2	9.119	7.898	9.045	7.231	9.592	9.41	8.999	9.096	8.532	10.267	11.252	11.529	10.787	11.345	11.198	10.893	11.206	9.958
lc_pos-Peak_047853	11.68	10.226	10.873	11.377	10.399	10.014	10.027	9.912	9.716	9.835	11.101	9.802	9.965	9.42	10.55	10.116	9.474	10.279	9.572	10.003	10.14	9.644	10.675	11.587	10.963	10.443	10.68	10.625	10.885	10.133	10.516	10.546	10.534	0	10.754	10.655	10.414	10.901	8.962	10.795	9.89	1.852	9.324	7.312	8.715	2.481	11.078	9.517	9.721
gc-MSF-[MZ=301; RI=503.58; 29]	6.973	7.371	6.867	5.464	7.681	7.015	6.918	8.31	5.234	4.876	7.226	7.112	7.509	7.985	7.084	7.55	6.876	5.457	5.281	6.186	7.897	6.643	6.334	7.13	7.102	7.463	6.688	7.345	8.036	6.922	7.391	7.445	7.507	8.484	7.242	7.848	8.109	7.329	7.109	8.138	7.9	7.744	7.89	6.579	8.63	7.257	9.763	8.104	8.491
lc_pos-Peak_047459	13.589	12.267	13.001	13.429	12.504	12.042	12.277	11.965	11.837	11.877	13.255	11.921	12.204	11.684	12.646	12.11	11.569	12.309	11.537	11.959	12.363	11.655	12.695	13.701	13.104	12.462	12.837	12.904	13.122	12.18	12.703	12.739	12.56	10.112	12.863	13.002	12.645	13.046	11.308	12.863	11.95	1.852	11.552	12.002	11.506	10.814	13.153	0.226	12.016
gc-MSF-[MZ=110; RI=319.12; 31]	9.158	8.88	8.586	8.772	7.794	9.19	8.036	9.132	8.225	6.733	8.223	8.705	8.53	9.802	7.808	8.325	8.329	8.692	6.715	7.982	9.128	8.343	7.336	8.697	8.578	8.157	8.113	8.68	9.598	8.846	8.24	8.481	8.952	9.052	8.684	7.994	8.944	8.974	8.861	9.224	8.406	8.896	8.372	8.587	9.275	8.793	10.319	9.671	10.085
lc_neg-Peak_02959	11.645	11.414	12.024	11.472	11.58	12.545	11.892	12.752	11.899	12.011	11.801	12.103	11.743	11.975	12.664	11.833	11.93	11.738	12.017	11.861	11.094	12.718	11.462	11.441	11.421	11.52	11.745	11.86	11.425	11.388	12.087	10.935	11.496	12.617	11.885	11.922	12.001	11.452	11.643	11.674	11.803	10.873	11.464	11.02	11.206	10.467	10.67	11.204	11.271
lc_neg-Peak_33018	9.883	10.062	6.542	10.079	9.712	7.511	9.914	9.887	9.701	8.811	9.364	8.811	10.504	10.172	10.411	10.522	7.686	10.004	9.884	9.968	10.826	9.366	7.014	10.143	9.75	10.098	8.297	9.637	10.104	10.643	9.79	9.088	10.172	10.092	10.162	9.175	10.983	9.74	10.599	10.05	0	0	0	0	0	0	0	0	0
lc_pos-Peak_010823	12.322	11.716	12.303	12.399	11.617	12.218	12.181	10.903	11.996	9.172	10.843	12.064	12.409	11.939	11.291	11.485	11.817	11.398	10.012	11.951	12	10.799	11.334	11.753	11.315	11.944	11.02	12.805	12.962	12.645	11.594	10.729	12.164	12.013	12.17	11.572	12.1	12.372	12.612	12.712	9.848	10.724	10.276	9.834	11.442	9.635	10.511	11.126	11.802
lc_pos-Peak_093058	11.736	10.617	10.947	10.264	11.404	9.88	10.215	9.748	11.213	9.724	10.3	10.299	10.088	10.586	11.298	10.382	11.014	10.744	10.984	10.697	11.555	10.338	11.067	10.341	10.869	11.485	10.305	8.553	7.808	9.59	9.404	8.902	10.138	10.067	9.901	7.082	7.624	9.766	10.2	10.302	10.127	9.039	6.228	9.371	9.147	2.481	9.281	10.731	11.521
lc_neg-Peak_41502	11.754	10.984	11.447	11.417	10.71	12.259	9.575	9.867	10.601	9.996	11.382	10.694	10.311	10.517	10.346	10.117	9.79	10.743	9.39	9.835	10.254	10.911	10.739	12.779	10.899	10.783	9.528	10.895	10.872	10.926	10.377	10.582	9.956	9.628	10.769	10.512	11.294	10.94	9.737	11.741	0	0	0	0	0	0	0	0	0
lc_pos-Peak_047112	13.429	12.695	13.423	12.91	12.347	13.735	11.366	11.859	12.264	11.682	13.328	12.554	12.35	12.492	11.728	11.733	11.409	12.249	11.245	11.774	12.558	12.698	12.352	14.603	12.535	12.212	11.523	12.588	12.749	12.858	11.846	12.059	11.433	11.358	12.04	11.846	13.227	12.261	11.48	13.174	0	0	0	0	0	0	0	0	0
lc_pos-Peak_015892	10.876	10.166	7.3	10.743	9.737	7.987	10.819	10.19	9.726	11.921	10.594	9.755	10.733	9.857	11.113	9.704	10.662	8.975	12.161	10.557	10.06	11.653	11.523	7.407	11.692	9.878	9.94	9.501	10.389	9.42	9.524	10.262	10.198	8.878	9.469	9.557	10.018	10.319	9.901	7.19	8.888	7.909	8.431	8.857	11.404	8.848	10.509	11.819	12.488
lc_pos-Peak_213819	11.646	10.939	9.913	11.835	10.852	10.964	11.179	11.177	11.051	10.603	10.73	10.779	11.413	11.206	11.829	12.439	10.391	11.883	11.043	10.866	11.728	11.069	10.219	11.648	11.19	11.552	9.792	12.129	11.98	11.899	11.402	10.347	12.133	11.506	11.722	11.354	12.273	11.774	12.665	12.022	0	0	0	0	0	0	0	0	0
lc_pos-Peak_154971	9.434	9.917	9.849	9.485	7.997	9.881	9.49	10.265	9.939	9.831	7.004	10.105	9.892	10.244	7.561	7.41	7.25	10.069	9.106	9.726	10.951	10.38	9.583	10.223	9.798	9.946	9.399	9.247	10.039	10.599	9.839	9.187	9.4	10.619	9.79	8.363	10.373	9.182	9.897	9.803	10.42	10.936	10.256	8.299	11.12	10.716	10.645	11.274	10.779
lc_neg-Peak_06198	10.502	9.881	7.928	10.059	8.881	8.381	10.737	9.455	9.607	11.859	10.321	9.548	10.141	8.879	10.903	9.168	10.942	5.125	11.876	10.341	9.243	11.044	11.513	7.667	11.218	9.622	9.455	8.404	9.821	8.519	9.217	9.884	9.818	7.778	7.787	9.603	8.886	9.964	9.662	6.086	3.528	3.163	8.279	9.19	11.383	3.925	10.636	11.484	12.385
lc_pos-Peak_046768	15.709	15.287	15.674	15.141	14.655	15.993	13.883	14.603	14.603	14.024	15.634	15.035	14.67	14.822	13.998	14.123	13.75	14.699	13.837	13.963	14.902	15.092	14.77	16.467	14.98	14.552	14.076	14.825	15.124	15.073	14.492	14.734	13.852	13.714	14.492	14.38	15.586	14.678	13.926	15.586	13.196	10.547	11.055	11.085	11.428	9.715	14.058	9.888	12.517
lc_neg-Peak_14611	11.73	11.12	11.49	11.247	10.649	12.116	9.712	10.128	10.402	9.953	11.362	10.649	10.25	10.664	10.135	10.061	9.705	10.655	9.438	9.776	10.462	10.835	10.635	12.855	10.769	10.5	9.934	10.74	10.586	10.879	10.287	10.432	9.944	9.536	10.31	10.332	11.283	10.543	9.628	11.553	0	0	0	0	0	0	0	0	0
lc_pos-Peak_047087	15.826	14.722	15.34	15.513	14.95	14.423	14.781	14.67	14.138	14.349	15.55	14.349	14.521	14.123	14.92	14.569	13.896	14.755	14.211	14.198	14.665	14.041	15.321	15.813	15.441	14.755	15.198	15.124	15.331	14.586	15.206	15.331	15.124	12.489	15.232	15.331	14.886	15.262	13.871	15.206	14.226	10.529	14.099	12.534	14.058	11.609	15.652	10.922	14.205
lc_neg-Peak_06499	12.103	11.903	12.329	12.308	11.618	12.003	11.805	10.393	12.038	9.582	11.022	12.202	12.217	11.831	11.12	11.156	12.043	11.054	9.852	12.013	11.735	10.303	11.672	11.37	10.968	11.797	10.604	12.321	12.66	12.357	11.905	10.945	11.93	12.368	12.045	12.022	11.963	12.262	12.668	12.691	3.528	10.347	10.257	2.56	11.33	3.925	10.476	10.685	11.266
gc-MSF-[MZ=315; RI=503.58; 17]	7.305	7.525	7.336	6.937	7.815	7.319	7.118	8.536	6.924	5.807	7.4	7.559	8.049	8.33	7.243	7.67	6.98	7.065	6.974	7.231	8.315	7.096	6.681	7.253	7.385	7.696	6.944	7.572	8.242	7.229	7.541	7.556	7.717	8.619	7.43	7.967	8.465	7.759	7.808	8.35	8.057	7.91	8.091	6.75	8.846	7.468	9.967	8.448	8.712
lc_pos-Peak_010615	15.187	15.012	15.44	15.262	14.8	15.34	15.262	14.439	15.141	13.764	14.25	15.287	15.407	15.012	14.33	14.715	14.962	14.632	13.929	15.13	14.997	13.941	14.665	14.92	14.665	15.053	14.408	15.695	16.046	15.586	15.046	14.42	15.365	15.45	15.485	15.124	15.262	15.658	15.658	15.784	13.854	13.934	14.087	14.315	14.606	13.891	13.795	14.159	14.813
gc-MSF-[MZ=256; RI=534.67; 103]	8.208	6.436	7.24	7.653	7.476	7.85	7.679	6.347	7.447	5.265	7.469	7.25	7.692	8.294	7.644	7.91	7.916	5.281	5.441	7.052	8.258	6.811	7.501	7.846	7.273	6.859	6.915	7.848	8.04	8.035	6.801	7.507	7.934	7.827	7.77	7.514	8.058	8.081	7.93	8.24	0	0	0	0	0	0	0	0	0
gc-MSF-[MZ=299; RI=585.04; 58]	9.288	9.391	9.107	8.456	8.177	9.299	6.979	9.154	8.772	8.84	8.286	9.199	8.141	9.509	7.971	8.725	8.416	8.43	8.604	8.393	8.943	8.288	7.402	7.895	7.734	7.863	8.494	8.695	9.621	9.907	8.212	8.608	9.002	9.608	9.427	8.636	9.395	9.446	10.168	9.498	8.714	9.703	8.835	7.709	9.653	10.077	11.124	10.33	10.815
lc_pos-Peak_020987	12.047	11.144	10.084	11.89	10.747	10.417	12.039	11.149	10.894	13.087	11.629	10.8	11.82	10.979	12.356	10.702	11.702	10.177	13.353	11.699	11.074	12.742	12.756	9.977	12.909	10.933	10.988	10.599	11.58	10.674	10.407	11.172	11.368	10.268	10.426	10.525	11.11	11.411	11.004	10.106	10.426	9.77	10.298	10.559	12.559	10.094	11.691	12.963	13.601
lc_neg-Peak_45908	10.308	10.664	11.622	10.065	10.089	11.08	10.511	10.888	10.528	10.289	10.984	10.96	11.164	11.159	9.482	7.944	10.292	10.526	10.455	11.333	11.075	10.635	11.259	9.393	10.426	11.091	10.826	9.09	10.616	10.404	10.464	9.693	9.932	10.964	10.41	10.445	10.517	10.686	10.971	10.41	9.655	8.254	10.497	9.177	10.898	3.925	12.579	10.519	11.257
lc_pos-Peak_154708	11.091	11.574	11.549	11.048	10.818	11.4	11.25	11.944	11.569	11.429	9.833	11.738	11.614	11.823	10.609	10.367	10.567	11.857	10.876	11.345	12.703	11.988	11.172	11.886	11.537	11.5	11.064	11.168	11.87	12.244	11.324	10.914	10.975	12.29	11.285	10.556	11.963	10.964	11.641	11.271	12.245	12.749	12.125	10.531	12.931	12.371	12.343	12.913	12.461
gc-MSF-[MZ=299; RI=503.6; 25]	8.891	8.571	8.887	8.204	9.33	8.439	8.046	9.721	8.889	8.58	8.686	9.208	9.183	9.693	8.217	8.499	8.115	8.23	8.077	8.902	9.847	8.154	8.477	8.19	8.676	9.172	7.978	9.099	9.614	8.717	8.826	8.753	8.987	10.02	8.753	9.369	9.9	8.961	9.184	9.774	9.034	8.778	9.564	7.551	10.269	8.574	11.401	9.943	9.971
lc_neg-Peak_47624	10.326	11.022	11.139	10.551	10.182	11.288	10.633	10.829	10.776	10.545	9.491	11.393	10.666	10.731	9.936	9.864	10.334	11.056	9.788	10.633	11.321	11.006	10.868	11.178	10.701	10.955	10.422	10.693	10.893	11.183	10.858	10.375	10.461	11.63	10.417	10.329	11.133	10.237	11.117	10.811	11.104	11.806	11.532	9.939	12.421	11.246	12.208	12.197	11.785
lc_pos-Peak_155477	11.269	11.16	10.172	11.476	10.815	10.755	11.206	11.195	10.939	10.472	10.738	10.802	11.361	11.094	11.593	11.969	10.373	11.666	10.827	10.726	11.521	11.017	10.216	11.563	11.219	11.291	9.95	11.608	11.716	11.548	11.485	10.593	11.658	11.302	11.406	11.224	11.924	11.437	12.067	11.533	0	0	0	0	0	0	0	0	0
lc_pos-Peak_007680	11.382	10.933	11.292	11.207	10.163	11.395	10.872	10.831	11.176	10.52	10.74	11.686	10.913	11.476	10.56	10.666	9.75	11.211	0.322	11.035	11.531	11.547	7.526	11.516	10.381	10.986	9.838	11.669	11.396	11.404	10.876	2.479	11.184	11.636	11.108	11.107	11.513	11.708	11.332	11.545	9.674	10.772	11.027	9.102	10.383	10.444	11.809	11.684	10.875
lc_pos-Peak_155214	12.589	12.635	11.341	12.942	12.273	12.105	12.602	12.69	12.416	11.827	12.28	12.31	12.734	12.469	13.073	13.431	11.852	13.079	12.359	12.233	12.876	12.485	11.695	13.045	12.689	12.698	11.575	13.227	13.234	13.115	13.241	11.957	13.206	12.81	13.015	12.831	13.464	12.979	13.661	13.065	0	0	0	0	0	0	0	0	0
gc-MSF-[MZ=211; RI=503.59; 43]	8.101	8.202	8.375	7.531	8.875	7.796	7.684	9.051	8.395	8.148	8.21	8.699	8.61	9.034	7.654	7.953	7.603	7.553	7.618	8.45	9.136	7.538	7.89	7.68	8.043	8.373	7.428	8.399	8.876	8.4	8.392	8.335	8.234	9.624	8.002	8.881	9.6	8.168	8.846	9.002	8.499	8.291	9.123	7.202	9.853	8.32	10.856	9.61	9.352
gc-MSF-[MZ=300; RI=503.59; 16]	8.129	7.969	8.088	7.445	8.629	7.781	7.619	9.04	8.117	7.832	8.02	8.355	8.133	8.626	7.68	7.97	7.528	7.469	7.306	8.146	8.7	7.548	7.682	7.628	8.002	8.364	7.391	8.375	8.843	7.832	8.139	8.124	8.245	9.269	8.026	8.664	8.966	8.162	8.228	9.021	8.496	8.286	8.793	7.159	9.519	7.86	10.518	9.029	9.317
lc_pos-Peak_054596	12.085	9.56	10.337	11.37	10.61	10.139	10.621	10.251	10.799	10.501	10.638	10.23	10.947	10.451	10.455	9.786	9.983	10.367	10.541	11.108	11.029	10.625	10.155	10.313	10.873	10.969	10.522	10.195	10.952	10.049	8.887	2.479	10.572	9.809	9.824	9.506	10.525	10.067	10.128	10.454	0	0	0	0	0	0	0	0	0
lc_pos-Peak_156512	11.603	9.543	10.135	11.423	10.9	10.832	10.647	9.882	11.415	10.475	10.589	10.901	11.252	10.895	11.008	11.366	10.665	10.84	11.199	10.921	11.65	9.451	10.633	11.222	11.452	11.512	10.794	11.12	11.202	11.378	9.509	10.153	11.096	10.802	10.691	9.478	11.519	10.879	10.883	10.854	11.984	11.984	11.865	10.86	11.794	11.254	11.613	12.335	12.573
lc_pos-Peak_154979	13.871	14.048	12.976	14.307	13.705	13.524	14.153	14.423	13.807	13.395	13.871	13.871	14.226	13.941	14.422	14.841	13.302	14.569	13.941	13.577	14.33	13.907	13.329	14.47	14.198	14.063	13.062	14.586	14.535	14.434	14.643	13.695	14.694	14.341	14.434	14.228	14.845	14.42	15.101	14.66	0	0	0	0	0	0	0	0	0
lc_neg-Peak_47545	11.808	12.335	12.681	12.124	11.633	12.767	12.179	12.319	12.329	12.047	10.931	12.858	12.141	12.217	11.296	11.249	11.735	12.572	11.341	12.101	12.724	12.438	12.412	12.718	12.266	12.489	11.864	12.408	12.624	12.853	12.337	11.901	12.138	13.027	12.104	11.897	12.778	11.754	12.778	12.471	12.546	13.239	12.961	11.289	13.804	12.922	13.715	13.565	13.19
lc_pos-Peak_216415	10.934	10.802	9.547	11.296	10.573	10.151	10.878	11.24	10.598	10.273	10.572	10.426	11.297	11.066	11.075	11.159	10.08	11.472	10.787	10.598	11.753	10.93	9.935	11.154	10.831	10.608	10.113	10.989	11.022	11.336	11.2	10.251	10.955	10.826	11.019	10.606	11.73	10.66	11.352	10.754	0	0	0	0	0	0	0	0	0
gc-MSF-[MZ=116; RI=503.57; 178]	8.849	8.414	8.803	8.416	9.158	8.232	7.962	9.764	8.798	8.614	8.779	8.957	9.587	9.918	8.447	8.304	8.151	8.44	8.4	8.864	9.921	8.067	8.486	2.562	8.812	9.152	8.258	9.093	9.569	9.063	8.923	8.836	9.095	9.851	8.954	9.283	10.172	8.726	9.408	9.703	8.919	8.659	9.301	7.445	9.959	8.611	10.964	9.883	9.775
lc_pos-Peak_194680	11.001	9.472	9.965	10.933	9.845	10.318	9.763	9.948	9.468	7.72	10.125	9.652	10.206	10.366	9.616	9.636	9.698	6.838	9.778	9.789	10.124	10.067	10.069	9.945	10.227	9.932	10.015	9.648	10.341	10.232	9.73	9.646	9.753	9.829	9.923	9.754	10.295	10.19	9.979	10.24	11.388	12.43	12.211	11.649	12.018	12.081	11.431	12.163	11.29
gc-MSF-[MZ=102; RI=503.59; 172]	8.373	8.235	8.465	7.968	8.907	8.082	7.908	9.458	8.452	8.205	8.29	8.742	9.333	9.565	8.007	8.238	7.815	7.723	7.708	8.525	9.618	8.007	8.072	7.893	8.25	8.731	7.638	8.703	9.14	8.562	8.532	8.433	8.653	9.598	8.416	8.951	9.743	8.569	8.913	9.329	8.738	8.507	9.128	7.302	9.775	8.35	10.754	9.551	9.554
gc-MSF-[MZ=256; RI=528.66; 97]	8.53	6.924	7.756	7.741	7.835	8.502	7.537	7.102	7.991	7.015	7.741	7.686	7.93	8.592	7.821	8.098	8.086	4.081	6.334	7.678	8.66	5.306	7.701	8.87	7.283	7.072	6.715	8.03	8.175	8.413	7.015	7.835	7.928	8.126	7.964	7.614	8.584	8.372	8.367	8.522	0	0	0	0	0	0	0	0	0
lc_neg-Peak_47468	13.484	14.179	14.336	13.718	13.46	14.385	13.906	14	14.102	13.874	12.593	14.461	13.874	13.943	13.065	13.122	13.49	14.323	13.112	13.831	14.45	14.159	14.091	14.257	13.993	14.203	13.813	14.164	14.293	14.475	14.269	13.72	13.95	14.708	13.932	13.768	14.382	13.568	14.475	14.269	14.184	14.83	14.434	13.043	15.602	14.545	15.479	15.223	14.865
lc_pos-Peak_154079	10.617	10.578	11.38	10.952	9.881	11.247	10.137	11.972	9.71	10.478	10.419	10.989	11.193	11.439	6.659	7.403	6.648	10.968	9.399	11.233	11.425	11.093	9.93	7.543	10.073	10.942	10.449	6.33	10.499	10.896	10.123	8.894	10.376	11.992	10.247	7.605	11.171	8.902	11.017	10.614	7.698	1.852	0.888	7.041	5.101	2.481	12.04	6.791	7.041
lc_pos-Peak_007488	14.293	14.198	14.571	14.185	13.438	14.439	14.212	14.169	14.276	13.658	13.997	14.822	14.059	14.503	13.669	13.907	12.89	14.3	11.312	13.941	14.632	14.603	12.179	14.632	13.75	14.03	13.04	14.789	14.492	14.476	14.228	12.1	14.285	14.947	14.26	14.369	14.506	14.751	14.506	14.772	13.095	13.863	14.237	12.415	13.556	13.618	15.007	14.713	13.854
lc_neg-Peak_16222	11.29	10.722	9.674	11.19	10.617	9.776	11.812	10.808	10.812	12.657	10.827	10.318	11.514	10.71	11.771	10.433	11.336	9.697	12.864	11.441	10.875	11.699	11.864	9.677	12.229	10.729	10.598	10.338	11.009	10.514	9.988	10.674	10.891	10.035	10.036	10.058	10.689	10.971	10.842	9.848	10.023	9.616	9.581	10.146	11.56	9.993	10.859	12.162	12.554
lc_pos-Peak_160913	11.257	11.934	10.595	12.08	11.297	10.804	11.666	12.145	11.245	10.993	11.512	11.392	12.007	11.818	11.747	11.628	10.779	12.054	11.504	11.314	12.543	11.745	10.949	11.834	11.676	11.231	10.976	11.431	11.615	12.025	12.01	11.072	11.415	11.457	11.681	11.207	12.489	11.284	11.887	11.179	0	0	0	0	0	0	0	0	0
lc_pos-Peak_070232	10.491	11.091	10.194	10.775	10.777	10.076	11.093	11.656	10.477	10.46	10.669	10.685	10.943	10.712	11.101	10.722	10.265	11.829	10.849	10.733	11.368	11.288	10.392	11.293	11.123	10.584	10.74	10.761	10.433	10.834	11.011	10.459	10.368	10.578	10.684	10.407	11.198	10.439	11.032	10.138	0	0	0	0	0	0	0	0	0
lc_neg-Peak_48063	11.239	10.116	10.636	11.338	11.016	10.938	10.968	9.95	11.39	10.737	11.062	11.33	11.29	10.749	11.201	11.336	11.29	11.122	11.389	11.032	11.51	9.465	11.091	11.448	11.709	11.818	11.061	11.386	11.41	11.391	10.027	10.665	11.085	10.886	10.651	10.069	11.606	11.063	11.012	10.804	11.921	12.079	12.06	10.925	12.032	11.151	12.044	11.951	12.516
lc_pos-Peak_009706	12.863	13.087	12.047	13.589	12.622	13.045	13.36	13.624	12.682	12.324	12.469	12.551	13.454	13.123	13.783	13.998	12.124	13.837	12.86	12.349	13.669	13.368	12.336	13.595	13.546	13.295	12.473	13.736	13.78	13.492	13.514	12.597	13.5	13.032	13.623	13.134	14.014	13.45	13.905	13.545	9.514	11.233	9.584	10.462	10.313	10.493	8.304	10.881	10.669
lc_pos-Peak_050768	10.431	10.564	9.539	10.876	10.148	10.461	10.491	10.734	9.955	9.71	10.09	10.036	10.851	10.607	11.006	11.189	9.799	11.043	10.473	9.794	11.008	10.834	9.858	10.955	10.9	10.75	10.002	10.799	10.992	10.731	10.666	9.944	10.902	10.243	10.883	10.414	11.193	10.737	11.105	10.848	0	0	0	0	0	0	0	0	0
gc-MSF-[MZ=97; RI=534.29; 100]	8.277	7.663	7.65	7.726	6.924	7.442	7.756	7.371	7.015	7	7.93	5.36	7.721	7.779	7.302	6.672	7.609	7.096	7.235	7.657	7.932	7.55	7.612	7.789	7.652	7.366	7.084	6.575	7.353	6.817	6.949	7.154	7.203	6.911	6.99	7.021	6.684	6.906	5.477	7.182	0	0	0	0	0	0	0	0	0
gc-MSF-[MZ=113; RI=528.63; 191]	10.19	8.735	9.91	9.637	9.592	11.311	8.857	9.386	9.934	9.323	9.605	9.645	9.782	10.672	9.477	9.411	9.837	9.307	9.191	9.805	10.749	9.176	9.61	11.588	8.932	9.508	8.743	9.774	9.879	10.192	8.907	9.46	9.478	9.841	9.753	9.343	10.248	10.118	10.121	10.266	7.105	7.405	3.325	7.257	6.93	6.302	7.183	5.456	7.838
lc_pos-Peak_160670	12.626	13.32	12.227	13.417	12.757	12.054	13.154	13.651	12.757	12.409	12.874	12.868	13.288	13.105	13.197	13.079	12.167	13.424	13.007	12.59	13.791	13.18	12.383	13.216	13.174	12.635	12.404	12.871	13.079	13.45	13.736	12.78	12.921	12.921	13.274	12.794	13.895	12.8	13.365	12.703	0	0	0	0	0	0	0	0	0
lc_pos-Peak_164728	10.539	10.958	9.946	10.593	10.516	9.827	10.947	11.434	10.336	10.266	10.472	10.358	10.873	10.627	10.784	10.675	10.074	11.537	10.574	10.307	11.135	11.095	9.994	11.054	10.934	10.382	10.58	10.669	10.343	10.658	10.937	10.099	10.371	10.352	10.397	10.259	11.08	10.263	10.764	10.223	1.859	1.852	8.418	0.916	9.653	2.481	0.9	8.269	0.228
lc_pos-Peak_060757	9.528	10.135	7.661	9.844	9.73	9.443	9.385	10.039	9.206	9.508	9.742	9.589	10.01	9.806	10.181	10.04	9.35	10.8	9.804	9.353	10.557	9.811	7.28	10.014	9.657	9.736	9.066	9.148	9.8	10.144	10.053	9.462	9.974	9.769	9.757	8.956	10.494	9.608	10.283	9.442	0	0	0	0	0	0	0	0	0
gc-MSF-[MZ=116; RI=533.96; 226]	12.221	10.953	11.461	11.413	11.256	11.011	11.003	10.825	11.461	11.264	11.426	11.068	11.121	11.503	10.711	9.244	11.338	10.919	11.072	11.714	11.857	11.178	11.417	11.072	11.318	11.257	10.407	10.898	11.155	10.793	10.204	10.259	10.801	10.779	10.644	10.597	10.656	10.827	10.772	11.148	0	0	0	0	0	0	0	0	0
lc_pos-Peak_072117	10.537	9.746	10.389	10.718	10.085	10.61	10.168	10.366	9.949	9.223	10.569	9.988	10.125	10.308	9.902	9.687	10.302	9.017	10.13	10.105	10.18	10.332	10.407	10.222	10.514	10.132	10.475	10.252	10.358	10.149	10.01	10.013	10.008	10.218	10.101	10.311	10.236	10.392	9.962	10.351	11.595	12.497	12.537	11.809	12.29	12.04	11.851	12.2	11.456
lc_pos-Peak_032596	11.169	10.606	10.709	11.209	10.925	10.848	10.584	10.622	11.151	10.737	10.705	11.057	10.95	11.165	11.615	11.197	11.27	11.454	10.708	11.095	11.382	11.122	11.106	10.773	11.35	11.211	11.162	11.436	11.517	11.168	11.284	11.084	10.998	11.431	11.288	11.267	11.606	11.45	11.016	11.33	10.836	10.366	10.441	10.468	11.183	9.944	11.093	10.67	11.26
lc_pos-Peak_103506	10.458	9.74	10.257	10.668	10.027	10.528	10.065	10.295	9.853	9.228	10.493	9.902	10.053	10.3	9.701	9.621	10.236	9.01	10.064	10.058	10.194	10.303	10.356	10.185	10.455	10.036	10.375	10.082	10.36	10.053	9.938	10.008	9.995	10.185	10.022	10.139	10.201	10.34	9.9	10.187	11.453	12.378	12.408	11.663	12.211	11.92	11.741	12.101	11.323
gc-MSF-[MZ=113; RI=534.03; 197]	10.847	9.589	10.155	10.159	10.034	9.861	9.764	9.584	10.171	9.832	10.132	9.882	10.094	10.335	9.566	9.184	10.191	9.712	9.837	10.314	10.586	9.884	10.135	10.216	9.884	9.917	9.409	9.907	10.149	10.121	9.075	9.338	9.844	9.866	9.74	9.636	10.053	10.023	10.005	10.216	0	0	0	0	0	0	0	0	0
gc-MSF-[MZ=188; RI=534.23; 101]	9.611	8.609	9.032	9.112	8.597	8.808	8.665	8.439	8.769	8.508	9.084	8.454	8.447	8.937	8.471	7.528	8.815	8.585	8.406	9.011	9.337	8.817	8.961	8.898	9.056	8.962	8.083	8.494	8.905	8.036	7.89	8.043	8.514	8.188	8.322	8.185	7.914	8.523	8.068	8.786	0	0	0	0	0	0	0	0	0
gc-MSF-[MZ=118; RI=534.22; 151]	9.739	8.686	9.215	9.113	8.821	8.68	8.696	8.485	9.015	8.774	9.228	8.641	8.651	8.975	8.375	7.522	8.949	8.565	8.653	9.303	9.325	8.841	9.089	8.915	9.049	8.91	8.124	8.459	8.845	8.164	8.004	8.11	8.354	8.388	8.269	8.312	8.085	8.379	8.117	8.694	0	0	0	0	0	0	0	0	0
lc_pos-Peak_037519	10.906	9.479	10.101	10.31	10.501	10.673	10.008	10.053	10.587	10.146	9.98	10.517	10.287	10.579	10.807	10.991	10.45	10.767	10.009	10.236	10.722	10.275	10.23	10.645	10.494	10.754	10.241	10.687	10.288	10.235	10.055	10.11	10.29	10.538	10.186	10.178	10.48	10.419	10.26	10.499	9.461	1.852	6.468	9.439	7.741	2.481	0.9	8.293	9.559
gc-MSF-[MZ=350; RI=534.25; 10]	8.885	8.025	8.302	8.476	7.817	8.136	8.148	8.002	8.037	7.827	8.445	7.581	7.466	8.036	7.904	7.15	8.148	7.968	7.519	8.285	8.404	8.209	8.228	8.347	8.416	8.274	7.545	7.772	8.304	7.143	7.194	7.449	7.876	7.473	7.708	7.561	6.967	7.824	6.876	8.099	0	0	0	0	0	0	0	0	0
gc-MSF-[MZ=114; RI=533.94; 187]	10.905	9.749	10.129	10.234	9.815	9.792	9.798	9.506	10.016	9.789	10.163	9.736	9.878	10.159	9.506	8.455	10.004	9.701	9.665	10.254	10.543	9.934	10.091	9.924	10.139	10.037	9.234	9.662	9.931	9.449	9.041	9.121	9.612	9.496	9.522	9.424	9.345	9.686	9.455	9.947	0	0	0	0	0	0	0	0	0
gc-MSF-[MZ=378; RI=534.23; 2]	8.556	7.882	8.031	8.372	7.469	8.062	8.056	7.908	7.647	7.512	8.246	7.107	7.562	8.112	7.823	7.072	7.965	7.821	7.345	7.977	8.457	8.1	7.957	8.234	8.273	8.164	7.456	7.603	8.202	7.109	7.109	7.332	7.816	7.29	7.587	7.455	6.944	7.76	6.801	8.02	0	0	0	0	0	0	0	0	0
gc-MSF-[MZ=377; RI=534.22; 2]	9.498	8.582	8.99	9.213	8.571	8.798	8.764	8.68	8.715	8.554	9.119	8.432	8.197	8.774	8.542	7.623	8.799	8.724	8.324	8.987	9.253	8.935	8.874	8.959	9.138	9.051	8.194	8.615	9.059	8.102	7.871	8.04	8.61	8.223	8.44	8.272	8.049	8.657	8.064	8.866	0	0	0	0	0	0	0	0	0
gc-MSF-[MZ=98; RI=534.1; 172]	10.411	9.481	9.955	9.821	9.545	9.29	9.408	9.107	9.768	9.6	9.98	9.447	9.213	9.437	8.977	7.914	9.671	9.268	9.524	10.066	9.894	9.494	9.859	9.566	9.769	9.571	8.776	9.153	9.528	9.121	8.707	8.791	9.025	9.204	8.978	9.038	9.063	9.099	9.176	9.383	0	0	0	0	0	0	0	0	0
gc-MSF-[MZ=101; RI=534.04; 212]	11.036	9.931	10.437	10.33	10.118	9.896	10.016	9.786	10.3	10.135	10.37	9.888	10.167	10.423	9.612	8.378	10.188	9.798	9.978	10.586	10.83	10.102	10.351	10.088	10.31	10.143	9.331	9.762	10.118	9.701	9.224	9.301	9.653	9.697	9.59	9.572	9.63	9.726	9.667	9.97	0	0	0	0	0	0	0	0	0
gc-MSF-[MZ=184; RI=534.03; 114]	12.757	11.661	12.159	12.072	11.92	11.804	11.567	11.413	12.029	11.92	12.029	11.744	11.692	12.44	11.577	9.955	12.027	11.588	11.588	12.225	12.701	11.821	12.047	11.758	12.027	11.937	11.066	11.531	11.845	11.52	10.856	10.883	11.583	11.334	11.315	11.19	11.46	11.52	11.506	11.898	0	0	0	0	0	0	0	0	0
gc-MSF-[MZ=160; RI=534.25; 117]	9.434	8.504	8.823	8.798	8.416	8.482	8.425	7.997	8.543	8.336	8.916	8.286	8.052	8.705	8.19	7.51	8.618	8.31	8.267	8.793	9.075	8.352	8.753	8.631	8.695	8.66	7.918	8.137	8.72	7.73	7.801	7.912	8.307	8.03	8.099	8.079	7.34	8.236	7.736	8.563	0	0	0	0	0	0	0	0	0
gc-MSF-[MZ=190; RI=534.23; 148]	9.308	8.456	8.882	8.946	8.404	8.586	8.51	8.287	8.609	8.366	8.918	8.292	8.191	8.69	8.22	7.361	8.645	8.381	8.197	8.842	9.098	8.578	8.771	8.716	8.826	8.742	7.957	8.191	8.682	7.915	7.691	7.831	8.238	8.004	8.08	8.021	7.716	8.269	7.811	8.555	0	0	0	0	0	0	0	0	0
gc-MSF-[MZ=99; RI=534.17; 188]	10.28	9.231	9.736	9.618	9.408	9.092	9.263	8.992	9.563	9.432	9.802	9.301	9.44	9.618	8.829	7.789	9.522	9.038	9.372	9.907	10.066	9.311	9.674	9.406	9.599	9.374	8.555	9.007	9.311	8.942	8.465	8.645	8.899	9.004	8.75	8.933	9.004	9.009	9.102	9.264	0	0	0	0	0	0	0	0	0
lc_pos-Peak_064895	10.352	11.103	10.109	10.872	10.429	10.095	10.596	11.213	10.433	10.038	10.517	10.642	10.986	10.885	10.874	10.607	10.226	11.11	10.618	10.341	11.639	10.943	10.27	10.77	10.608	10.239	10.209	10.176	10.455	10.984	11.082	10.398	10.48	10.514	10.726	10.052	11.411	10.29	10.879	10.101	0	0	0	0	0	0	0	0	0
gc-MSF-[MZ=133; RI=533.97; 242]	11.759	10.911	11.362	11.175	11.182	10.777	10.816	10.564	11.311	11.175	11.292	11.018	10.92	11.373	10.477	9.019	11.187	10.681	10.992	11.614	11.685	10.992	11.268	10.919	11.178	11.052	10.24	10.631	10.931	10.772	10.175	10.159	10.568	10.682	10.45	10.492	10.65	10.584	10.752	10.898	0	0	0	0	0	0	0	0	0
gc-MSF-[MZ=157; RI=533.96; 126]	10.493	9.487	9.942	10.016	9.467	9.628	9.621	9.286	9.693	9.492	9.976	9.408	9.33	9.755	9.317	8.113	9.715	9.467	9.356	9.93	10.208	9.707	9.869	9.721	9.934	9.869	8.918	9.395	9.771	9.248	8.814	8.864	9.412	9.18	9.244	9.179	9.085	9.444	9.285	9.735	0	0	0	0	0	0	0	0	0
gc-MSF-[MZ=168; RI=534.16; 56]	8.26	7.741	7.692	7.915	7.192	7.69	7.917	7.479	7.097	6.963	7.991	6.007	7.634	7.832	7.519	6.886	7.654	7.345	7.202	7.59	8.016	7.698	7.747	7.94	7.893	7.742	7.228	7.13	7.691	6.932	7.143	7.248	7.405	6.986	7.206	7.343	6.575	7.284	6.014	7.445	0	0	0	0	0	0	0	0	0
gc-MSF-[MZ=129; RI=534.03; 180]	11.302	10.265	10.808	10.721	10.527	10.285	10.352	10.155	10.677	10.437	10.708	10.36	10.313	10.683	10.048	8.623	10.586	10.191	10.254	10.803	11.052	10.447	10.756	10.403	10.649	10.543	9.749	10.192	10.492	10.012	9.614	9.665	10.137	10.016	10.003	9.941	9.86	10.141	9.995	10.436	0	0	0	0	0	0	0	0	0
gc-MSF-[MZ=204; RI=534.24; 126]	9.363	8.54	8.903	9.01	8.448	8.667	8.587	8.364	8.654	8.439	9.008	8.362	8.352	8.81	8.307	7.516	8.689	8.466	8.334	8.865	9.186	8.68	8.82	8.811	8.912	8.812	7.995	8.359	8.77	8.061	7.829	7.92	8.322	8.17	8.193	8.134	7.958	8.336	8.006	8.636	0	0	0	0	0	0	0	0	0
gc-MSF-[MZ=154; RI=534.14; 68]	8.344	7.737	7.792	7.952	7.396	7.754	7.973	7.528	7.396	6.988	8.009	6.021	7.686	7.973	7.562	6.966	7.734	7.341	7.173	7.692	8.148	7.703	7.85	8.09	7.932	7.821	7.273	7.172	7.614	6.777	7.224	7.302	7.402	7.015	7.203	7.437	6.36	7.262	5.448	7.49	0	0	0	0	0	0	0	0	0
gc-MSF-[MZ=112; RI=534.03; 130]	12.571	11.391	11.774	11.646	11.646	11.342	11.311	11.21	11.744	11.71	11.692	11.413	11.556	12.13	11.11	9.704	11.714	11.247	11.326	11.919	12.32	11.46	11.698	11.451	11.669	11.556	10.797	11.208	11.531	11.199	10.551	10.608	11.139	11.087	10.98	10.898	11.062	11.182	11.103	11.437	0	0	0	0	0	0	0	0	0
gc-MSF-[MZ=127; RI=534.24; 110]	9.312	8.44	8.732	8.777	8.34	8.468	8.462	8.259	8.485	8.277	8.803	8.184	8.296	8.582	8.14	7.436	8.502	8.291	8.213	8.759	8.905	8.52	8.668	8.683	8.704	8.6	7.94	8.119	8.532	7.813	7.732	7.862	8.098	8.028	8.014	8.002	7.587	8.129	7.601	8.406	0	0	0	0	0	0	0	0	0
gc-MSF-[MZ=147; RI=533.91; 368]	13.282	12.13	12.845	12.621	12.321	12.289	12.029	11.821	12.621	12.481	12.66	12.359	12.072	12.66	12.008	10.415	12.421	11.955	12.148	12.839	12.978	12.32	12.537	12.352	12.585	12.352	11.507	12.151	12.18	12.113	11.384	11.361	11.898	11.862	11.707	11.724	12.062	11.915	12.085	12.371	9.149	9.017	8.652	8.921	8.659	8.539	7.826	7.489	7.713
gc-MSF-[MZ=150; RI=534.21; 117]	9.458	8.628	9.036	9.039	8.648	8.603	8.622	8.417	8.835	8.557	9.1	8.483	8.556	8.916	8.268	7.428	8.786	8.479	8.443	9.077	9.339	8.718	8.962	8.82	8.943	8.823	8.052	8.372	8.762	8.107	7.9	7.985	8.28	8.232	8.159	8.173	7.992	8.313	8.05	8.6	0	0	0	0	0	0	0	0	0
gc-MSF-[MZ=186; RI=534.21; 105]	10.617	9.705	10.11	10.163	9.673	9.779	9.718	9.414	9.903	9.739	10.118	9.643	9.367	9.896	9.448	8.16	9.887	9.591	9.573	10.159	10.306	9.844	10	9.821	10.063	9.99	9.059	9.519	9.951	9.25	8.872	8.94	9.54	9.338	9.393	9.244	9.114	9.572	9.292	9.844	0	0	0	0	0	0	0	0	0
gc-MSF-[MZ=130; RI=533.93; 209]	10.641	9.764	10.139	10.132	9.832	9.643	9.758	9.467	9.996	9.851	10.171	9.705	9.829	10.155	9.397	8.193	9.927	9.581	9.69	10.276	10.559	9.826	10.072	9.84	10.078	9.955	9.058	9.511	9.835	9.466	9.048	9.075	9.46	9.466	9.313	9.376	9.343	9.504	9.452	9.78	0	0	0	0	0	0	0	0	0
gc-MSF-[MZ=211; RI=534.28; 57]	8.456	7.896	7.837	8.146	7.102	7.958	7.923	7.725	7.411	7.217	8.096	6.69	7.796	8.153	7.701	7.026	7.791	7.642	7.333	7.694	8.351	7.885	7.783	8.113	8.052	7.939	7.361	7.332	7.975	7.055	0.888	7.239	7.594	7.14	7.461	7.276	6.811	7.522	6.729	7.777	0	0	0	0	0	0	0	0	0
lc_pos-Peak_157873	10.595	9.985	10.963	11.195	9.748	11.631	10.609	11.257	11.02	10.976	10.56	11.041	11.113	11.183	9.628	0.808	0.11	11.141	0.322	10.974	11.116	11.028	10.35	0.767	10.206	11.303	0.812	10.243	11.408	11.229	9.772	2.479	11.086	11.409	10.997	9.882	11.073	10.691	11.386	11.057	1.859	1.852	0.888	0.916	0.233	2.481	11.771	0.226	0.228
gc-MSF-[MZ=220; RI=534.23; 79]	9.167	8.212	8.617	8.708	8.125	8.39	8.313	8.064	8.309	8.119	8.692	8.006	7.669	8.064	8.09	7.258	8.388	8.186	7.885	8.535	8.288	8.407	8.532	8.545	8.625	8.554	7.732	8.028	8.474	7.287	7.424	7.608	8.085	7.76	7.909	7.818	7.191	8.077	7.157	8.354	0	0	0	0	0	0	0	0	0
gc-MSF-[MZ=185; RI=534.2; 58]	10.945	10	10.423	10.442	9.976	10.106	10.039	9.841	10.175	10.007	10.417	9.865	9.996	10.437	9.818	8.357	10.201	9.934	9.84	10.403	10.865	10.177	10.31	10.163	10.363	10.318	9.399	9.851	10.255	9.634	9.192	9.229	9.892	9.644	9.735	9.558	9.511	9.921	9.617	10.219	0	0	0	0	0	0	0	0	0
gc-MSF-[MZ=111; RI=534.27; 114]	9.01	8.209	8.431	8.452	8.069	8.096	8.229	8.028	8.191	8.01	8.513	7.786	8.139	8.423	7.906	7.193	8.216	7.953	7.912	8.471	8.743	8.197	8.379	8.384	8.425	8.235	7.71	7.781	8.238	7.549	7.459	7.569	7.826	7.712	7.763	7.766	7.302	7.814	7.262	8.034	0	0	0	0	0	0	0	0	0
gc-MSF-[MZ=131; RI=534.03; 236]	11.273	10.296	10.777	10.696	10.532	10.245	10.343	10.205	10.672	10.473	10.696	10.343	10.365	10.612	10.029	8.566	10.549	10.166	10.29	10.824	11	10.441	10.73	10.384	10.637	10.514	9.766	10.179	10.455	10.079	9.65	9.679	10.071	10.027	9.963	9.921	9.991	10.121	10.035	10.4	0	0	0	0	0	0	0	0	0
gc-MSF-[MZ=172; RI=534.29; 159]	9.487	8.712	8.963	9.069	8.629	8.793	8.677	8.457	8.663	8.545	9.053	8.515	8.496	8.946	8.509	7.756	8.801	8.65	8.561	8.918	9.268	8.79	8.941	8.91	9.04	8.915	6.309	8.465	8.956	8.138	7.957	8.147	8.452	8.234	8.32	8.335	8.014	8.626	8.392	8.798	0	0	0	0	0	0	0	0	0
gc-MSF-[MZ=89; RI=534.2; 214]	9.547	8.648	9.096	8.955	8.833	8.467	8.617	8.477	8.983	8.782	9.142	8.571	8.918	9.049	8.155	7.439	8.821	8.401	8.75	9.305	9.381	8.65	9.029	8.852	8.87	8.676	8.047	8.282	8.61	8.339	7.959	8.099	8.147	8.48	8.063	8.264	8.286	8.142	8.283	8.423	0	0	0	0	0	0	0	0	0
gc-MSF-[MZ=357; RI=571.66; 6]	9.924	10.217	9.903	9.239	9.628	9.021	8.967	9.679	10.179	10.269	9.078	10.352	9.91	9.411	9.115	9.772	8.683	9.921	8.928	9.293	9.93	9.117	9.223	9.109	9.422	9.746	9.219	10.109	10.219	10.446	9.743	9.05	9.336	9.642	9.756	9.614	10.525	9.907	10.146	9.802	10.047	9.554	9.777	9.296	10.024	9.853	10.495	10.441	9.648
lc_pos-Peak_064579	12.412	13.368	12.485	13.161	12.792	11.965	13.057	13.667	12.753	12.488	12.771	12.832	13.267	13.045	13.138	12.855	12.245	13.348	12.929	12.626	13.761	13.093	12.547	13.099	13.029	12.51	12.601	12.703	12.888	13.326	13.641	12.79	12.697	12.848	13.115	12.588	13.678	12.65	13.28	12.341	9.846	11.48	10.618	10.769	11.121	11.259	0.9	11.495	11.007
gc-MSF-[MZ=94; RI=534.26; 53]	8.586	7.874	7.995	8.04	7.647	7.644	7.901	7.874	7.766	7.606	8.173	7.015	8.323	8.109	7.516	6.937	7.877	7.463	7.531	8.135	8.346	7.883	7.966	8.049	8.025	7.758	7.317	7.191	7.757	7.157	7.137	7.326	7.361	7.257	7.239	7.376	7.268	7.239	6.806	7.432	0	0	0	0	0	0	0	0	0
lc_neg-Peak_60845	10.92	10.252	11.057	10.979	10.817	11.045	10.949	10.973	10.572	10.159	11.195	10.605	10.842	10.742	10.121	10.129	11.037	9.737	10.717	10.875	10.445	10.781	11.001	10.817	11.126	10.392	11.037	10.836	10.842	10.809	10.421	10.525	10.469	10.802	10.379	10.943	11.07	10.804	10.771	10.771	11.987	12.922	12.951	12.522	12.639	12.899	12.461	12.76	11.777
gc-MSF-[MZ=87; RI=534.19; 201]	9.673	8.851	9.341	9.073	9.067	8.512	8.8	8.662	9.224	9.088	9.352	8.802	9.086	9.078	8.274	7.534	9.034	8.528	9.008	9.635	9.409	8.867	9.236	8.937	9.059	8.791	8.213	8.419	8.733	8.599	8.102	8.222	8.175	8.692	8.176	8.421	8.586	8.282	8.499	8.566	0	0	0	0	0	0	0	0	0
gc-MSF-[MZ=134; RI=534.19; 165]	10.072	9.303	9.701	9.634	9.308	9.146	9.221	9.012	9.526	9.341	9.779	9.21	9.121	9.389	8.818	7.798	9.479	9.064	9.239	9.814	9.853	9.307	9.591	9.325	9.557	9.406	8.57	8.97	9.376	8.798	8.526	8.584	8.884	8.956	8.807	8.845	8.674	8.968	8.776	9.218	0	0	0	0	0	0	0	0	0
gc-MSF-[MZ=217; RI=534.23; 102]	9.357	8.599	8.895	9.08	8.414	8.748	8.668	8.486	8.596	8.412	9.012	8.344	8.286	8.719	8.443	7.538	8.682	8.539	8.32	8.796	9.079	8.788	8.804	8.842	8.999	8.92	8.094	8.447	8.888	8.033	7.883	7.992	8.482	8.157	8.329	8.171	7.91	8.497	7.97	8.746	0	0	0	0	0	0	0	0	0
gc-MSF-[MZ=132; RI=534.06; 182]	10.171	9.314	9.718	9.662	9.357	9.177	9.292	9.069	9.581	9.352	9.792	9.231	9.1	9.318	8.888	7.851	9.499	9.1	9.277	9.837	9.755	9.377	9.648	9.399	9.612	9.479	8.629	9.038	9.403	8.797	8.593	8.631	8.956	8.991	8.869	8.925	8.644	9.017	8.697	9.276	0	0	0	0	0	0	0	0	0
gc-MSF-[MZ=221; RI=534.25; 91]	8.895	8.129	8.344	8.515	7.837	8.253	8.2	8.03	8.022	7.844	8.483	7.674	7.759	8.086	7.978	7.197	8.178	8.016	7.71	8.262	8.334	8.257	8.258	8.447	8.459	8.344	7.641	7.834	8.342	7.312	7.366	7.494	7.942	7.539	7.777	7.61	7.2	7.928	7.092	8.18	0	0	0	0	0	0	0	0	0
gc-MSF-[MZ=105; RI=534.26; 148]	8.94	8.344	8.592	8.392	8.316	7.928	8.194	8.075	8.47	8.31	8.682	8.02	8.344	8.485	7.749	7.033	8.336	7.87	8.25	8.817	8.784	8.187	8.547	8.371	8.379	8.119	7.646	7.577	8.084	7.75	7.522	7.714	7.601	7.901	7.518	7.786	7.745	7.53	7.577	7.821	0	0	0	0	0	0	0	0	0
gc-MSF-[MZ=174; RI=534.24; 176]	9.213	8.459	8.73	8.855	8.294	8.541	8.527	8.283	8.454	8.288	8.838	8.2	8.27	8.57	8.21	7.459	8.527	8.342	8.234	8.686	8.915	8.555	8.669	8.727	8.778	8.694	7.951	8.201	8.636	8.024	7.763	7.872	8.211	8.068	8.067	7.996	7.932	8.247	7.92	8.482	0	0	0	0	0	0	0	0	0
gc-MSF-[MZ=128; RI=533.86; 141]	9.878	8.955	9.427	9.357	9.103	8.967	9.201	8.772	9.201	9.019	9.445	8.893	9.04	9.237	8.716	7.839	9.19	8.828	8.902	9.494	9.621	9.072	9.435	9.215	9.415	9.32	8.366	8.845	9.179	8.461	8.545	8.526	8.778	8.694	8.626	8.789	8.505	8.717	8.563	9.074	0	0	0	0	0	0	0	0	0
gc-MSF-[MZ=230; RI=533.95; 94]	11.53	10.727	11.157	11.21	10.816	10.92	10.8	10.532	11.003	10.831	11.138	10.84	10.754	11.129	10.564	9.061	10.956	10.704	10.603	11.088	11.451	11.016	11.052	10.872	11.159	11.117	10.205	10.714	11.01	10.482	9.999	10.016	10.707	10.404	10.531	10.341	10.349	10.726	10.441	10.987	0	0	0	0	0	0	0	0	0
gc-MSF-[MZ=216; RI=534.23; 76]	9.292	8.579	8.871	9.042	8.373	8.712	8.638	8.427	8.532	8.372	8.976	8.309	8.238	8.675	8.361	7.495	8.631	8.502	8.306	8.753	9.024	8.71	8.765	8.829	8.939	8.864	8.035	8.405	8.82	8.028	7.875	7.977	8.368	8.107	8.259	8.133	7.917	8.419	7.99	8.682	0	0	0	0	0	0	0	0	0
gc-MSF-[MZ=387; RI=571.68; 5]	7.641	8.297	7.641	6.829	7.097	7.244	7.4	7.783	7.928	8.014	6.973	8.101	7.891	7.534	7.361	7.957	6.859	7.833	6.206	4.919	7.708	7.178	6.672	7.463	7.317	7.582	7.366	7.94	8.159	8.16	7.777	7.274	7.373	7.447	7.612	7.545	8.249	7.777	7.802	7.512	8.34	8	7.549	7.624	7.86	7.84	8.444	8.15	7.61
gc-MSF-[MZ=175; RI=534.24; 137]	9.13	8.472	8.715	8.816	8.247	8.488	8.468	8.286	8.416	8.256	8.828	8.167	8.229	8.62	8.154	7.38	8.475	8.315	8.149	8.651	8.945	8.534	8.637	8.668	8.73	8.646	7.955	8.13	8.602	7.959	7.725	7.827	8.163	7.981	8.028	7.952	7.832	8.167	7.859	8.45	0	0	0	0	0	0	0	0	0
gc-MSF-[MZ=376; RI=534.24; 2]	9.637	9.113	9.477	9.888	8.939	9.443	9.365	9.1	9.103	8.946	9.578	8.955	8.91	9.472	9.15	7.879	9.253	9.277	8.829	9.288	10.045	9.589	9.377	9.501	9.777	9.697	8.665	9.209	9.683	8.615	8.319	8.398	9.244	8.739	9.087	8.753	8.526	9.278	8.612	9.553	0	0	0	0	0	0	0	0	0
gc-MSF-[MZ=358; RI=571.65; 3]	9.059	9.6	9.117	8.507	8.946	8.378	8.3	9.032	9.427	9.534	8.38	9.572	8.882	8.501	8.482	8.983	8.051	9.18	8.277	8.584	8.941	8.401	8.443	8.514	8.691	9.038	8.511	9.292	9.519	9.647	9.038	8.361	8.628	8.91	9.043	8.866	9.656	9.176	9.381	9.036	9.401	8.912	9.096	8.624	9.352	9.149	9.775	9.642	8.923
lc_pos-Peak_057448	12.991	13.429	12.686	13.274	13.015	12.838	13.306	13.429	13.087	12.771	13.051	13.092	13.375	13.092	13.489	13.837	12.79	13.611	13.174	12.87	13.538	13.259	12.841	13.446	13.361	13.062	12.689	13.623	13.545	13.579	13.811	13.2	13.484	13.335	13.411	13.326	13.949	13.372	13.788	13.434	9.648	11.26	10.386	10.467	11.033	10.793	0.9	11.185	10.965
gc-MSF-[MZ=315; RI=571.66; 46]	8.674	9.119	8.709	8.043	8.45	7.936	7.945	8.523	8.979	9.036	7.96	9.109	8.764	8.39	8.03	8.615	7.576	8.75	7.638	8.016	8.747	7.946	7.987	8.097	8.214	8.525	8.094	8.877	9.054	9.093	8.56	8.036	8.125	8.465	8.529	8.447	9.143	8.711	8.789	8.529	9.029	8.583	8.571	8.212	8.855	8.63	9.374	9.089	8.475
gc-MSF-[MZ=233; RI=534.21; 47]	9.854	9.04	9.416	9.625	8.918	9.195	9.156	9.009	9.078	8.929	9.481	8.871	8.741	9.197	8.891	7.827	9.182	9.058	8.815	9.291	9.61	9.293	9.295	9.257	9.494	9.422	8.521	8.979	9.427	8.508	8.266	8.359	9	8.668	8.886	8.665	8.452	9.04	8.515	9.313	0	0	0	0	0	0	0	0	0
lc_pos-Peak_057056	15.035	15.674	14.856	15.287	15.287	14.991	15.44	15.709	15.207	15.236	15.187	15.407	15.59	15.262	15.533	15.847	14.944	15.777	15.47	15.27	15.777	15.502	15.27	15.47	15.564	15.244	14.98	15.553	15.868	15.628	16.097	15.45	15.784	15.628	15.74	15.586	16.183	15.695	15.784	15.658	12.038	13.523	12.738	12.674	13.241	13.037	9.785	13.241	13.133
gc-MSF-[MZ=234; RI=534.21; 38]	9.411	8.625	9.023	9.224	8.548	8.818	8.738	8.513	8.701	8.532	9.148	8.485	8.014	8.479	8.55	7.566	8.809	8.694	8.395	8.925	8.841	8.916	8.925	8.956	9.128	9.079	8.145	8.593	9.009	7.816	7.896	8.058	8.615	8.292	8.4	8.252	7.741	8.654	7.741	8.877	0	0	0	0	0	0	0	0	0
gc-MSF-[MZ=173; RI=534.24; 141]	8.922	8.259	8.448	8.535	8.087	8.3	8.247	8.037	8.229	8.061	8.584	7.83	7.95	8.388	7.968	7.239	8.25	8.038	7.971	8.425	8.618	8.27	8.378	8.469	8.491	8.388	7.694	7.941	8.42	7.52	7.507	7.779	7.964	7.848	7.906	7.781	7.343	7.946	7.687	8.292	0	0	0	0	0	0	0	0	0
gc-MSF-[MZ=104; RI=534.2; 151]	8.377	7.844	7.953	7.848	7.781	7.504	7.86	7.442	7.798	7.696	8.144	6.943	7.87	7.947	7.391	6.82	7.855	7.231	7.636	8.241	8.051	7.675	7.973	7.937	7.821	7.516	7.213	6.927	7.434	7.036	0.888	7.319	7.239	7.35	7.043	7.402	6.886	7.047	6.533	7.262	0	0	0	0	0	0	0	0	0
gc-MSF-[MZ=214; RI=534.27; 60]	8.929	8.306	8.422	8.589	7.969	8.326	8.309	8.066	8.115	7.966	8.59	7.819	7.903	8.397	8.055	7.329	8.243	8.1	7.918	8.352	8.669	8.304	8.358	8.505	8.545	8.416	7.776	7.922	8.44	7.488	7.512	7.687	8.063	7.722	7.9	7.793	7.295	8.017	7.386	8.296	0	0	0	0	0	0	0	0	0
gc-MSF-[MZ=243; RI=571.68; 79]	7.282	8.166	7.424	6.436	6.904	6.924	7.256	7.435	7.768	7.99	6.879	7.973	7.773	7.383	0	0	0	0	0	0	0	0	0	0	0	0	0	7.604	7.937	7.961	7.572	7.184	7.227	7.31	7.439	7.479	8.077	7.467	7.554	7.34	8.15	7.799	7.422	7.502	7.686	7.759	8.271	7.996	7.419
gc-MSF-[MZ=151; RI=534.24; 92]	8.781	8.163	8.434	8.405	8.059	8.052	8.153	8.096	8.238	8.006	8.523	7.779	8.328	8.392	7.798	7.05	8.221	7.865	7.861	8.517	8.748	8.23	8.346	8.364	8.376	8.193	7.628	7.612	8.141	7.485	7.329	7.512	7.77	7.614	7.547	7.612	7.469	7.717	7.295	7.946	0	0	0	0	0	0	0	0	0
gc-MSF-[MZ=300; RI=571.66; 39]	9.429	9.959	9.542	8.918	9.301	8.727	8.62	9.36	9.851	9.948	8.769	9.892	9.312	8.912	8.768	9.333	8.385	9.542	8.682	9.008	9.359	8.771	8.862	8.828	9.075	9.384	8.889	9.667	9.86	9.937	9.442	8.733	8.93	9.313	9.378	9.273	9.984	9.536	9.676	9.405	9.734	9.225	9.49	8.947	9.734	9.464	10.179	10	9.301
gc-MSF-[MZ=88; RI=534.25; 149]	8.878	8.131	8.456	8.257	8.285	7.803	8.218	7.975	8.358	8.208	8.552	7.85	8.373	8.404	7.687	7.065	8.249	7.747	8.113	8.71	8.672	8.047	8.476	8.3	8.285	8.058	7.476	7.53	7.965	7.573	7.528	7.716	7.502	7.786	7.402	7.821	7.556	7.471	7.419	7.73	0	0	0	0	0	0	0	0	0
gc-MSF-[MZ=301; RI=571.65; 60]	8.686	9.195	8.758	8.117	8.558	7.995	7.993	8.592	9.063	9.16	8.04	9.188	8.638	8.334	8.081	8.648	7.662	8.791	7.827	8.174	8.668	7.997	8.043	8.143	8.279	8.601	8.167	8.93	9.114	9.143	8.659	8.084	8.174	8.551	8.602	8.528	9.184	8.753	8.851	8.587	9.075	8.605	8.686	8.274	8.96	8.675	9.441	9.141	8.529
gc-MSF-[MZ=218; RI=534.05; 115]	10.63	9.809	10.098	10.296	9.634	9.982	9.892	9.665	9.832	9.705	10.143	9.658	9.645	10.011	9.64	8.277	9.891	9.763	9.584	10.048	10.399	10.01	9.986	9.959	10.208	10.12	9.272	9.683	10.098	9.41	9.034	9.072	9.735	9.378	9.58	9.373	9.311	9.771	9.403	10.003	0	0	0	0	0	0	0	0	0
gc-MSF-[MZ=183; RI=534.24; 75]	9.115	8.464	8.703	8.929	8.209	8.607	8.557	8.332	8.377	8.172	8.795	8.149	8.332	8.781	8.261	7.445	8.486	8.395	8.072	8.581	9.145	8.589	8.626	8.705	8.82	8.759	7.987	8.249	8.717	7.757	7.751	7.863	8.296	7.914	8.141	8.006	7.51	8.308	7.597	8.584	0	0	0	0	0	0	0	0	0
gc-MSF-[MZ=219; RI=534.18; 106]	9.295	8.59	8.836	9.065	8.356	8.719	8.669	8.527	8.513	8.369	8.983	8.303	8.309	8.698	8.448	7.582	8.609	8.542	8.3	8.709	9.061	8.784	8.759	8.835	8.989	8.903	8.118	8.436	8.886	8.106	7.936	8.028	8.465	8.119	8.319	8.174	7.988	8.481	8.027	8.739	0	0	0	0	0	0	0	0	0
gc-MSF-[MZ=245; RI=534.14; 60]	11.461	10.654	11.094	11.078	10.727	10.761	10.727	10.456	10.89	10.754	11.028	10.696	10.727	11.121	10.451	8.949	10.859	10.57	10.509	11	11.484	10.85	10.949	10.681	11.022	10.992	10.102	10.514	10.898	10.363	9.886	9.937	10.578	10.311	10.422	10.216	10.262	10.578	10.345	10.883	0	0	0	0	0	0	0	0	0
gc-MSF-[MZ=176; RI=534.26; 122]	8.407	8.034	8.039	8.188	7.559	7.868	7.981	7.723	7.707	7.597	8.264	7.289	7.781	8.162	7.662	6.995	7.922	7.675	7.54	8.028	8.385	7.939	7.965	8.152	8.131	7.948	7.402	7.378	7.989	7.32	7.213	7.35	7.579	7.378	7.4	7.43	7.121	7.475	7.062	7.759	0	0	0	0	0	0	0	0	0
lc_neg-Peak_60766	12.074	11.399	12.275	12.242	12.052	12.242	12.217	12.107	11.75	11.322	12.357	11.801	12.065	11.928	11.265	11.275	12.214	10.946	11.864	12.039	11.685	11.949	12.276	11.997	12.385	11.616	12.272	12.134	12.109	12.134	11.68	11.803	11.83	12.114	11.697	12.3	12.465	12.13	12.13	12.109	13.058	14.057	13.995	13.653	13.73	13.975	13.61	13.804	12.922
gc-MSF-[MZ=286; RI=534.25; 24]	9.109	8.564	8.873	9.067	8.372	8.695	8.631	8.436	8.562	8.377	8.99	8.323	8.592	9.121	8.423	7.504	8.648	8.523	8.257	8.762	9.578	8.773	8.762	8.823	8.957	8.896	8.038	8.416	8.859	7.937	7.827	7.934	8.431	8.104	8.307	8.109	7.868	8.459	7.86	8.732	0	0	0	0	0	0	0	0	0
gc-MSF-[MZ=359; RI=571.64; 2]	8.25	8.722	8.218	7.69	8.051	7.619	7.746	8.246	8.565	8.622	7.604	8.669	8.194	7.891	7.754	8.311	7.291	8.349	7.298	7.414	8.158	7.618	7.476	7.793	7.85	8.149	7.841	8.497	8.674	8.686	8.235	7.726	7.821	8.047	8.185	8.069	8.735	8.296	8.433	8.166	8.741	8.307	8.172	7.947	8.451	8.264	8.962	8.721	8.148
gc-MSF-[MZ=171; RI=534.18; 138]	9.614	8.82	9.069	9.217	8.787	8.949	8.895	8.789	8.901	8.687	9.179	8.717	9.021	9.132	8.668	8.146	8.962	8.814	8.779	9.087	9.393	9.013	9.027	9.098	9.15	9.111	8.424	8.879	9.198	8.718	8.372	8.392	8.895	8.779	8.833	8.653	8.784	8.998	8.823	9.182	0	0	0	0	0	0	0	0	0
gc-MSF-[MZ=231; RI=534.12; 69]	10.29	9.523	9.821	10.069	9.321	9.655	9.602	9.424	9.545	9.391	9.938	9.345	9.266	9.658	9.35	8.055	9.621	9.512	9.263	9.736	10.146	9.73	9.739	9.697	9.944	9.859	8.997	9.403	9.838	8.984	8.7	8.794	9.446	9.07	9.273	9.084	8.856	9.496	8.966	9.762	0	0	0	0	0	0	0	0	0
gc-MSF-[MZ=207; RI=571.67; 96]	8.526	9.29	8.869	8.104	8.721	7.894	7.991	8.494	9.206	9.338	8.106	9.354	8.835	8.442	8.002	8.557	7.719	8.79	8.054	8.342	8.786	7.959	8.183	8.101	8.276	8.51	8.136	8.896	9.029	9.383	8.695	8.121	8.077	8.671	8.471	8.633	9.478	8.671	9.163	8.479	9.031	8.555	8.741	8.223	9.093	8.939	9.503	9.407	8.417
gc-MSF-[MZ=144; RI=534.05; 146]	10.727	10.094	10.393	10.408	10.027	9.996	10.072	9.77	10.186	10.076	10.456	9.924	9.73	10.253	9.742	8.431	10.177	9.927	10	10.451	10.626	10.139	10.318	10.177	10.348	10.249	9.472	9.835	10.204	9.815	9.327	9.412	9.824	9.749	9.724	9.662	9.65	9.835	9.802	10.121	0	0	0	0	0	0	0	0	0
gc-MSF-[MZ=301; RI=534.2; 48]	9.316	8.94	9.277	9.587	8.736	9.158	9.103	8.875	8.92	8.748	9.375	8.741	8.942	9.456	8.865	7.787	9.037	8.999	8.668	9.12	10.004	9.283	9.143	9.234	9.46	9.395	8.437	8.937	9.405	8.452	8.171	8.243	8.947	8.559	8.828	8.523	8.392	9.015	8.436	9.262	0	0	0	0	0	0	0	0	0
gc-MSF-[MZ=306; RI=534.26; 35]	8.516	8.156	8.223	8.58	7.709	8.267	8.246	8.059	7.85	7.732	8.442	7.595	8.018	8.491	8.028	7.233	8.092	8.078	7.585	8.11	8.879	8.3	8.152	8.451	8.524	8.398	7.654	7.881	8.427	7.364	7.345	7.492	8.017	7.505	7.869	7.599	7.246	7.996	7.203	8.269	0	0	0	0	0	0	0	0	0
lc_pos-Peak_009699	17.56	17.368	16.855	17.099	17.099	16.963	16.855	16.963	17.099	17.099	17.56	16.963	17.099	16.699	17.594	17.197	17.421	17.044	17.044	17.197	17.421	16.686	17.197	17.594	17.197	17.421	17.197	17.494	17.319	16.959	16.959	16.853	16.853	16.853	17.093	17.319	17.319	17.319	17.319	16.959	17.079	16.422	16.902	16.902	16.902	17.002	17.407	16.737	16.737
gc-MSF-[MZ=115; RI=534.01; 212]	10.84	10.049	10.352	10.285	10.182	9.9	10.011	9.832	10.273	10.205	10.335	9.942	10.241	10.322	9.712	8.92	10.155	9.884	10.098	10.575	10.688	10.059	10.314	9.967	10.283	10.139	9.547	9.903	10.192	9.832	9.564	9.564	9.914	9.914	9.886	9.795	9.911	9.981	9.977	10.196	0	0	0	0	0	0	0	0	0
gc-MSF-[MZ=225; RI=571.67; 66]	8.087	8.831	8.39	7.628	8.19	7.549	7.744	8.126	8.724	8.821	7.668	8.831	8.37	8.092	7.675	8.25	7.313	8.329	7.406	7.587	8.371	7.543	7.625	7.771	7.785	8.055	7.76	8.477	8.591	8.853	8.279	7.799	7.728	8.164	8.077	8.192	8.925	8.192	8.606	8.053	8.712	8.26	8.248	7.891	8.548	8.419	9.067	8.928	8.089
gc-MSF-[MZ=171; RI=529.48; 136]	8.739	8.215	8.377	8.398	8.288	9.537	8.125	8.452	8.582	8.166	8.479	8.288	8.677	9.263	8.367	8.43	8.339	8.238	8.371	8.542	9.297	8.132	8.244	10.025	8.334	8.303	8.025	8.551	8.703	8.961	8.195	8.391	8.617	8.691	8.666	8.28	9.341	8.884	8.997	8.993	0	0	0	0	0	0	0	0	0
gc-MSF-[MZ=246; RI=534.22; 53]	10.143	9.429	9.755	9.931	9.263	9.506	9.472	9.299	9.474	9.328	9.861	9.286	9.208	9.634	9.211	7.968	9.563	9.359	9.207	9.69	10.12	9.61	9.621	9.589	9.83	9.718	8.862	9.273	9.735	8.89	8.62	8.68	9.306	8.978	9.172	8.976	8.776	9.341	8.853	9.621	0	0	0	0	0	0	0	0	0
gc-MSF-[MZ=256; RI=571.67; 129]	8.012	8.58	8.049	7.403	7.882	7.445	7.614	8.022	8.437	8.479	7.424	8.541	8.212	7.888	7.557	8.145	7.178	8.145	7.145	7.084	8.106	7.406	7.324	7.612	7.625	7.879	7.625	8.273	8.431	8.517	8.038	7.539	7.572	7.852	7.926	7.923	8.645	8.047	8.255	7.903	8.569	8.144	7.952	7.788	8.277	8.173	8.78	8.6	7.904
gc-MSF-[MZ=302; RI=534.24; 30]	8.474	8.172	8.313	8.594	7.811	8.282	8.285	8.205	7.969	7.868	8.512	7.676	7.894	8.364	8.043	7.333	8.167	8.132	7.701	8.234	8.705	8.346	8.221	8.48	8.529	8.4	7.808	7.938	8.459	7.405	7.417	7.588	8.033	7.616	7.892	7.772	7.359	8.026	7.3	8.302	0	0	0	0	0	0	0	0	0
gc-MSF-[MZ=341; RI=571.67; 10]	7.69	8.38	7.703	6.979	7.332	7.314	7.512	7.86	7.945	8.046	7.206	8.092	8.056	7.666	7.418	7.988	6.966	7.91	6.511	5.477	7.82	7.273	6.876	7.507	7.395	7.685	7.459	7.951	8.21	8.284	7.863	7.345	7.4	7.503	7.736	7.617	8.367	7.821	7.958	7.612	8.401	8.038	7.654	7.678	7.923	7.979	8.466	8.26	7.711
gc-MSF-[MZ=241; RI=571.67; 82]	8.01	8.66	8.149	7.483	7.986	7.479	7.676	8.054	8.479	8.584	7.54	8.622	8.389	8.059	7.6	8.187	7.235	8.213	7.249	7.291	8.308	7.449	7.459	7.678	7.703	7.951	7.672	8.342	8.48	8.682	8.137	7.698	7.612	7.951	7.961	8.031	8.782	8.102	8.441	7.967	8.632	8.21	8.059	7.83	8.356	8.302	8.867	8.778	7.994
gc-MSF-[MZ=227; RI=571.67; 72]	7.879	8.619	8.087	7.341	7.964	7.396	7.604	7.978	8.481	8.574	7.391	8.612	8.174	7.862	7.543	8.106	7.202	8.128	7.193	7.213	8.092	7.361	7.353	7.603	7.582	7.87	7.565	8.21	8.393	8.564	8.047	7.567	7.514	7.91	7.866	7.954	8.676	7.99	8.306	7.824	8.536	8.12	8	7.765	8.324	8.23	8.837	8.686	7.868
gc-MSF-[MZ=260; RI=534.22; 29]	9.569	8.971	9.204	9.472	8.696	9.042	9.045	8.895	8.859	8.698	9.323	8.674	8.728	9.107	8.776	7.793	8.959	8.92	8.669	9.049	9.448	9.205	9.058	9.17	9.374	9.309	8.443	8.835	9.322	8.392	8.208	8.253	8.861	8.543	8.765	8.515	8.35	8.935	8.399	9.151	0	0	0	0	0	0	0	0	0
gc-MSF-[MZ=146; RI=534.1; 143]	8.689	8.075	8.252	8.37	7.973	8.077	8.252	7.913	8.039	7.792	8.429	7.609	7.98	8.257	7.862	7.253	8.109	7.844	7.742	8.26	8.529	8.072	8.307	8.363	8.366	8.217	7.548	7.712	8.142	7.34	7.535	7.696	7.813	7.563	7.572	7.796	7.242	7.748	7.098	8.016	0	0	0	0	0	0	0	0	0
gc-MSF-[MZ=316; RI=571.66; 32]	7.686	8.407	7.747	7.112	7.489	7.379	7.516	7.96	8.129	8.233	7.212	8.239	7.827	7.472	7.476	8.037	7.078	7.963	6.831	6.067	7.641	7.302	6.915	7.534	7.445	7.721	7.482	8.024	8.26	8.243	7.923	7.393	7.434	7.596	7.799	7.695	8.292	7.901	7.912	7.702	8.433	8.069	7.744	7.705	8.031	7.939	8.571	8.28	7.738
gc-MSF-[MZ=342; RI=571.67; 10]	7.625	8.405	7.739	6.996	7.509	7.309	7.493	7.891	8.152	8.23	7.232	8.267	7.732	7.435	7.424	7.977	7.065	7.879	6.82	6.09	7.603	7.268	6.9	7.497	7.345	7.652	7.452	7.964	8.204	8.166	7.907	7.361	7.395	7.572	7.739	7.706	8.26	7.808	7.831	7.597	8.358	7.998	7.711	7.664	8.006	7.844	8.564	8.157	7.676
gc-MSF-[MZ=113; RI=571.71; 233]	8.432	8.91	8.582	8.101	8.524	7.676	8.084	8.34	8.852	8.99	8.166	8.985	8.935	8.596	7.888	8.318	7.806	8.552	8.098	8.265	8.891	7.861	8.157	8.002	8.232	8.304	8.135	8.691	8.795	9.114	8.356	7.89	8.184	8.51	8.273	8.382	9.405	8.388	8.691	8.452	8.78	8.359	8.226	7.949	8.52	8.43	8.975	8.886	8.138
lc_pos-Peak_004112	11.51	10.995	10.815	11.101	10.592	11.243	10.806	10.939	10.756	10.766	11.445	11.096	10.818	10.726	11.117	11.315	10.901	10.792	10.864	10.771	10.82	11.325	11.071	10.672	10.837	11.205	11.151	10.516	11.059	10.281	10.755	10.673	10.885	10.5	10.757	10.702	10.674	10.875	10.427	10.843	11.418	11.467	11.474	11.253	11.451	10.705	11.23	11.158	11.242
gc-MSF-[MZ=276; RI=534.17; 22]	10.234	9.594	9.885	10.15	9.363	9.711	9.705	9.514	9.602	9.434	10.007	9.427	9.399	9.948	9.447	8.134	9.676	9.594	9.327	9.777	10.348	9.865	9.789	9.783	10.042	9.967	9.063	9.493	9.96	9.046	8.767	8.866	9.534	9.168	9.414	9.164	8.93	9.577	9.006	9.824	0	0	0	0	0	0	0	0	0
gc-MSF-[MZ=277; RI=534.19; 23]	8.566	8.14	8.163	8.467	7.636	8.15	8.184	8.131	7.763	7.694	8.4	7.552	7.788	8.287	7.926	7.268	8.07	8.006	7.606	8.057	8.6	8.186	8.08	8.356	8.404	8.265	7.696	7.794	8.353	7.257	7.32	7.543	7.938	7.533	7.773	7.592	7.183	7.912	7.025	8.156	0	0	0	0	0	0	0	0	0
lc_pos-Peak_004281	11.478	11.04	10.951	11.294	10.841	11.355	10.895	11.064	11.045	10.749	11.576	11.279	11.115	10.967	11.239	11.326	10.891	10.822	10.877	11.054	11.004	11.461	11.196	10.665	10.884	11.323	11.189	10.586	11.15	10.563	10.988	10.825	10.954	10.47	10.949	10.812	11.042	11.065	10.718	10.863	11.558	11.541	11.535	11.272	11.461	10.925	11.295	11.415	11.334
lc_pos-Peak_004363	11.559	11.061	10.96	11.231	10.943	11.231	11.136	11.16	11.099	11.032	11.482	11.243	11.131	11.141	11.1	11.431	10.844	11.101	11.159	11.116	11.234	11.498	11.214	10.785	11.126	11.295	11.237	10.916	11.132	10.576	10.854	10.684	11.113	10.776	10.869	10.779	11.162	10.925	10.795	10.904	11.409	11.712	11.534	11.288	11.537	11.007	11.449	11.459	11.479
gc-MSF-[MZ=285; RI=571.67; 38]	7.714	8.61	8.058	7.24	7.904	7.345	7.584	7.95	8.405	8.499	7.463	8.512	8.075	7.788	7.472	8.028	7.182	8.055	7.213	7.228	7.97	7.333	7.295	7.576	7.525	7.776	7.525	8.098	8.338	8.537	8.08	7.572	7.447	7.892	7.806	7.919	8.649	7.904	8.278	7.732	8.484	8.086	7.993	7.719	8.299	8.177	8.764	8.59	7.769
lc_pos-Peak_004508	10.076	9.528	9.254	9.682	9.124	9.855	9.493	9.36	9.646	9.457	10.036	9.619	9.604	9.711	9.705	10.095	9.175	9.538	9.626	9.601	9.595	9.998	9.438	9.177	9.624	9.828	9.797	9.022	9.463	8.309	9.232	9.144	9.586	8.851	9.134	9.16	9.472	9.375	8.991	9.464	9.8	10.006	9.839	9.636	9.871	9.561	9.969	9.801	9.656
gc-MSF-[MZ=143; RI=534.04; 160]	10.023	9.452	9.602	9.802	9.197	9.403	9.447	9.243	9.338	9.252	9.753	9.224	9.501	9.625	9.186	8.379	9.404	9.327	9.307	9.581	10.042	9.542	9.539	9.451	9.775	9.654	8.973	9.303	9.703	9.115	8.916	8.892	9.376	9.194	9.292	9.106	9.1	9.417	9.248	9.647	0	0	0	0	0	0	0	0	0
gc-MSF-[MZ=129; RI=571.74; 217]	9.865	10.042	9.854	9.563	9.888	8.789	9.474	9.443	10	10.217	9.631	10.179	10.091	9.611	9.01	9.239	9.191	9.775	9.75	9.769	10.166	9.219	9.589	9.082	9.682	9.568	9.531	9.838	10.05	10.498	9.452	9.009	9.627	9.686	9.478	9.593	10.793	9.545	10.05	9.818	9.592	9.151	9.238	8.819	9.554	9.541	9.928	10.003	9.08
lc_pos-Peak_004290	10.839	10.113	10.122	10.637	10.11	10.576	10.345	10.371	10.413	10.185	10.854	10.61	10.515	10.176	10.482	10.503	10.062	10.342	10.432	10.55	10.493	10.628	10.323	10.215	10.375	10.572	10.507	10.13	10.427	9.869	10.178	9.932	10.26	9.97	10.03	10.018	10.281	10.332	10.067	10.254	10.769	10.864	10.755	10.683	10.721	10.032	10.675	10.814	10.441
gc-MSF-[MZ=274; RI=534.04; 12]	12.072	11.556	11.936	12.105	11.71	11.646	11.581	11.426	11.789	11.804	11.983	11.646	11.516	12.289	11.6	9.952	11.84	11.626	11.427	11.904	12.386	11.857	11.821	11.787	12.047	11.904	11.016	11.555	11.881	11.315	10.793	10.835	11.596	11.259	11.342	11.13	11.238	11.543	11.277	11.862	0	0	0	0	0	0	0	0	0
gc-MSF-[MZ=348; RI=534.22; 19]	8.728	8.477	8.596	9.004	8.08	8.648	8.586	8.423	8.236	8.131	8.774	8.086	8.312	8.727	8.379	7.501	8.393	8.488	8.046	8.437	9.102	8.712	8.497	8.768	8.891	8.826	8.002	8.381	8.833	7.917	7.734	7.852	8.392	7.931	8.283	7.981	7.794	8.403	7.816	8.684	0	0	0	0	0	0	0	0	0
gc-MSF-[MZ=148; RI=571.74; 286]	9.345	9.447	9.333	9.031	9.271	8.239	9.008	8.844	9.393	9.584	9.146	9.621	9.484	8.951	8.499	8.645	8.697	9.213	9.295	9.18	9.447	8.691	9.081	8.589	9.147	8.985	9.013	9.235	9.525	9.821	8.864	8.458	9.166	9.126	8.892	9.059	10.118	8.913	9.427	9.317	8.947	8.632	8.462	8.251	8.9	8.835	9.208	9.233	8.401
gc-MSF-[MZ=149; RI=571.75; 238]	9.171	9.336	9.179	8.82	9.144	8.107	8.828	8.74	9.266	9.487	8.985	9.529	9.354	8.82	8.33	8.54	8.511	9.042	9.092	9.038	9.307	8.504	8.943	8.459	8.997	8.831	8.831	9.121	9.395	9.683	8.727	8.345	8.958	8.989	8.726	8.938	9.927	8.763	9.309	9.125	8.853	8.562	8.387	8.146	8.793	8.712	9.161	9.161	8.302
lc_pos-Peak_004503	10.234	9.813	9.657	10.019	9.522	10.107	9.768	9.711	9.903	9.656	10.283	9.917	9.817	9.93	9.823	10.162	9.493	9.675	9.874	9.897	9.861	10.193	9.882	9.586	9.876	10.093	9.818	9.528	9.791	8.897	9.607	9.617	9.759	9.36	9.574	9.551	9.63	9.705	9.444	9.738	10.219	10.268	10.137	9.901	10.183	9.751	10.116	9.922	9.879
gc-MSF-[MZ=275; RI=534.15; 13]	10.92	10.398	10.66	10.897	10.28	10.493	10.553	10.428	10.437	10.357	10.769	10.308	10.229	10.754	10.318	8.902	10.486	10.423	10.201	10.608	11.095	10.693	10.614	10.564	10.79	10.737	9.99	10.404	10.772	10.067	9.735	9.798	10.436	10.064	10.281	10.031	10.003	10.471	10.046	10.72	0	0	0	0	0	0	0	0	0
lc_pos-Peak_004185	16.575	16.225	16.263	16.318	16.08	16.38	16.225	16.508	16.225	16.177	16.575	16.263	16.263	16.447	16.292	16.402	16.125	16.125	16.347	16.172	16.402	16.292	16.402	15.933	16.467	16.292	16.467	16.225	16.388	15.74	16.467	16.337	16.183	16.134	16.097	16.277	16.337	16.225	16	16	16.29	16.737	16.737	16.494	16.664	16.232	16.664	16.494	16.422
lc_pos-Peak_067900	10.763	10.331	10.278	10.259	10.105	10.284	10.037	10.059	10.298	10.35	10.701	10.596	10.519	10.347	10.454	10.538	10.224	9.665	10.463	10.481	10.772	10.589	10.515	9.837	10.11	10.396	10.345	9.724	10.404	10.069	10.139	10.136	10.336	10.159	10.183	9.908	10.344	10.105	9.974	10.091	10.655	10.797	10.545	10.365	10.807	10.441	10.591	10.572	10.603
lc_pos-Peak_064937	0	0	0	0	0	0	0	0	0	0	0	0	0	0	12.55	11.406	7.692	10.465	12.048	9.597	8.324	11.38	9.466	5.99	11.821	2.177	13.149	8.157	0	0	9.149	9.993	8.82	10.472	11.276	8.997	10.527	6.653	0	5.074	12.738	10.395	13.523	14.578	11.051	13.954	13.556	11.223	13.55
lc_pos-Peak_053416	0	0	0	0	0	0	0	0	0	0	0	0	0	0	13.39	12.282	10.147	11.599	13.002	10.614	9.124	10.685	9.945	6.238	12.712	6.849	14.007	9.693	2.689	4.059	9.761	9.674	10.081	11.795	12.261	9.681	11.263	9.735	5.07	8.383	13.322	10.94	13.918	14.829	12.063	14.159	14.578	12.068	14.409
lc_pos-Peak_037526	10.299	4.521	0	10.552	9.639	10.413	9.216	1.902	10.023	8.463	10.661	8.971	11.693	9.841	10.11	11.575	7.566	11.132	9.187	11.599	10.733	2.063	9.679	10.991	11.688	11.839	10.916	10.021	0	0	10.477	10.076	9.706	0	6.392	9.513	10.595	8.864	12.073	9.87	9.745	10.836	11.626	13.376	11.042	10.678	13.601	13.327	9.096
lc_neg-Peak_33089	9.446	5.206	0.734	9.746	7.82	11.487	10.72	15.157	0	13.825	14.782	0	10.43	0.227	10.964	10.181	10.843	12.257	14.01	10.127	10.321	10.072	10.146	9.974	11.923	9.143	11.997	8.232	0	1.25	10.709	9.597	12.063	12.515	13.36	8.21	9.853	9.057	10.194	0	14.213	12.084	9.864	15.312	9.57	14.434	1.547	7.567	8.227
lc_pos-Peak_053415	0	0	0	0	0	0	0	0	0	0	0	0	0	0	12.345	10.813	8.412	10.161	11.874	8.566	1.931	10.004	7.561	0.767	11.5	0	12.833	0	0	0	0	0	0	0	0	0	0	0	0	0	11.748	1.852	12.555	13.364	10.61	12.761	13.213	10.314	13.247
lc_pos-Peak_107379	9.201	4.521	0	9.962	7.151	11.221	10.412	15.407	0	13.515	14.891	0	10.121	0	11.153	10.002	10.453	12.179	14.169	9.761	10.371	10.154	10.124	9.784	11.699	9.169	11.709	7.451	0	0	10.48	9.433	11.734	12.073	13.139	0.11	10.12	8.891	9.711	0	14.433	11.982	9.906	15.104	9.525	14.077	8.249	0.226	9.104
gc-MSF-[MZ=147; RI=300.78; 108]	0	0	0	0	0	0	0	0	0	0	0	0	0	0	8.654	8.823	8.724	8.465	8.06	6.852	8.226	8.064	8.422	2.562	8.573	8.171	8.781	0	0	0	0	0	0	0	0	0	0	0	0	0	9.863	9.931	8.676	10.098	0	9.967	9.019	0	8.881
lc_pos-Peak_068177	0	0	0	0	0	0	0	0	0	0	0	0	0	0	9.837	9.507	10.075	6.504	6.616	9.876	9.314	8.992	9.433	9.671	9.575	10.255	10.432	9.668	3.676	8.854	3.356	9.177	9.501	0	9.749	7.035	5.382	10.387	9.575	9.597	0	0	0	0	0	0	0	0	0
lc_neg-Peak_21324	0	0	0	0	0	0	0	0	0	0	0	0	0	0	10.381	9.709	11.402	9.496	9.946	9.858	3.006	2.644	9.27	2.406	9.642	9.411	11.352	9.166	0	1.25	4.4	9.935	11.178	8.376	9.73	9.65	0.759	8.35	0	10.023	13.407	13.653	13.843	14.405	13.433	13.3	12.188	13.433	13.311
lc_neg-Peak_34606	9.423	5.206	7.371	7.684	0.113	10.668	11.393	15.528	0	13.154	15.528	0	9.154	0.227	11.323	9.579	9.393	12.033	13.578	9.778	9.79	11.23	9.084	10.175	11.141	5.532	12.304	0	0	1.25	10.938	3.168	12.305	12.646	13.22	1.15	9.977	6.043	8.174	0	14.517	12.498	9.429	15.262	10.525	14.582	1.547	1.733	8.965
lc_pos-Peak_052533	0	0	0	0	0	0	0	0	0	0	0	0	0	0	9.141	6.227	9.718	10.011	0.322	9.484	10.745	10.972	0.556	9.53	9.769	0	6.655	0	0	0	0	0	0	0	0	0	0	0	0	0	0	0	0	0	0	0	0	0	0
lc_pos-Peak_048635	0	0	0	0	0	0	0	0	0	0	0	0	0	0	11.799	10.977	9.362	10.166	11.581	9.476	1.931	10.002	8.373	0.767	11.406	0	12.661	0	0	0	0	0	0	0	0	0	0	0	0	0	11.997	9.712	12.9	13.934	10.709	13.444	12.859	10.802	12.868
lc_neg-Peak_46225	0	10.678	9.507	0.563	9.33	0	9.964	3.728	9.31	0.345	11.71	0	9.598	0.227	10.157	10.346	10.169	9.829	9.579	0.34	10.855	10.204	10.419	2.406	10.687	6.043	10.011	9.554	9.919	9.69	10.098	11.065	10.128	0	9.513	9.709	10.464	9.094	4.799	0	10.841	11.11	10.232	10.23	10.207	11.345	1.547	10.618	0.341
lc_neg-Peak_35012	0	0	0	0	0	0	0	0	0	0	0	0	0	0	11.054	11.961	10.633	11.07	9.116	0.34	3.006	10.431	10.547	9.909	9.489	9.625	10.257	10.354	0	9.618	10.663	10.79	9.062	0	9.181	9.685	7.262	9.996	9.508	0	9.603	10.918	10.751	10.783	10.65	9.9	9.486	10.845	0.341
lc_neg-Peak_31454	0	0	0	0	0	0	0	0	0	0	0	0	0	0	10.192	10.098	7.667	8.827	9.919	9.707	9.515	9.101	6.486	9.061	9.166	9.131	10.153	0	0	10.294	4.4	9.092	9.881	4.388	9.998	1.15	7.857	9.528	9.585	8.57	10.627	10.648	7.513	10.415	6.329	10.993	7.4	10.155	9.756
lc_pos-Peak_070685	0	0	0	0	0	0	0	0	0	0	0	0	0	0	11.502	9.623	0.11	9.939	10.994	6.67	1.931	10.111	7.285	0.767	10.641	0	10.484	0	0	0	0	0	0	0	0	0	0	0	0	0	11.814	9.11	12.943	13.469	10.132	11.994	12.359	4.881	11.42
lc_neg-Peak_21327	0	0	0	0	0	0	0	0	0	0	0	0	0	0	9.215	9.113	10.137	5.508	6.618	9.726	9.126	2.644	9.387	9.674	9.304	9.654	10.253	0	0	0	0	0	0	0	0	0	0	0	0	0	0	0	0	0	0	0	0	0	0
lc_pos-Peak_039532	0	0	0	0	0	0	0	0	0	0	0	0	0	0	9.691	8.848	9.105	9.783	10.701	9.939	1.931	8.947	8.11	0.767	7.274	10.46	11.25	0	10.008	0	10.131	9.439	11.137	10.256	10.795	9.196	0.107	10.174	8.924	10.562	10.01	10.161	8.021	10.811	0.233	9.709	11.179	9.735	0.228
lc_pos-Peak_014502	0	0	0	0	0	0	0	0	0	0	0	0	0	0	9.986	9.633	10.093	9.638	9.785	9.485	1.931	9.177	8.328	8.324	9.457	8.577	10.592	8.558	2.845	8.387	9.438	9.762	10.278	8.997	9.802	8.345	6.337	8.387	3.71	9.499	11.982	12.131	11.926	12.411	11.661	11.63	10.771	11.735	11.769
lc_pos-Peak_030992	8.47	4.521	6.793	9.796	8.995	9.61	7.679	7.683	9.248	9.471	8.002	9.543	9.988	7.853	9.951	10.419	9.148	9.188	9.355	9.149	9.004	9.806	9.156	9.957	8.608	10.422	10.206	7.431	0	5.07	9.433	8.816	8.375	5.368	8.571	7.82	5.672	7.595	9.923	7.56	10.444	10.124	10.903	10.511	12.023	9.521	9.498	10.658	11.124
lc_neg-Peak_15762	0	5.206	6.282	0.563	5.356	9.353	2.393	10.901	0	11.314	10.53	4.856	0.677	7.165	10.623	9.316	8.845	10.075	11.387	5.908	9.161	12.252	7.672	2.406	10.886	4.154	11.854	7.9	2.6	1.25	9.556	10.134	8.22	10.917	10.62	7.761	11.502	7.848	3.45	0	12.02	9.881	13.352	13.341	11.314	13.653	13.372	11.436	14.293
lc_neg-Peak_21340	0	0	0	0	0	0	0	0	0	0	0	0	0	0	9.253	9.622	9.235	9.499	7.826	9.206	9.026	9.551	10.109	2.406	6.057	9.146	10.08	0	0	0	0	0	0	0	0	0	0	0	0	0	0	0	0	0	0	0	0	0	0
lc_pos-Peak_034689	10.214	4.521	10.361	9.596	10.017	10.963	9.478	9.509	9.841	10.014	9.693	9.591	9.7	11.128	10.084	9.599	6.77	9.079	9.443	9.832	9.939	9.028	8.392	11.07	6.499	9.453	9.091	8.322	6.361	9.241	3.356	9.349	9.245	9.517	9.132	9.176	9.673	7.761	9.873	10.36	1.859	1.852	0.888	7.305	0.233	2.481	0.9	0.226	0.228
lc_neg-Peak_28665	0	0	0	0	0	0	0	0	0	0	0	0	0	0	10.741	9.696	9.7	10.661	9.161	10.23	9.411	9.036	6.723	2.406	10.438	9.588	9.126	0	7.38	1.25	4.4	3.168	7.251	5.16	0.43	1.15	0.759	0	0	0	10.742	10.7	9.72	10.252	9.845	9.376	10.06	7.708	7.142
lc_pos-Peak_068173	0	0	0	0	0	0	0	0	0	0	0	0	0	0	9.915	9.91	10.276	9.622	9.534	9.375	1.931	2.063	0.556	0.767	8.595	7.418	11.157	0	0	0	0	0	0	0	0	0	0	0	0	0	13.571	13.649	13.626	14.131	13.104	13.174	11.3	13.458	13.084
lc_neg-Peak_56218	10.576	10.584	10.007	0.563	11.444	11.45	10.136	3.728	11.411	10.471	3.606	10.753	9.895	10.269	10.631	10.748	10.199	11.3	9.8	10.137	9.441	10.387	10.783	11.07	9.943	11.792	9.639	10.531	8.58	9.927	4.4	3.168	9.587	10.322	10.101	9.743	9.767	10.674	11.109	10.116	0	0	0	0	0	0	0	0	0
lc_neg-Peak_03845	0	0	0	0	0	0	0	0	0	0	0	0	0	0	9.569	7.822	9.619	9.521	9.598	9.039	9.43	9.328	9.729	2.406	9.539	9.39	8.877	0	0	0	0	0	0	0	0	0	0	0	0	0	13.333	11.05	10.142	10.614	10.683	10.078	11.229	9.906	7.953
lc_pos-Peak_003706	0	0	0	0	0	0	0	0	0	0	0	0	0	0	9.61	9.715	9.66	9.419	9.386	8.353	9.491	2.063	9.501	0.767	9.072	9.082	9.187	0	0	0	0	0	0	0	0	0	0	0	0	0	12.22	11.047	10.045	10.469	10.531	9.927	10.775	9.729	10.108
lc_neg-Peak_36421	0	5.206	0.734	0.563	8.364	5.219	2.393	10.942	0	7.689	9.524	0	0.677	9.38	9.443	9.437	9.905	8.853	10.067	0.34	3.006	11.387	9.655	2.406	9.797	0	10.387	0	0	0	0	0	0	0	0	0	0	0	0	0	10.568	3.163	11.729	11.618	9.774	12.188	11.295	9.762	11.612
lc_neg-Peak_50281	0	0	0	0	0	0	0	0	0	0	0	0	0	0	9.465	9.356	9.968	8.803	9.457	9.557	3.006	9.093	9.599	9.724	9.348	9.482	9.55	0	0	0	0	0	0	0	0	0	0	0	0	0	0	0	0	0	0	0	0	0	0
lc_neg-Peak_32172	0	0	0	0	0	0	0	0	0	0	0	0	0	0	11.792	9.623	2.248	10.133	2.019	5.532	9.471	11.814	11.453	2.406	10.717	0	10.343	0	0	0	0	0	0	0	0	0	0	0	0	0	9.877	10.436	9.714	8.583	9.022	10.509	10.879	5.543	10.713
lc_pos-Peak_115068	0	0	0	0	0	0	0	0	0	0	0	0	0	0	10.85	11.648	10.191	12.024	9.573	9.719	1.931	2.063	10.417	0.767	0	9.112	8.605	9.795	6.646	10.625	10.799	9.603	9.434	9.869	10.548	9.809	0.107	10.349	9.676	7.47	1.859	10.278	0.888	9.55	6.788	10.864	0.9	11.347	0.228
lc_pos-Peak_063651	0	0	0	0	0	0	0	0	0	0	0	0	0	0	11.386	9.994	0.11	10.905	10.313	8.348	1.931	2.063	9.171	0.767	11.169	0	11.986	0	0	0	0	0	0	0	0	0	0	0	0	0	13.128	10.482	12.433	14.409	10.845	13.51	14.619	9.894	13.954
lc_pos-Peak_006297	9.454	4.521	9.417	7.459	8.242	10.51	13.341	10.044	9.764	9.46	8.482	8.242	10.511	11.631	9.932	9.868	9.393	9.577	10.441	6.866	9.704	13.203	9.357	9.826	9.103	10.615	9.851	7.063	0	5.67	3.356	2.479	13.065	10.091	8.495	8.998	7.584	8.345	10.496	11.674	10.974	9.966	9.477	10.177	9.817	10.738	10.316	10.871	11.465
lc_neg-Peak_38414	0	10.804	0.734	9.415	0.113	0	2.393	10.037	10.092	10.041	3.606	10.38	10.068	0.227	1.921	9.894	2.248	10.473	10.719	9.582	10.109	10.445	1.921	2.406	0.398	0	10.211	10.03	10.802	10.424	11.322	10.99	10.426	10.212	10.79	10.632	10.784	10.029	10.669	10.022	11.127	10.845	10.527	2.56	10.469	10.832	10.959	10.296	9.883
lc_pos-Peak_058278	0	0	0	0	0	0	0	0	0	0	0	0	0	0	10.587	9.559	9.037	10.259	6.834	9.736	9.333	9.168	0.556	0.767	9.67	9.307	6.627	0	0	0	0	0	0	0	0	0	0	0	0	0	0	0	0	0	0	0	0	0	0
lc_pos-Peak_001654	0	0	0	0	0	0	0	0	0	0	0	0	0	0	9.925	10.09	0.11	9.492	6.81	0	10.033	11.137	0.556	0.767	9.008	9.674	7.41	0	0	0	0	0	0	0	0	0	0	0	0	0	0	0	0	0	0	0	0	0	0
lc_pos-Peak_102199	0	4.521	0	0.111	0	0	0	10.167	0	11.259	10.141	0	0	0	10.774	0.808	0.11	9.633	10.869	0	1.931	12.038	0.556	0.767	10.474	0	11.628	0	0	0	9.18	9.849	0.111	10.722	10.695	0.11	11.767	0	0	0	12.012	1.852	13.185	12.888	11.118	12.973	13.665	11.382	13.496
lc_pos-Peak_007801	9.799	4.521	8.4	9.195	9.5	9.808	0	1.902	9.238	10.043	10.219	9.659	6.409	5.416	9.666	9.888	10.245	9.626	9.381	9.486	10.024	2.063	9.058	9.823	10.403	8.324	9.597	9.774	5.84	8.32	9.01	8.958	0.111	7.073	9.805	8.678	10.123	8.553	3.342	8.997	9.05	8.863	10.415	10.371	8.888	9.144	9.681	9.621	10.514
lc_neg-Peak_61682	0	0	0	0	0	0	0	0	0	0	0	0	0	0	9.245	2.265	9.644	9.687	9.03	7.935	3.006	2.644	10.275	10.305	9.402	10.44	9.662	10.467	9.611	10.256	4.4	9.137	10.202	10.79	10.547	10.261	10.047	10.784	10.997	10.459	0	0	0	0	0	0	0	0	0
lc_neg-Peak_22107	0	0	0	0	0	0	0	0	0	0	0	0	0	0	9.956	8.553	9.295	9.595	8.82	9.449	3.006	10.895	9.986	9.729	9.173	5.55	9.53	0	0	0	0	0	0	0	0	0	0	0	0	0	0	0	0	0	0	0	0	0	0
lc_neg-Peak_61656	9.694	5.206	8.405	7.56	10.009	10.385	8.925	9.448	9.386	6.999	3.606	0	0.677	8.886	9.505	9.143	10.12	10.219	9.498	9.354	9.316	9.44	10.591	10.622	9.977	10.83	10.075	10.909	9.958	10.752	4.4	9.499	10.58	11.127	10.98	10.645	10.443	11.159	11.479	10.865	0	0	0	0	0	0	0	0	0
lc_neg-Peak_11902	0	9.295	8.361	0.563	0.113	0	2.393	3.728	0	0.345	3.606	0	0.677	9.852	1.921	2.265	8.893	0.342	2.019	4.718	3.006	2.644	6.457	2.406	9.274	5.49	9.215	0	0	8.203	4.4	3.168	0.596	0	0.43	1.15	0.759	0	0	9.194	12.095	11.596	10.158	10.289	9.965	10.333	10.013	9.716	10.269
lc_neg-Peak_12277	0	0	0	0	0	0	0	0	0	0	0	0	0	0	6.319	2.265	6.884	0.342	6.479	4.711	3.006	2.644	6.33	7.832	6.034	3.295	7.53	0	0	0	0	0	0	0	0	0	0	0	0	0	9.533	8.847	9.588	10.042	10.054	9.382	8.092	10.552	10.757
lc_neg-Peak_08601	6.137	5.206	0.734	6.547	0.113	0	7.376	3.728	0	8.067	3.606	0	0.677	0.227	1.921	2.265	2.248	0.342	2.019	6.083	3.006	2.644	1.921	2.406	0.398	3.542	9.03	0	0	0	0	0	0	0	0	0	0	0	0	0	3.528	3.163	9.595	2.56	9.052	3.925	6.943	10.505	9.711
lc_pos-Peak_047506	11.852	9.599	10.766	11.496	11.506	10.399	10.665	10.61	11.255	10.952	10.381	10.954	11.538	9.559	12.258	12.155	11.554	12.366	11.334	11.814	11.646	11.314	11.127	9.587	12.206	12.681	11.643	10.15	9.681	10.122	9.941	10.243	10.174	9.798	10.136	9.616	9.642	10.215	10.62	9.656	9.524	9.39	10.009	10.681	9.461	2.481	9.52	9.34	10.999
lc_neg-Peak_12228	11.207	10.587	11.19	11.129	11.944	11.37	10.759	10.411	12.27	11.928	10.434	11.899	11.472	10.45	12.952	12.747	12.161	12.547	12.248	11.558	12.362	11.462	12.494	10.009	12.157	12.812	11.833	11.487	11.096	10.967	11.66	11.592	11.115	11.758	11.625	11.671	11.175	11.425	12.24	10.498	0	0	0	0	0	0	0	0	0
lc_neg-Peak_14190	9.873	11.505	10.378	10.373	11.936	9.6	10.931	9.905	11.71	11.798	9.993	11.622	11.117	9.933	12.692	13.246	12.204	12.378	11.298	10.257	10.513	10.76	12.083	11.494	11.049	10.861	11.908	11.83	9.758	10.911	12.216	12.351	10.488	9.411	11.422	11.12	9.658	11.599	10.564	9.85	10.209	10.638	11.14	11.461	10.13	11.495	11.132	10.15	11.557
lc_pos-Peak_014576	11.606	10.179	11.319	11.043	12.17	11.313	11.215	9.773	12.047	11.486	11.326	11.872	10.974	11.486	12.452	12.586	11.339	11.209	11.5	11.585	11.69	10.901	11.283	12.443	11.445	11.186	11.918	11.46	10.531	11.07	10.508	10.651	10.603	9.38	10.571	10.957	11.258	11.184	10.592	11.118	11.643	13.158	6.063	12.114	0.233	12.123	0.9	0.226	0.228
lc_pos-Peak_016250	12.306	13.354	12.705	12.451	14.01	11.686	12.461	10.071	13.883	13.997	11.736	13.894	13.117	11.629	14.944	15.27	14.101	14.617	13.079	12.366	12.381	13.446	14.271	13.458	13.023	13.317	14.089	14.448	11.86	13.079	14.341	14.26	12.157	10.545	13.53	13.736	11.822	13.749	13.09	11.494	12.384	12.837	10.959	12.726	11.154	12.298	11.437	10.417	11.655
lc_pos-Peak_033522	11.601	10.543	10.967	11.684	11.79	10.634	11.392	10.97	12.004	11.629	10.873	11.747	11.601	11.457	12.249	12.773	12	12.721	11.881	12.132	12.527	11.997	12.138	10.273	12.676	12.597	12.196	12.273	11.963	11.698	11.611	11.769	12.043	11.53	11.939	11.653	11.916	11.903	12.133	11.248	0	0	0	0	0	0	0	0	0
lc_pos-Peak_010841	11.521	11.867	11.508	12.085	11.859	11.733	11.816	12.598	12.059	11.864	11.447	11.793	12.091	12.091	12.443	12.333	12.11	12.116	12.069	12.252	12.672	11.897	12.252	11.717	12.261	11.988	12.349	11.648	11.482	11.606	12.294	12.149	11.613	12.357	11.545	11.521	11.714	11.35	11.73	11.345	13.745	12.654	11.667	12.682	11.102	12.616	11.158	11.36	10.889
lc_pos-Peak_030334	12.164	11.885	10.931	11.203	11.141	13.651	12.096	10.334	11.788	11.001	10.256	11.049	10.925	12.083	14.017	13.099	12.349	13.642	12.167	12.851	12.503	12.712	10.802	13.783	13.121	12.425	11.472	11.957	10.449	9.381	10.043	9.769	10.593	9.936	10.297	8.568	10.439	10.53	9.806	10.494	10.253	9.644	9.822	10.216	11.834	10.197	7.16	11.558	11.2
gc-MSF-[MZ=155; RI=676.82; 195]	8.497	8.061	8.167	8.459	9.029	8.909	8.31	8.343	9.15	9.115	7.709	8.706	8.536	8.218	9.263	9.597	9.27	9.486	8.857	8.713	9.178	8.737	8.933	8.682	8.893	9.381	8.548	9.176	8.811	9.292	8.846	8.982	9.043	9.307	9.257	8.931	9.192	9.148	9.216	8.294	8.065	7.877	7.97	8.447	7.73	8.277	7.133	7.88	7.678
lc_pos-Peak_040753	11.561	10.507	10.848	11.388	11.783	11.216	10.668	10.751	12.119	11.788	10.389	11.888	11.633	11.023	12.63	12.73	11.611	12.558	12.103	11.479	12.782	11.683	12.021	10.2	12.255	12.661	11.807	11.285	11.433	10.96	11.356	11.184	11.078	11.521	11.599	11.089	11.679	11.29	11.878	10.729	1.859	1.852	9.929	9.534	8.306	2.481	0.9	0.226	0.228
gc-MSF-[MZ=191; RI=208; 19]	7.909	7.587	8.535	8.384	8.236	8.814	8.711	8.174	8.249	8.067	7.438	7.69	8.369	7.877	8.517	8.621	8.55	8.396	8.193	8.707	7.793	8.588	8.702	8.826	8.4	8.689	8.803	8.121	7.508	7.766	8.217	8.426	8.841	8.266	8.532	8.416	6.848	8.322	7.7	8.039	8.542	8.877	8.768	9.036	8.478	8.8	8.635	8.447	8.457
gc-MSF-[MZ=154; RI=676.83; 131]	9.972	9.377	9.715	9.968	10.654	10.269	9.708	9.724	10.702	10.683	9.09	10.205	10.007	9.526	10.626	10.919	10.756	10.83	10.31	10.257	10.711	10.169	10.38	9.986	10.314	10.711	9.955	10.546	10.216	10.856	10.262	10.368	10.476	10.807	10.614	10.32	10.827	10.52	10.801	9.771	9.186	8.814	9.513	9.767	9.291	9.749	8.632	9.441	9.031
gc-MSF-[MZ=117; RI=500.07; 185]	8.308	8.397	7.842	8.294	8.784	8.492	8.959	9.215	8.728	8.597	8.239	8.423	9.379	9.972	9.054	8.793	8.865	8.578	8.665	9.01	9.494	8.905	9.001	8.967	8.721	8.558	8.768	8.605	8.4	8.653	8.773	8.741	8.995	9.647	8.581	8.778	8.822	8.652	9.168	9.097	9.218	8.54	7.365	8.48	6.554	8.844	8.067	6.456	7.337
gc-MSF-[MZ=147; RI=671.58; 541]	6.963	8.358	8.267	8.4	8.2	8.084	8.918	8.669	8.277	8.342	8.103	7.943	9.219	9.053	8.531	8.137	8.492	8.595	8.413	9.372	8.531	8.697	9.305	7.67	7.715	8.401	9.008	0	0	0	0	0	0	0	0	0	0	0	0	0	8.478	8.397	7.7	8.477	7.801	9.168	7.817	7.447	8.123
lc_pos-Peak_009311	11.671	10.347	11.082	11.034	11.83	12.096	12.606	11.07	11.835	11.934	11.052	11.76	11.023	12.792	11.894	11.792	10.754	11.363	11.37	11.007	11.641	11.686	11.058	12.568	11.197	11.51	10.645	10.522	10.405	10.127	10.533	10.84	12.24	11.295	10.517	10.921	10.685	10.771	11.375	12.287	10.627	10.088	11.752	10.518	11.318	9.467	8.598	11.569	11.784
gc-MSF-[MZ=204; RI=751.28; 282]	0	0	0	0	0	0	0	0	0	0	0	0	0	0	8.51	8.268	8.028	8.393	7.615	8.483	7.672	8.22	7.366	8.989	8.317	8.044	7.652	0	0	0	0	0	0	0	0	0	0	0	0	0	0	0	0	0	0	0	0	0	0
lc_pos-Peak_103965	11.177	11.215	10.927	10.28	11.409	11.206	10.899	10.539	10.971	12.485	11.188	10.859	10.422	11.954	11.357	12.075	11.153	11.774	11.847	11.154	10.679	10.666	11.078	11.386	11.764	11.774	10.993	11.078	10.724	11.282	10.028	10.677	10.978	11.574	11.631	11.378	10.689	11.2	12.244	11.107	11.809	13.104	12.544	12.262	12.433	12.014	10.556	12.674	10.158
lc_neg-Peak_03998	13.302	13	13.104	13.042	13.374	13.46	13.925	13.943	13.779	13.508	13.587	13.385	13.22	13.779	13.49	13.782	13.381	13.439	13.391	13.391	13.453	13.993	13.3	14.3	13.564	13.228	13.704	14.031	13.388	13.583	13.623	13.857	13.839	14.068	14.031	13.895	13.36	13.687	13.703	14.231	12.396	12.652	12.157	13.093	12.678	12.664	13.362	12.51	13.043
lc_pos-Peak_025618	10.854	9.764	9.865	9.644	9.988	10.641	10.267	12.178	10.506	9.956	9.668	10.664	10.177	10.398	10.682	11.134	9.571	10.701	10.068	10.322	9.971	10.643	9.701	11.008	9.875	10.847	9.863	10.792	10.348	9.948	10.057	9.583	10.908	12.062	9.709	9.994	10.462	10.266	10.897	10.525	9.298	9.102	6.111	9.941	7.691	2.481	7.764	6.423	5.26
lc_neg-Peak_18073	10.607	10.294	11.223	12.188	10.678	11.223	11.633	11.172	11.29	10.627	10.916	10.909	11.25	11.29	11.504	11.237	11.08	11.432	10.889	11.848	11.161	10.948	11.916	10.274	10.672	11.173	11.888	10.049	9.884	10.085	11.613	10.344	11.283	10.725	10.669	10.858	9.835	10.433	10.58	10.486	10.536	11.151	11.75	11.433	11.003	11.206	11.238	12.899	10.443
lc_neg-Peak_03688	10.979	9.961	10.728	10.776	10.993	11.104	11.547	10.814	11.104	10.947	10.684	10.879	10.872	10.993	11.578	11.479	11.494	11.008	11.173	11.195	10.835	11.032	11.28	11.702	11.054	10.988	11.049	10.798	10.314	10.639	10.788	11.101	11.004	10.99	10.525	11.13	10.584	10.78	11.286	10.969	11.214	9.837	10.956	11.484	11.602	9.8	11.025	10.773	11.214
gc-MSF-[MZ=142; RI=307.02; 28]	9.815	8.903	9.13	9.529	9.539	9.318	9.121	9.753	9.701	9.321	9.197	9.6	9.658	8.91	9.939	10.29	9.665	10.237	9.404	9.191	10.184	9.941	9.808	8.793	9.917	10.198	9.309	10.075	10.163	10.075	9.726	9.715	9.809	9.798	10.064	9.488	10.779	9.697	10.027	9.046	0	0	0	0	0	0	0	0	0
lc_neg-Peak_58664	10.509	11.432	11.101	11.057	11.152	10.836	10.762	10.852	11.174	10.762	11.266	11.303	11.271	10.945	11.247	11.387	12.071	11.265	11.242	11.432	11.491	11.235	11.465	11.23	11.249	11.131	11.989	11.122	10.882	11.157	11.38	11.657	10.691	10.93	11.353	11.078	11.083	10.926	10.922	10.656	8.563	8.266	7.837	9.009	7.149	9.197	7.371	5.904	5.787
lc_neg-Peak_66929	10.349	11.214	10.94	10.864	10.951	10.71	10.578	10.536	11.013	10.757	11.009	11.043	11.067	10.794	10.986	11.262	11.754	11.124	10.984	11.259	11.27	11.072	11.275	11.106	11.096	10.881	11.688	10.992	10.769	10.964	11.012	11.476	10.519	10.788	11.065	10.973	10.9	10.8	10.727	10.441	0	0	0	0	0	0	0	0	0
lc_pos-Peak_012866	11.678	10.236	10.758	11.654	11.303	11.294	11.895	11.143	11.368	11.216	10.807	10.927	11.303	11.419	11.925	12.005	11.557	11.31	11.445	11.477	11.459	11.559	11.296	11.951	11.439	11.498	11.445	11.118	10.975	10.98	10.852	11.276	11.326	11.439	11.021	11.125	11.176	11.257	11.441	11.437	11.936	10.647	11.423	12.16	12.074	9.943	11.331	11.423	12.166
lc_pos-Peak_020413	0	10.423	7.85	0.111	0	0	0	7.663	4.145	0	7.655	10.019	0	7.467	0.218	0.808	0.11	0	0.322	0	9.125	9.155	0.556	0.767	0	0	0.812	0	4.92	0	8.821	2.479	0.111	0	0.108	5.688	0.107	0	0	0	1.859	1.852	0.888	0.916	0.233	2.481	7.898	0.226	0.228
lc_pos-Peak_087278	9.586	4.521	0	6.858	0	5.592	0	1.902	6.255	0	1.267	5.579	0	5.985	0.218	0.808	0.11	0	0.322	0	8.43	2.063	0.556	0.767	0	2.194	0.812	0	3.489	0	3.356	2.479	0.111	0	0.108	0.11	0.107	0	0	0	1.859	1.852	0.888	0.916	0.233	2.481	0.9	0.226	0.228
lc_pos-Peak_037112	9.192	9.475	5.377	7.33	0	9.389	0	8.938	7.62	0	1.267	9.474	5.608	9.719	6.101	0.808	0.11	0	0.322	0	9.889	9.901	0.556	0.767	0	6.838	0.812	2.471	6.65	0	3.356	2.479	0.111	0	0.108	0.11	0.107	0	2.826	0	7.726	7.698	0.888	0.916	0.233	2.481	6.62	0.226	9.3
lc_pos-Peak_060342	0	4.521	0	0.111	0	0	0	1.902	10.057	0	1.267	0	7.838	9.551	0.218	0.808	8.214	0	0.322	7.418	9.902	2.063	0.556	0.767	0	0	0.812	0	0	0	3.356	2.479	0.111	0	0.108	9.448	6.31	0	5.837	0	1.859	1.852	0.888	0.916	0.233	2.481	10.462	0.226	0.228
lc_pos-Peak_070290	10.832	10.268	9.534	9.749	9.119	4.514	0	1.902	6.409	0	7.638	9.913	7.997	0	0.218	0.808	0.11	5.969	0.322	5.805	9.106	2.063	0.556	6.354	0	8.971	0.812	3.337	9.928	9.459	3.356	2.479	0.111	0	0.108	0.11	10.542	6.998	2.066	8.846	0	0	0	0	0	0	0	0	0
lc_pos-Peak_085131	0	9.99	5.579	0.111	0	0	0	1.902	3.206	0	1.267	9.627	0	7.017	0.218	0.808	0.11	0	0.322	0	8.986	2.063	0.556	0.767	0	0	0.812	0	0	0	3.356	2.479	0.111	0	0.108	0.11	0.107	0	0	0	1.859	1.852	0.888	0.916	0.233	2.481	6.773	0.226	0.228
lc_pos-Peak_048047	10.338	4.521	10.6	10.123	10.046	7.692	0	9.005	10.61	5.836	10.411	10.96	10.574	0	0.218	0.808	0.11	9.476	0.322	8.822	10.526	2.063	7.573	0.767	0	10.022	0.812	9.39	10.655	10.758	3.356	2.479	0.111	0	7.617	6.201	11.147	6.684	9.78	9.236	0	0	0	0	0	0	0	0	0
lc_pos-Peak_118488	0	10.34	11.105	9.787	8.299	11.457	7.642	13.499	10.337	10.384	12.111	10.895	12.458	12.099	0.218	0.808	0.11	10.82	0.322	11.34	12.035	12.439	9.189	0.767	0	10.483	0.812	9.875	11.572	12.718	9.574	8.564	10.158	12.863	9.823	9.005	13.059	9.448	12.273	11.171	0	0	0	0	0	0	0	0	0
lc_neg-Peak_04891	9.469	5.206	10.094	9.852	9.7	8.872	2.393	10.47	0	9.327	3.606	9.947	10.655	10.502	1.921	2.265	2.248	0.342	2.019	9.645	3.006	2.644	1.921	2.406	0.398	9.574	2.514	9.22	10.09	1.25	4.4	3.168	9.815	10.135	9.833	9.612	9.213	9.76	9.744	10.196	10.74	11.099	10.205	2.56	10.558	10.396	11.69	1.733	11.67
lc_pos-Peak_070986	0	11.171	10.116	0.111	0	9.161	0	9.184	8.315	0	1.267	11.177	6.769	9.983	0.218	0.808	0.11	4.765	0.322	2.995	10.323	9.886	9.114	0.767	3.753	7.55	0.812	2.858	8.266	0	9.179	2.479	0.111	0	0.108	0.11	0.107	0	2.198	0	1.859	7.9	9.016	0.916	7.289	2.481	9.678	0.226	8.825
lc_pos-Peak_168848	10.723	9.755	10.928	10.94	0	11.105	9.834	10.738	0	0	10.308	9.636	9.722	10.471	0.218	0.808	0.11	0	0.322	9.8	10.657	10.762	0.556	0.767	0	10.213	0.812	8.914	10.981	9.731	3.356	2.479	0.111	10.74	0.108	9.615	10.783	8.546	9.134	9.809	9.138	9.991	10.657	9.784	0.233	9.315	10.604	9.031	9.875
lc_pos-Peak_032685	0	4.521	0	0.111	0	0	0	1.902	0	0	1.267	0	0	8.4	0.218	0.808	0.11	0	0.322	0	1.931	9.497	0.556	0.767	0	0	0.812	0	0	0	3.356	2.479	0.111	0	0.108	0.11	0.107	6.657	0	9.703	1.859	1.852	0.888	0.916	7.745	2.481	9.203	5.226	10.826
lc_pos-Peak_084366	0	9.81	7.692	0.111	0	3.893	0	9.464	5.37	0	1.267	7.341	7.657	0	0.218	0.808	0.11	5.923	0.322	0	1.931	2.063	0.556	0.767	0	0	0.812	0	9.554	0	3.356	2.479	0.111	9.465	6.664	8.337	0.107	4.059	5.955	9.012	1.859	1.852	0.888	0.916	0.233	2.481	10.135	0.226	9.825
lc_pos-Peak_036252	0	9.8	10.439	0.111	5.959	10.481	10.313	12.458	9.591	9.76	11.382	10.218	11.695	11.273	0.218	6.648	0.11	10.118	0.322	10.892	11.342	11.622	0.556	0.767	0	9.496	0.812	8.525	10.631	11.782	3.356	2.479	10.436	11.916	0.108	7.632	12.146	3.319	11.347	10.103	0	0	0	0	0	0	0	0	0
lc_pos-Peak_011963	8.463	4.521	8.301	6.368	0	8.496	0	1.902	0	0	1.267	6.42	0	6.829	0.218	0.808	0.11	0	0.322	0	1.931	11.004	0.556	0.767	0	0	0.812	7.026	0	7.75	3.356	2.479	0.111	0	0.108	0.11	0.107	0	0	6.652	11.031	10.596	0.888	0.916	0.233	10.111	9.379	0.226	0.228
lc_neg-Peak_27062	6.163	9.838	6.97	6.927	0.113	5.184	2.393	9.417	6.82	0.345	3.606	9.579	6.978	9.646	1.921	2.265	2.248	0.342	6.614	0.34	10.161	9.557	1.921	2.406	0.398	4.7	2.514	0	3.949	1.25	4.4	3.168	0.596	0	0.43	1.15	0.759	0	0	0	3.528	3.163	5.655	7.509	5.4	9.412	1.547	1.733	0.341
lc_pos-Peak_105523	0	9.393	0	9.167	5.404	6.402	0	7.623	4.248	0	1.267	7.015	5.389	5.237	0.218	6.67	0.11	0	0.322	0	1.931	9.665	0.556	0.767	3.92	5.009	6.351	0	8.884	0	3.356	2.479	6.372	5.806	5.958	0.11	0.107	6.388	2.477	5.399	0	0	0	0	0	0	0	0	0
lc_neg-Peak_22161	8.864	5.206	0.734	6.553	0.113	9.396	2.393	8.807	7.234	0.345	3.606	8.874	6.394	9.801	1.921	2.265	2.248	5.247	2.019	0.34	9.576	9.599	1.921	2.406	0.398	7.148	2.514	0	5.673	1.25	4.4	3.168	0.596	0	0.43	1.15	0.759	0	3.184	0	3.528	3.163	1.503	2.56	0.913	3.925	1.547	1.733	9.632
lc_pos-Peak_021527	4.516	4.521	0	0.111	0	3.775	0	1.902	0	0	1.267	5.577	0	5.419	0.218	0.808	0.11	0	0.322	0	1.931	2.063	0.556	0.767	0	0	0.812	0	0	0	3.356	2.479	0.111	0	0.108	0.11	0.107	0	0	0	1.859	1.852	0.888	0.916	0.233	2.481	0.9	0.226	4.392
lc_pos-Peak_106518	0	11.271	10.148	0.111	0	10.149	0	11.088	5.363	9.636	1.267	10.497	8.986	9.658	0.218	0.808	0.11	10.17	0.322	0	1.931	10.335	9.388	0.767	0	0	0.812	0	10.324	9.469	10.467	9.51	0.111	10.761	9.232	9.438	0.107	0	0	9.778	9.665	10.177	10.156	9.704	6.646	9.469	11.986	0.226	11.016
lc_pos-Peak_043962	10.203	9.812	6.798	9.811	4.153	10.092	5.419	9.963	9.979	0	1.267	9.984	9.708	10.921	0.218	0.808	5.553	9.048	0.322	3.886	10.78	10.479	0.556	7.25	4.533	9.553	0.812	5.688	9.467	3.91	3.356	2.479	0.111	5.353	0.108	0.11	0.107	0	6.379	4.92	8.89	9.354	0.888	0.916	0.233	2.481	6.741	0.226	10.352
lc_pos-Peak_070260	11.445	10.782	9.988	10.331	9.971	7.705	0	1.902	8.965	0	9.596	10.483	9.592	0	0.218	0.808	0.11	8.822	0.322	8.591	9.81	2.063	7.012	7.944	6.829	9.87	0.812	6.664	10.597	9.988	3.356	2.479	0.111	0	7.791	0.11	10.98	9.437	3.715	9.684	1.859	1.852	0.888	0.916	0.233	2.481	12.841	0.226	0.228
lc_pos-Peak_037747	0	4.521	0	0.111	5.979	6.815	0	1.902	0	0	1.267	5.699	9.211	9.502	0.218	0.808	0.11	0	6.987	0	9.929	2.063	0.556	0.767	7.199	0	0.812	0	7.811	0	3.356	2.479	0.111	7.463	0.108	0.11	0.107	3.093	7.022	0	1.859	8.275	0.888	0.916	0.233	2.481	6.917	0.226	4.881
lc_pos-Peak_140516	11.038	9.578	10.885	10.832	10.421	10.023	7.654	9.66	11.026	6.232	10.817	11.121	10.967	7.688	0.218	8.102	0.11	9.833	0.322	9.424	10.819	2.063	9.117	9.168	7.5	10.609	0.812	9.973	11.137	11.197	3.356	2.479	6.198	0	9.444	6.67	11.651	9.749	10.326	10.098	0	0	0	0	0	0	0	0	0
lc_neg-Peak_36439	0	10.563	11.247	8.888	7.528	10.949	8.341	12.744	10.006	10.21	12.12	10.859	12.079	11.693	1.921	2.265	2.248	10.482	2.019	11.054	11.549	12.043	9.358	2.406	0.398	10.076	2.514	9.723	11.029	12.289	9.74	3.168	9.585	12.556	9.047	9.379	12.598	7.872	11.959	10.711	0	0	0	0	0	0	0	0	0
lc_neg-Peak_18846	5.165	5.206	0.734	0.563	6.966	9.967	2.393	3.728	10.297	0.345	3.606	10.206	0.677	8.379	1.921	2.265	7.647	0.342	2.019	7.52	3.006	8.868	9.247	2.406	0.398	3.712	2.514	8.237	3.045	1.25	4.4	3.168	0.596	0	7.922	9.034	0.759	8.206	2.48	9.482	3.528	3.163	1.503	2.56	0.913	3.925	9.36	1.733	0.341
lc_pos-Peak_088054	9.47	4.521	0	9.493	5.446	6.79	5.585	1.902	0	0	1.267	0	6.781	7.681	0.218	0.808	0.11	0	0.322	3.134	8.373	2.063	0.556	6.362	4.52	2.971	0.812	2.47	7.19	7.019	3.356	2.479	5.688	0	5.674	0.11	7.795	5.648	5.676	6.489	10.148	11.123	10.339	10.399	9.882	10.9	9.737	11.014	9.835
lc_pos-Peak_026854	10.636	10.335	9.211	10.194	0	10.692	0	10.421	10.189	0	1.267	10.507	9.691	11.01	0.218	6.764	0.11	9.13	0.322	5.562	11.028	11.087	6.482	9.085	8.438	10.154	0.812	8.844	10.203	3.697	3.356	2.479	5.798	7.076	7.206	0.11	0.107	2.802	8.362	7.019	9.758	9.678	6.484	0.916	6.107	2.481	9.577	0.226	10.82
lc_pos-Peak_061523	0	10.775	10.134	0.111	9.836	0	0	9.86	10.335	7.339	9.867	10.697	11.457	0	0.218	0.808	0.11	4.729	0.322	9.6	10.899	2.063	0.556	0.767	0	3.92	0.812	9.492	10.826	11.396	10.395	2.479	0.111	9.549	0.108	0.11	11.127	0	11.198	0	1.859	1.852	9.27	0.916	10.299	2.481	11.784	4.933	9.489
lc_pos-Peak_122724	8.501	10.517	10.808	10.114	9.365	10.811	9.438	10.406	11.516	9.357	10.968	11.384	10.96	11.359	0.218	0.808	6.998	9.377	0.322	9.996	10.447	11.218	8.547	7.403	0	9.964	0.812	9.955	10.443	11.624	3.356	2.479	6.78	10.892	0.108	0.11	12.222	2.473	11.06	10.062	0	0	0	0	0	0	0	0	0
lc_pos-Peak_069392	0	4.521	0	0.111	0	5.991	5.988	1.902	0	0	1.267	7.992	0	10.454	0.218	0.808	0.11	9.359	0.322	0	1.931	10.044	0.556	0.767	3.883	5.395	0.812	0	7.628	0	3.356	2.479	9.939	0	6.209	0.11	7.634	8.315	8.159	11.452	0	0	0	0	0	0	0	0	0
lc_neg-Peak_16249	7.337	9.645	6.137	6.947	0.113	9.376	2.393	8.41	5.188	0.345	3.606	8.876	6.402	9.423	1.921	2.265	9.571	0.342	6.723	0.34	9.668	9.441	1.921	2.406	4.706	5.667	9.226	0	5.925	1.25	4.4	3.168	0.596	0	0.43	1.15	0.759	0	0	0	3.528	3.163	8.68	9.235	7.385	3.925	6.991	6.779	8.569
lc_neg-Peak_66016	9.926	11.252	11.062	0.563	0.113	12.521	2.393	12.248	10.655	11.456	3.606	11.505	11.184	11.514	10.436	2.265	2.248	12.67	2.019	10.62	11.597	11.884	1.921	2.406	9.799	11.582	2.514	10.438	12.897	10.957	10.227	3.168	11.107	12.668	10.603	10.198	0.759	10.251	12.145	12.61	3.528	10.036	1.503	2.56	5.141	3.925	1.547	1.733	10.489
lc_neg-Peak_43940	9.421	5.206	9.54	0.563	7.54	0	2.393	3.728	7.024	7.495	9.7	8.351	0.677	7.56	1.921	9.642	2.248	6.879	2.019	0.34	3.006	2.644	1.921	2.406	0.398	0	2.514	8.87	9.113	1.25	4.4	3.168	0.596	0	0.43	9.115	8.85	7.751	0	0	0	0	0	0	0	0	0	0	0
lc_neg-Peak_55681	5.367	9.499	10.143	7.516	0.113	10.046	2.393	10.134	9.509	0.345	3.606	9.446	10.118	9.942	1.921	2.265	8.889	9.927	2.019	5.543	9.508	2.644	1.921	2.406	6.319	9.752	2.514	5.637	10.98	7.771	4.4	3.168	8.565	10.523	8.406	9.392	0.759	9.325	10.196	10.432	3.528	3.163	1.503	2.56	0.913	3.925	10.937	1.733	11.182
lc_pos-Peak_112690	0	4.521	0	6.769	3.897	7.717	0	7.59	2.726	0	1.267	5.567	0	6.42	0.218	0.808	0.11	3.889	0.322	0	1.931	9.91	0.556	0.767	3.88	5.981	0.812	2.847	6.351	0	3.356	2.479	5.228	4.941	0.108	0.11	0.107	5.377	1.959	4.05	0	0	0	0	0	0	0	0	0
lc_neg-Peak_54481	0	12.385	11.574	0.563	0.113	12.64	2.393	13.364	10.525	11.834	3.606	12.124	11.463	12.052	10.385	2.265	9.989	13.325	2.019	10.531	11.953	13.514	1.921	2.406	10.341	11.479	2.514	10.613	13.256	11.606	11.581	10.027	11.773	13.932	11.461	10.79	9.94	10.357	12.386	12.919	11.229	12.139	10.668	11.311	9.537	10.683	15.093	1.733	13.958
lc_neg-Peak_53235	0	5.206	0.734	8.325	0.113	9.304	9.432	3.728	0	7.484	3.606	9.659	0.677	10.728	1.921	2.265	2.248	9.639	2.019	6.065	3.006	10.334	1.921	2.406	7.822	9.093	2.514	6.495	9.156	8.23	4.4	3.168	10.394	9.086	8.575	8.39	9.171	9.465	9.612	12.13	3.528	3.163	1.503	2.56	8.7	3.925	10.848	9.225	10.217
lc_pos-Peak_067144	0	11.631	11.321	9.642	9.763	10.705	5.598	11.762	10.676	10.391	11.942	12.241	11.135	11.576	6.838	0.808	7	10.24	0.322	10.793	11.747	11.248	9.192	6.37	0	10.174	0.812	0	11.36	11.285	10.946	9.845	10.045	11.245	9.908	9.186	11.376	7.074	10.747	10.949	0	0	0	0	0	0	0	0	0
gc-MSF-[MZ=147; RI=299.23; 106]	9.341	8.225	8.826	8.745	0	2.207	8.988	8.123	0	0	9.057	0	2.463	2.295	0.582	2.484	1.803	0	0	7.54	1.114	0.315	8.571	2.562	8.679	0	0.755	8.876	8.637	0.306	8.4	8.42	8.542	0	8.687	0	8.635	8.563	8.328	8.175	9.179	9.275	9.221	1.368	9.141	2.017	8.368	9.473	8.688
lc_neg-Peak_37618	6.978	10.701	11.155	9.471	9.349	10.764	9.762	10.392	11.611	9.342	11.169	11.444	10.726	11.199	1.921	2.265	9.251	9.143	2.019	10.057	9.803	11.07	9.457	2.406	0.398	9.607	2.514	9.96	10.045	11.647	4.4	3.168	0.596	10.997	0.43	1.15	12.045	0	11.13	9.989	0	0	0	0	0	0	0	0	0
lc_pos-Peak_032757	0	0	0	0	0	0	0	0	0	0	0	0	0	0	0.218	0.808	7.274	0	0.322	4.755	1.931	9.431	6.843	0.767	6.375	5.954	8.835	9.387	9.829	9.894	9.702	9.457	9.584	8.976	9.201	9.687	9.474	9.518	9.786	9.212	10.44	10.083	9.825	10.218	10.155	9.649	9.754	9.681	11.062
gc-MSF-[MZ=133; RI=503.62; 209]	2.207	8.257	8.409	7.516	8.965	2.207	1.916	8.967	8.482	8.302	8.332	8.733	9.006	9.416	0.582	2.484	1.803	7.657	0	8.563	9.519	0.315	8.055	2.562	8.06	8.3	0.755	8.397	8.802	8.637	8.494	8.343	8.173	9.617	8.054	8.905	9.759	8.182	9.015	8.901	8.408	8.15	9.099	1.368	9.817	8.427	10.78	9.717	9.099
lc_pos-Peak_020253	8.507	4.521	9.706	8.315	4.525	10.075	10.726	9.186	6.235	8.438	1.267	10.157	0	12.884	9.462	9.672	0.11	9.914	0.322	0	1.931	11.635	0.556	10.479	7.02	0	9.595	6.657	8.362	8.825	3.356	2.479	10.583	8.345	7.75	0.11	0.107	9.834	1.962	12.509	10.838	11.401	10.78	11.366	10.672	10.867	10.649	11.066	11.502
lc_pos-Peak_179724	10.353	9.608	9.85	10.992	7.974	10.558	0	10.958	10.248	6.857	1.267	8.426	11.108	10.955	9.075	8.381	0.11	10.782	0.322	8.418	10.689	8.843	0.556	7.27	9.57	10.693	0.812	9.15	11.686	9.63	3.356	2.479	10.023	11.027	10.276	8.286	8.562	10.423	10.766	11.3	7.769	7.718	0.888	0.916	0.233	2.481	10.581	0.226	12.053
lc_pos-Peak_132910	10.655	10.163	10.063	10.468	6.263	0	9.971	1.902	9.882	0	10.109	9.501	10.04	9.143	0.218	8.956	8.571	0	0.322	0	9.897	2.063	7.009	9.999	9.817	0	0.812	9.608	6.638	8.513	3.356	9.455	0.111	0	0.108	7.593	9.586	0	7.019	0	9.319	8.443	6.116	0.916	9.502	9.1	0.9	10.309	9.67
lc_pos-Peak_156456	0	4.521	0	6.248	0	0	0	9.179	0	0	1.267	0	5.411	5.972	0.218	0.808	5.018	0	0.322	4.275	1.931	9.074	0.556	0.767	6.841	3.886	6.815	0	5.215	0	3.356	8.383	6.359	5.648	6.191	0.11	0.107	2.845	2.853	2.802	0	0	0	0	0	0	0	0	0
lc_neg-Peak_40320	0	5.206	7.14	0.563	0.113	8.211	2.393	8.849	6.943	6.973	3.606	8.909	9.161	8.418	6.353	2.265	2.248	4.706	2.019	4.357	10.001	10.558	1.921	2.406	6.326	6.479	2.514	0	9.325	9.448	4.4	3.168	6.028	7.22	5.81	7.242	8.353	6.218	6.594	6.237	3.528	3.163	5.532	9.388	0.913	3.925	10.473	1.733	10.495
lc_pos-Peak_117864	0	9.488	5.118	0.111	4.158	6.813	0	9.531	3.32	0	1.267	9.135	0	8.999	0.218	6.223	0.11	4.755	0.322	2.989	7.93	10.21	0.556	0.767	3.866	5.91	0.812	0	9.027	0	3.356	8.974	5.787	6.998	5.664	6.638	0.107	6.646	1.815	5.08	8.243	9.045	0.888	9.365	0.233	2.481	10.829	0.226	10.039
lc_pos-Peak_135903	11.726	4.521	9.928	10.699	6.432	8.465	0	10.494	8.279	9.586	1.267	0	10.436	6.882	8.334	0.808	8.373	10.748	0.322	7.297	10.047	2.063	6.805	9.566	9.763	10.119	0.812	9.518	10.819	10.003	3.356	2.479	9.45	9.756	9.496	5.84	9.008	9.78	9.465	10.245	0	0	0	0	0	0	0	0	0
lc_neg-Peak_40400	0	5.206	9.756	8.872	9.715	7.938	7.534	10.043	10.397	9.746	9.043	10.392	10.706	9.867	1.921	2.265	2.248	9.274	2.019	9.521	10.99	9.714	6.986	2.406	0.398	9.298	2.514	0	9.656	10.68	9.198	3.168	0.596	9.117	0.43	6.848	10.262	0	10.229	6.981	0	0	0	0	0	0	0	0	0
lc_neg-Peak_43066	10.931	10.549	11.801	10.774	10.929	10.057	9.417	9.991	11.346	8.211	11.483	11.839	11.247	9.325	1.921	2.265	9.26	10.069	2.019	9.817	11.008	9.479	10.172	9.654	9.075	10.684	2.514	10.332	11.178	11.505	9.865	3.168	7.254	6.493	9.51	9.557	11.704	9.639	10.447	10.136	0	0	0	0	0	0	0	0	0
lc_neg-Peak_47967	0	11.697	11.794	10.888	10.576	11.85	7.938	13.448	11.831	11.184	12.559	13.348	12.657	13.888	9.131	2.265	9.239	10.977	2.019	11.758	12.67	12.412	9.429	9.084	4.718	10.674	7.643	4.162	13.188	13.048	11.029	9.67	10.463	13.403	10.066	9.528	13.435	8.886	13.332	12.408	0	0	0	0	0	0	0	0	0
lc_neg-Peak_32519	0	9.769	0.734	7.026	5.522	9.881	2.393	9.325	5.502	0.345	3.606	9.769	0.677	5.636	6.322	7.959	2.248	4.576	2.019	4.58	3.006	9.991	1.921	7.48	6.072	8.906	7.511	0	9.889	1.25	4.4	8.353	6.348	6.618	6.218	6.855	0.759	9.076	2.713	8.157	3.528	3.163	1.503	2.56	0.913	3.925	9.754	1.733	10.415
lc_pos-Peak_178134	10.967	10.256	10.35	10.754	8.249	0	10.225	1.902	10.19	0	10.422	9.727	10.245	9.716	6.619	9.489	9.349	0	0.322	4.278	10.023	2.063	7.696	10.339	10.087	0	0.812	9.882	8.535	9.409	3.356	9.437	0.111	0	0.108	8.521	9.899	4.056	8.954	0	9.601	9.475	0.888	0.916	9.539	9.414	0.9	10.73	10.018
lc_pos-Peak_016194	10.245	4.521	5.6	9.471	5.342	6.251	5.991	13.288	5.434	7.141	1.267	7.16	9.395	7.604	8.06	0.808	5.415	7.923	5.917	3.153	9.915	2.063	0.556	8.608	7.267	8.398	0.812	5.395	5.382	7.802	3.356	2.479	5.646	12.261	5.241	5.674	8.022	6.641	7.763	5.836	0	0	0	0	0	0	0	0	0
lc_pos-Peak_100390	0	8.938	0	7.284	5.389	9.577	0	10.182	5.118	0	1.267	6.661	5.118	9.732	5.969	6.845	0.11	5.986	0.322	5.014	8.41	11.12	0.556	5.979	9.048	8.414	6.678	0	9.915	0	3.356	8.266	8.315	9.183	8.368	5.235	0.107	8.953	4.713	8.544	9.432	9.371	0.888	10.001	0.233	2.481	10.655	0.226	11.335
lc_pos-Peak_107221	0	8.942	0	7.649	7.338	9.551	0	10.14	6.423	0	1.267	6.826	5.556	10.134	6.238	7.125	0.11	7.297	0.322	6.822	8.394	11.113	0.556	6.77	9.17	9.026	6.834	0	9.799	0	3.356	2.479	8.551	9.405	8.271	5.215	0.107	8.996	4.92	8.687	9.538	9.642	0.888	10.09	0.233	2.481	10.365	0.226	11.275
lc_pos-Peak_029782	0	9.924	7.686	0.111	0	5.377	0	1.902	0	0	1.267	9.709	0	5.22	0.218	0.808	5.559	0	0.322	4.013	1.931	2.063	0.556	0.767	0	4.784	0.812	0	5.402	0	8.852	8.82	5.848	5.08	0.108	8.883	0.107	2.457	0	8.562	0	0	0	0	0	0	0	0	0
lc_neg-Peak_27696	0	9.877	7.691	7.352	6.172	9.964	2.393	9.826	8.909	0.345	3.606	9.588	9.65	10.174	7.148	9.164	2.248	9.055	2.019	5.559	10.125	9.484	1.921	2.406	6.492	9.363	8.327	4.943	10.129	7.518	9.001	3.168	8.58	9.108	9.112	8.84	6.099	8.376	9.558	9.915	8.416	3.163	1.503	7.513	0.913	3.925	9.748	1.733	10.13
lc_neg-Peak_37497	0	10.107	6.794	6.935	6.99	9.709	2.393	10.366	7.232	0.345	3.606	9.901	0.677	10.133	6.723	7.533	2.248	7.819	2.019	6.094	3.006	11.607	1.921	7.822	9.215	9.104	7.797	0	10.101	1.25	9.406	9.511	7.397	9.728	8.228	8.406	0.759	9.005	4.51	8.562	9.752	9.628	6.199	9.993	0.913	3.925	11.406	1.733	11.43
gc-MSF-[MZ=114; RI=503.66; 146]	2.207	7.936	5.58	7.696	8.033	2.207	7.336	8.274	7.684	0	0.766	7.947	8.824	8.909	0.582	2.484	1.803	7.68	7.778	7.74	8.887	7.773	0	2.562	7.866	7.82	0.755	8.069	7.459	8.329	7.973	0.407	8.183	8.602	8.115	8.204	8.876	8.193	8.506	8.487	7.603	7.229	7.202	6.995	7.862	7.205	8.831	7.775	7.754
lc_neg-Peak_11028	10.838	11.266	10.848	10.582	5.779	11.167	8.822	10.914	10.755	7.016	3.606	11.582	10.32	11.547	6.618	9.31	6.86	10.457	2.019	9.159	11.259	11.751	9.713	10.257	10.165	10.744	9.34	10.244	10.517	7.532	9.164	3.168	7.783	7.518	8.192	1.15	7.384	6.493	9.653	9.715	9.862	9.986	9.394	7.36	9.2	3.925	10.351	1.733	11.342
lc_neg-Peak_32427	6.286	11.892	9.528	11.101	10.323	12.169	2.393	11.362	10.753	0.345	3.606	11.951	9.877	10.532	10.303	10.752	9.757	10.083	2.019	9.855	3.006	12.097	9.451	9.992	11.022	11.432	10.095	3.809	12.256	1.25	10.159	10.244	10.141	10.858	10.61	10.085	0.759	11.68	10.189	11.328	9.756	9.607	9.948	9.96	0.913	9.75	11.975	1.733	12.596
lc_pos-Peak_057922	0	12.614	12.803	12.187	11.626	12.817	9.497	14.822	13.092	12.372	13.686	14.276	13.752	14.707	10.126	8.84	9.802	11.902	8.562	12.954	14.052	13.497	10.294	9.852	9.171	11.733	9.355	7.437	14.096	13.97	11.648	10.48	11.409	14.554	11.216	10.226	14.26	10.265	14.063	13.342	0	0	0	0	0	0	0	0	0
lc_pos-Peak_047801	11.386	10.619	11.76	11.171	11.252	10.271	9.472	10.423	11.848	9.519	11.574	12.031	11.574	9.787	7.548	9.4	9.2	10.404	0.322	10.46	11.713	9.765	10.267	9.922	9.558	10.93	8.598	10.56	11.739	11.82	10.03	2.479	7.776	8.322	9.776	9.43	12.191	10.052	10.803	10.451	0	0	0	0	0	0	0	0	0
gc-MSF-[MZ=117; RI=503.59; 190]	7.309	7.803	6.892	7.118	7.891	2.207	7.634	8.176	6.937	7.324	7.744	7.663	8.364	8.603	0.582	7.817	1.803	7.202	0	7.402	8.596	7.41	7.107	2.562	7.534	7.649	0.755	7.695	8.176	7.708	7.91	7.869	7.904	8.581	7.748	8.094	8.615	7.772	7.996	8.273	7.756	7.587	7.748	6.518	8.464	7.413	9.541	8.187	8.251
lc_pos-Peak_010035	7.99	4.521	5.617	11.642	10.751	9.568	6.867	9.992	12.465	7.47	7.276	11.188	6.866	9.145	9.907	10.034	9.466	7.272	6.223	5.775	1.931	10.011	0.556	6.841	5.166	10.146	8.1	7.615	5.235	6.353	8.994	2.479	8.047	9.717	7.82	5.787	7.434	3.349	5.651	8.818	8.269	7.753	0.888	7.145	10.684	2.481	0.9	10.14	10.962
lc_neg-Peak_41920	4.599	10.942	6.29	10.71	9.872	10.599	2.393	10.912	10.023	0.345	3.606	10.802	9.543	10.383	7.132	10.191	8.318	9.486	2.019	9.539	3.006	10.28	7.48	9.582	10.313	9.852	9.738	0	11.104	1.25	9.743	9.542	9.809	10.079	9.776	9.059	0.759	10.123	9.947	10.324	9.197	9.516	5.41	7.837	0.913	3.925	9.791	1.733	11.292
lc_pos-Peak_105179	7.701	11.197	6.42	11.671	10.388	10.982	0	10.883	10.437	0	1.267	11.038	10.066	10.259	10.182	10.463	6.867	9.556	0.322	9.781	9.355	11.441	7.263	9.883	10.684	10.976	9.976	2.076	11.443	0	9.529	9.666	9.882	10.754	10.595	8.275	0.107	11.03	9.902	10.711	9.472	9.525	6.615	8.027	0.233	2.481	10.783	0.226	11.759
lc_neg-Peak_47876	4.882	12.937	13.273	12.413	12.088	13.335	10.286	14.881	13.364	12.696	13.747	14.586	14.06	15.157	10.517	9.342	10.661	12.419	9.688	13.143	14.277	13.831	10.877	10.339	9.716	12.097	10.025	9.513	14.589	14.382	12.556	11.076	12.091	14.772	11.609	10.909	14.849	10.637	14.708	13.857	0	0	0	0	0	0	0	0	0
lc_pos-Peak_057821	8.312	13.785	13.859	13.201	12.738	13.776	10.779	15.44	13.95	13.524	14.484	15.207	14.639	15.55	11.09	10.147	10.932	13.05	10.408	13.856	15.053	14.5	11.279	10.976	10.469	12.808	10.508	10.003	14.905	14.772	13.187	11.613	12.703	15.365	12.36	11.276	15.124	11.304	14.905	14.356	0	0	0	0	0	0	0	0	0
lc_pos-Peak_036080	9.261	10.804	11.296	10.092	10.381	11.201	7.717	13.389	10.653	10.702	12.337	11.195	12.534	12.094	9.52	10.239	9.775	10.899	8.979	11.678	12.233	12.496	9.43	0.767	8.057	10.505	6.664	10.01	11.621	12.853	9.895	9.763	10.163	13.002	9.762	9.537	13.129	9.225	12.22	11.03	9.96	1.852	0.888	7.737	6.094	2.481	12.104	0.226	8.024
lc_pos-Peak_136718	4.373	10.616	0	10.629	9.688	10.727	0	10.46	9.891	0	1.267	10.455	9.737	10.319	6.822	10.199	5.938	9.562	0.322	9.675	9.093	8.558	6.368	9.595	10.18	9.712	9.732	0	10.798	0	9.589	8.935	9.972	9.71	9.555	8.328	0.107	9.724	9.621	10.311	9.383	9.387	0.888	7.012	0.233	2.481	9.672	0.226	10.681
lc_pos-Peak_057699	10.619	15.262	15.061	14.439	14.024	15.012	12.402	16.774	15.236	14.822	15.747	16.318	15.956	17.368	12.764	11.531	12.408	14.435	11.939	15.441	16.467	15.777	13.012	12.578	12.035	14.257	11.981	11.582	16.183	16.183	14.586	13.471	14.121	16.467	13.862	13.039	16.536	12.962	16.277	15.628	9.426	9.736	6.513	10.143	9.514	9.442	14.551	5.845	9.398
lc_pos-Peak_036735	12.248	12.123	11.247	11.837	9.934	12.235	10.02	12.099	12.102	9.995	1.267	12.322	11.682	12.668	9.532	10.451	8.081	11.274	8.381	10.692	12.794	12.703	10.519	10.918	11.016	11.65	10.06	10.925	11.852	10.044	10.186	8.559	9.817	10.441	10.456	5.399	9.922	9.969	10.819	10.453	11.475	11.382	10.394	9.718	10.547	9.608	11.311	0.226	12.501
gc-MSF-[MZ=299; RI=710.05; 84]	0	0	0	0	0	0	0	0	0	0	0	0	0	0	4.375	6.49	6.018	2.809	1.597	2.523	6.44	5.357	2.816	6.699	4.941	3.081	5.71	1.224	6.275	5.088	6.538	5.46	6.36	2.114	4.179	3.277	4.524	4.179	2.606	6.394	7.235	6.86	2.568	5.758	2.274	2.017	4.649	1.196	5.944
lc_pos-Peak_109707	9.161	4.521	0	9.743	9.501	7.983	0	8.279	8.443	0	1.267	7.276	9.504	8.32	6.764	8.358	6.504	0	7.537	8.363	9.926	10.337	6.8	8.982	9.85	9.137	9.075	6.31	9.144	0	3.356	2.479	8.918	8.293	7.19	6.682	8.534	8.393	8.385	8.678	10.23	11.118	10.48	11.057	8.729	10.586	9.601	9.467	10.383
lc_neg-Peak_11019	13.46	13.448	12.884	13.053	11.263	13.669	11.409	13.122	13.46	11.341	3.606	14.019	12.752	13.794	10.82	11.613	10.884	12.664	10.149	12.17	13.611	13.971	12.234	12.471	12.432	13.236	11.549	12.727	13.115	11.122	11.647	10.482	10.886	11.671	11.68	9.824	11.065	11.286	12.309	12.063	12.456	12.486	11.873	10.868	11.971	10.581	12.796	9.565	13.522
lc_pos-Peak_035962	10.132	12.598	13.383	11.695	11.366	13.087	10.986	15.315	12.427	12.559	14.226	13.221	14.276	13.963	10.735	9.378	9.904	12.764	10.313	13.483	13.941	14.198	11.547	10.329	10.536	12.276	10.669	11.854	13.477	14.492	11.767	11.214	11.913	14.927	11.613	11.297	14.751	11.091	14.121	12.992	0	0	0	0	0	0	0	0	0
lc_pos-Peak_047628	12.981	12.31	13.476	12.92	12.991	11.827	11.375	12.031	13.469	11.207	13.288	13.827	13.175	11.495	10.831	11.055	10.848	12.126	9.999	11.991	13.197	11.437	11.897	11.583	11.494	12.614	10.527	12.331	13.379	13.464	11.58	10.485	10.671	10.796	11.485	11.073	13.905	11.664	12.344	11.878	0	0	0	0	0	0	0	0	0
lc_neg-Peak_41566	11.67	9.745	11.651	10.538	9.801	10.751	2.393	10.706	10.542	10.347	3.606	9.936	10.717	10.081	9.363	6.891	10.686	11.23	7.829	9.94	10.429	9.27	10.211	10.957	10.308	10.938	7.672	10.457	12.095	10.461	9.083	9.11	10.129	10.554	9.715	9.835	10.344	10.49	10.562	10.684	0	0	0	0	0	0	0	0	0
lc_pos-Peak_052284	13.541	12.738	12.368	12.971	11.364	12.71	11.936	11.23	11.445	10.298	12.738	11.864	10.757	10.315	10.997	10.475	9.776	11.648	9.059	10.808	10.739	10.109	11.764	11.459	11.767	12.558	11.119	13.046	13.065	11.068	10.785	10.396	11.817	10.734	11.873	10.679	12.882	12.04	10.023	12.973	12.888	10.643	11.71	11.817	12.04	10.474	14.727	9.858	13.391
gc-MSF-[MZ=241; RI=369.98; 26]	6.007	7.025	6.084	6.052	2.704	7.428	6.844	8.81	4.244	3.218	7.102	6.79	7.684	8.004	6.511	7.007	6.282	6.811	2.542	6.018	7.533	8.361	2.682	6.82	3.6	5.441	6.018	1.959	8.183	7.747	6.575	6.371	6.974	7.577	6.135	5.088	8.51	4.206	8.033	7.407	0	0	0	0	0	0	0	0	0
lc_pos-Peak_201863	9.973	10.777	11.176	10.925	12.023	11.599	12.715	7.862	11.666	10.51	12.334	13.081	13.228	13.117	7.568	12.215	12.695	8.408	10.991	11.601	11.668	8.406	11.256	11.928	9.994	5.812	9.702	11.484	10.964	13.002	9.655	9.668	10.378	10.049	0.108	11.599	12.876	11.159	12.761	11.641	1.859	10.554	10.208	0.916	12.913	11.548	0.9	12.35	9.686
lc_pos-Peak_179214	10.368	10.576	11.684	11.277	12.381	12.061	13.267	9.19	12.099	10.878	12.575	13.417	13.839	13.641	9.456	12.622	12.945	9.437	11.314	12.027	11.817	9.111	11.65	12.255	10.462	8.095	9.891	12.029	11.391	13.317	9.773	9.958	10.702	10.43	5.831	11.948	13.187	11.539	13.342	12.091	1.859	10.831	10.273	0.916	13.332	11.874	0.9	12.706	10.062
lc_pos-Peak_087881	10.815	4.521	8.829	10.723	9.43	9.89	9.231	9.77	7.674	5.982	9.63	7.134	10.239	10.313	9.153	9.362	7.919	4.165	8.606	9.13	10.246	9.699	7.55	9.502	9.864	9.502	9.678	8.379	10.267	10.065	3.356	8.851	9.556	9.369	9.605	8.354	10.275	9.797	9.784	9.938	11.302	12.268	11.59	11.53	11.127	12.109	10.827	12.081	11.111
lc_pos-Peak_179188	10.572	10.771	11.848	11.413	12.527	12.088	13.293	9.434	12.212	10.888	12.656	13.532	13.941	13.667	9.429	12.676	12.976	9.639	11.194	12.046	12.03	9.077	11.549	12.372	10.555	8.583	9.998	12.059	11.347	13.396	9.887	9.874	10.768	10.324	8.047	11.952	13.266	11.58	13.349	12.059	1.859	10.881	10.515	0.916	13.287	11.825	0.9	12.798	10.234
lc_neg-Peak_30779	11.244	13.302	11.959	12.657	12.573	13.874	2.393	14.295	12.681	10.333	3.606	13.46	11.862	13.809	12.506	12.499	11.945	12.943	10.125	12.871	12.378	15.457	11.912	12.063	13.49	13.49	12.724	11.159	14.427	9.72	12.718	13.292	13.188	13.556	13.403	12.809	8.22	13.541	12.653	13.36	13.626	13.362	12.554	14.293	10.254	11.279	15.602	1.733	15.774
lc_pos-Peak_099682	11.173	12.43	11.125	12.531	12.264	13.306	5.434	14.332	12.306	10.306	1.267	12.473	11.936	13.725	12.185	12.416	11.066	12.681	10.21	12.375	12.593	15.053	11.13	11.845	13.241	13.023	12.212	10.911	13.937	10.061	11.681	12.305	12.67	13.326	12.973	11.594	8.798	13.122	12.191	12.848	13.579	13.287	11.92	13.854	9.672	11.311	14.681	0.226	15.026
lc_neg-Peak_27597	9.907	11.94	11.338	11.178	10.705	12.207	8.693	11.98	11.614	8.872	9.408	11.862	11.996	12.402	10.69	11.178	10.393	11.435	9.958	11.022	12.406	11.61	10.222	10.073	11.001	11.672	10.771	10.48	12.576	10.705	10.569	10.719	11.432	11.543	11.647	11.297	10.599	11.347	11.81	12.2	10.552	10.322	6.991	10.609	6.906	10.275	11.939	5.51	12.467
gc-MSF-[MZ=135; RI=503.59; 126]	6.806	7.487	7.025	5.234	8.009	6.844	6.879	8.143	6.806	6.822	7.363	7.614	8.113	8.556	6.995	7.385	6.951	4.919	6.628	7.243	8.578	5.743	6.652	2.562	6.944	7.019	6.523	7.134	7.816	7.503	7.585	7.59	7.312	8.7	7.029	7.99	8.802	7.062	7.941	7.839	7.767	7.496	8.157	6.5	8.999	7.709	10.015	8.77	8.295
lc_pos-Peak_077896	12.316	11.603	11.908	11.666	10.595	10.99	6.205	12.622	11.247	11.344	1.267	10.676	12.116	11.447	10.29	10.236	10.972	12.059	10.005	10.529	11.923	11.14	10.917	11.395	11.433	11.179	10.039	11.295	12.324	11.974	10.788	10.94	11.191	12.313	11.135	10.651	11.408	11.157	11.674	11.919	11.134	11.406	10.683	9.672	10.375	10.757	12.396	0.226	12.752
lc_pos-Peak_072149	9.871	11.055	10.634	10.493	9.259	11.478	10.604	12.02	11.115	10.97	9.785	10.811	11.052	11.18	10.391	9.676	9.874	11.804	9.968	10.421	11.508	12.024	9.525	9.481	10.284	10.982	10.004	10.509	11.798	10.991	10.553	9.857	11.015	11.485	10.852	10.057	10.153	10.088	11.08	11.36	11.172	11.615	10.093	10.978	9.435	10.686	12.245	6.909	12.171
lc_pos-Peak_077521	14.521	14.11	14.423	13.941	13.235	13.248	10.789	15.187	13.667	13.827	1.267	13.235	14.484	13.807	12.524	12.642	13.329	14.486	12.342	12.945	14.113	13.467	13.521	13.907	13.952	13.497	12.466	13.937	14.643	14.285	13.522	13.669	13.614	14.886	13.669	13.317	13.97	13.563	14.132	14.38	13.641	13.795	13.169	11.938	12.779	13.169	14.863	0.226	15.007
lc_neg-Peak_40184	12.137	12.673	12.62	12.003	11.611	13.374	2.393	13.323	12.468	13.023	3.606	12.752	12.911	12.876	12.144	10.995	11.789	13.686	11.688	12.512	12.969	13.228	11.742	11.569	12.287	12.917	11.148	12.419	13.568	12.727	12.045	11.365	12.818	13.461	12.598	12.033	12.053	12.277	13.165	13.509	10.14	11.959	8.965	11.069	9.732	10.046	9.518	1.733	11.377
lc_neg-Peak_24423	11.607	11.396	11.859	11.08	10.484	10.89	2.393	12.15	11.064	11.022	3.606	10.768	11.505	10.987	9.827	9.777	11.158	11.721	9.569	10.293	11.429	10.853	10.893	11.331	10.977	10.913	9.452	10.926	12.176	11.716	10.659	10.736	10.897	12.2	10.731	10.748	11.007	10.826	11.56	11.532	10.709	10.848	10.536	8.839	10.172	10.442	12.51	1.733	12.25
lc_pos-Peak_027534	10.205	11.843	13.328	12.353	12.602	12.007	11.445	12.817	13.438	12.593	12.651	13.905	13.49	12.451	11.165	10.876	11.423	12.381	11.029	12.698	13.69	12.92	11.918	10.901	10.668	12.378	10.578	11.086	13.059	13.477	12.509	11.143	10.709	12.191	11.473	11.509	13.181	10.919	13.492	11.57	1.859	9.398	0.888	10.063	0.233	9.946	12.654	7.012	8.018
lc_pos-Peak_027444	10.872	12.396	14.097	12.965	13.267	12.682	11.857	13.565	14.01	13.195	13.417	14.571	14.263	13.074	11.704	11.709	11.993	13.023	11.67	13.309	14.486	13.553	12.665	11.491	11.361	12.915	11.159	11.787	13.623	14.189	13.174	11.727	11.354	13.079	12.198	12.164	14.026	11.613	14.108	12.301	0	0	0	0	0	0	0	0	0
lc_neg-Peak_60907	9.491	5.206	9.608	9.488	8.558	9.615	9.566	9.547	7.36	7.005	9.753	7.82	8.851	8.844	7.384	8.303	9.656	5.098	9.146	9.151	9.084	9.407	9.528	9.438	9.605	7.507	9.538	9.357	9.139	9.178	9.135	9.083	8.72	9.154	8.167	9.523	9.55	9.373	9.171	9.22	10.465	11.464	11.535	11.01	11.271	11.319	10.928	11.377	10.285
lc_pos-Peak_072385	12.083	13.508	13.04	13.49	12.848	13.745	9.543	13.608	13.36	11.61	1.267	13.686	14.048	14.25	13.099	13.185	12.239	13.41	12.095	13.271	13.808	13.085	11.892	11.437	12.864	13.701	12.626	12.313	14.014	12.328	12.222	12.569	13.046	13.514	13.464	13.15	12.29	13.335	13.484	13.982	12.307	12.166	10.654	12.628	11.06	11.697	13.247	0.226	14.181
lc_neg-Peak_18458	11.638	10.349	11.141	10.997	10.656	11.782	9.807	9.749	10.518	9.764	11.091	10.814	10.373	10.703	9.755	9.936	9.763	9.804	9.087	9.538	10.016	9.848	10.295	12.166	10.129	9.953	9.283	9.779	10.03	10.521	9.77	9.825	9.632	8.146	9.544	9.949	10.575	9.912	8.402	11.479	9.057	9.542	9.648	9.354	9.518	9.012	10.259	9.554	9.666
lc_neg-Peak_24336	13.963	13.63	14.158	13.472	12.929	13.302	10.414	14.532	13.63	13.496	3.606	13.208	13.963	13.409	12.063	11.993	13.514	14.159	12.088	12.762	13.767	13.164	13.264	13.671	13.479	13.381	12.013	13.611	14.559	14.008	13.269	13.279	13.583	14.454	13.388	13.332	13.583	13.403	13.969	13.969	12.969	13.266	12.787	11.348	12.433	13.011	14.757	1.733	14.517
lc_neg-Peak_30806	7.681	10.744	12.016	11.396	11.577	11.127	10.357	11.522	12.425	11.406	11.295	12.704	12.367	11.382	10.293	9.953	10.346	11.346	9.531	11.349	12.419	11.52	10.752	9.905	9.53	11.285	9.466	10.135	11.66	12.458	11.041	9.833	9.952	10.935	10.277	10.63	11.98	9.752	12.408	10.738	3.528	3.163	1.503	8.567	0.913	3.925	11.453	1.733	10.531
gc-MSF-[MZ=300; RI=584.97; 47]	8.405	8.557	8.139	7.65	6.829	8.491	6.252	8.481	7.813	7.964	7.549	8.25	7.118	8.432	7.357	8.097	7.618	7.525	7.723	7.013	7.749	7.531	5.692	7.313	6.859	6.296	7.861	7.763	8.76	8.869	7.467	7.936	8.157	8.736	8.584	7.79	8.304	8.605	9.106	8.612	8.02	8.933	7.904	7.232	8.784	9.123	10.201	9.201	9.903
lc_neg-Peak_22735	9.505	11.261	11.004	10.778	10.67	11.76	2.393	11.261	11.172	9.407	3.606	11.642	11.511	11.917	10.756	10.551	10.61	11.024	9.711	11.148	11.441	10.929	10.022	9.598	10.574	11.613	10.277	9.953	11.81	9.864	10.118	10.43	10.744	11.073	11.012	11.068	9.859	10.967	11.383	11.761	9.578	9.481	5.904	10.099	7.115	9.434	11.325	1.733	11.924
gc-MSF-[MZ=174; RI=584.88; 216]	9.082	9.19	8.885	8.327	7.925	9.154	7.212	9.181	8.486	8.677	8.115	8.939	8.126	9.158	7.851	8.609	8.313	8.3	8.497	8.239	8.555	8.194	7.333	7.715	7.57	7.638	8.403	8.481	9.439	9.87	8.11	8.451	8.854	9.403	9.224	8.44	9.58	9.262	10.102	9.287	8.896	9.608	8.592	7.762	9.425	10.242	10.761	10.295	10.661
gc-MSF-[MZ=114; RI=584.89; 239]	8.631	8.824	8.462	8.007	7.411	8.758	7.005	8.969	8.045	8.315	7.815	8.538	8.115	9.183	7.573	8.265	7.946	7.89	8.087	7.904	8.499	7.874	6.937	7.485	7.156	7.102	8.119	8.007	9.017	9.439	7.886	8.144	8.377	9.025	8.825	8.09	9.309	8.825	9.58	8.814	8.693	9.206	8.194	7.621	8.996	9.801	10.368	9.793	10.179
gc-MSF-[MZ=305; RI=631.47; 81]	9.197	9.479	8.981	8.942	8.68	9.534	7.897	10.072	9.204	8.939	9.743	10.076	9.217	9.645	8.228	8.773	8.307	9.128	8.565	8.956	8.91	8.131	9.152	7.87	8.561	8.82	8.471	9.052	9.031	9.511	9.148	8.226	7.616	10.134	8.204	8.763	10.45	9.642	9.117	9.347	10.077	10.928	8.667	9.256	9.797	9.389	8.462	10.21	9.829
gc-MSF-[MZ=204; RI=631.47; 226]	9.16	9.467	8.967	8.939	8.675	9.498	7.909	10.031	9.186	8.963	9.724	10.094	9.098	9.553	8.204	8.747	8.308	9.126	8.587	8.976	8.82	8.122	9.13	7.877	8.555	8.828	8.482	9.027	9.041	9.534	9.158	8.195	7.704	10.248	8.182	8.751	10.436	9.614	9.138	9.336	10.051	10.919	8.671	9.248	9.879	9.395	8.4	10.226	9.837
lc_neg-Peak_22633	11.884	13.508	13.409	13.264	13.175	14.019	9.637	13.602	13.794	12.056	3.606	13.984	13.984	14.201	13.325	13.065	12.977	13.541	12.204	13.502	13.813	13.35	12.559	11.872	13.093	13.993	12.804	12.631	14.269	12.528	12.674	13.038	13.461	13.611	13.672	13.687	12.497	13.556	13.658	14.206	12.179	12.473	11.436	12.461	11.433	11.63	13.876	1.733	14.234
gc-MSF-[MZ=211; RI=584.93; 94]	8.141	8.709	8.229	7.694	6.956	8.294	6.924	8.358	7.882	8.16	7.639	8.312	7.4	8.477	7.402	7.934	7.723	7.472	7.955	7.51	7.968	7.432	6.49	7.278	7.019	6.852	7.766	7.49	8.593	9.07	7.831	8.007	7.958	8.836	8.403	7.869	8.611	8.328	9.334	8.323	8.65	8.853	7.959	7.6	8.764	9.352	10.231	9.368	9.752
gc-MSF-[MZ=86; RI=584.87; 276]	8.131	8.451	8.028	7.644	6.879	8.336	7.112	8.556	7.509	8.084	7.314	8.087	8.064	8.878	7.414	7.987	7.696	7.51	7.721	7.696	8.354	7.598	6.966	7.295	6.929	6.067	7.897	7.545	8.554	9.074	7.561	7.906	8.035	8.724	8.396	7.79	8.956	8.367	9.213	8.381	8.698	8.873	7.669	7.598	8.447	9.449	9.849	9.275	9.734
gc-MSF-[MZ=92; RI=534.37; 121]	8.46	7.837	7.83	8.282	8.061	7.681	8.479	9.477	7.96	7.681	8.028	6.872	10.383	8.222	7.646	6.974	7.74	7.798	7.696	8.361	8.571	9.019	7.856	8.488	8.462	8.035	7.937	7.616	7.698	8.328	7.08	7.276	7.337	7.318	7.334	7.29	9.087	7.278	7.832	7.412	0	0	0	0	0	0	0	0	0
gc-MSF-[MZ=93; RI=534.4; 147]	8.996	8.214	8.513	8.394	8.109	8.08	8.259	8.748	8.26	8.064	8.533	7.762	9.517	8.332	7.846	7.173	8.193	7.846	8.075	8.582	8.639	8.471	8.406	8.452	8.413	8.232	7.8	7.617	8.093	7.459	7.332	7.619	7.563	7.601	7.57	7.763	8.023	7.563	7.055	7.88	0	0	0	0	0	0	0	0	0
lc_neg-Peak_31175	11.406	10.94	11.45	11.426	10.333	10.696	11.328	11.091	10.208	10.442	11.674	11.024	11.146	11.25	9.171	9.576	9.889	9.946	9.536	10.282	10.422	9.928	9.845	9.253	10.12	10.31	9.82	10.198	11.107	10.234	9.661	9.755	10.68	10.575	10.121	10.206	10.838	10.291	10.76	10.983	10.191	10.476	6.977	9.611	10.487	10.285	10.871	10.074	10.503
gc-MSF-[MZ=160; RI=571.9; 134]	10.599	9.903	10.229	10.167	10.57	8.855	10.213	9.55	10.08	10.365	10.29	10.433	10.498	9.708	9.301	8.788	9.921	10.004	10.592	10.447	10.461	9.718	10.294	9.363	10.249	9.76	10.152	9.977	10.404	11.079	9.371	9.283	10.404	10.087	9.528	9.954	11.334	9.442	10.328	10.387	7.933	8.775	6.799	7.965	8.33	8.288	6.149	8.662	7.552
lc_pos-Peak_106197	11.557	11.654	12.08	12.108	11.091	11.954	11.762	12.316	11.353	11.538	11.939	11.911	11.918	11.837	10.381	10.571	10.771	11.923	11.148	11.622	12.176	11.229	11.16	9.961	11.403	11.443	10.98	11.265	11.93	11.867	11.427	10.993	11.66	12.188	11.482	11.072	12.019	11.471	11.404	11.498	11.794	11.735	10.01	10.604	11.253	10.994	12.729	11.114	12.284
gc-MSF-[MZ=95; RI=534.37; 80]	8.362	7.754	7.796	7.784	7.112	7.516	7.788	7.938	7.367	7.244	7.986	5.795	8.459	7.775	7.353	6.681	7.641	7.156	7.366	7.868	8.012	7.749	7.705	7.885	7.736	7.492	7.231	6.777	7.376	6.824	6.935	7.176	7.212	6.922	7.055	7.182	6.906	6.927	4.844	7.248	0	0	0	0	0	0	0	0	0
gc-MSF-[MZ=116; RI=571.79; 257]	10.473	10.076	10.175	10.139	10.51	8.937	10.146	9.631	10.198	10.456	10.202	10.503	10.51	9.915	9.331	9.072	9.844	10.063	10.432	10.367	10.527	9.704	10.163	9.395	10.222	9.83	10.069	10.053	10.4	11.027	9.55	9.294	10.316	10.075	9.642	9.937	11.437	9.585	10.373	10.341	8.966	9.038	8.502	8.464	9.164	8.996	9.164	9.436	8.494
gc-MSF-[MZ=245; RI=571.9; 78]	9.348	8.674	8.918	8.838	9.059	7.674	8.951	8.366	8.699	8.931	9.092	9.025	9.094	8.426	8.092	7.906	8.593	8.762	9.25	9.046	9.059	8.466	8.967	8.27	8.956	8.443	8.882	8.715	9.18	9.653	8.17	8.104	9.106	8.809	8.247	8.657	9.999	8.113	8.942	9.102	0	0	0	0	0	0	0	0	0
gc-MSF-[MZ=214; RI=571.88; 74]	9.148	8.603	8.795	8.651	8.957	7.579	8.766	8.235	8.633	8.86	8.929	8.91	8.972	8.326	7.962	7.863	8.438	8.607	9.102	8.91	8.932	8.255	8.806	8.125	8.765	8.295	8.682	8.581	9.002	9.506	8.077	8.021	8.912	8.689	8.112	8.541	9.795	7.975	8.818	8.905	0	0	0	0	0	0	0	0	0
gc-MSF-[MZ=144; RI=571.91; 175]	10.241	9.684	9.928	9.915	10.11	8.577	9.986	9.252	9.711	9.962	10.062	9.976	10.125	9.434	8.997	8.527	9.637	9.727	10.249	10.098	10.18	9.456	9.934	9.132	10.004	9.486	9.884	9.644	10.079	10.656	9.13	9.019	10.057	9.768	9.226	9.656	10.987	9.126	9.954	10.067	7.771	8.603	6.336	7.835	8.002	8.042	5.47	8.325	7.302
gc-MSF-[MZ=115; RI=584.86; 252]	8.136	8.659	8.292	7.777	7.54	8.448	7.696	8.916	7.999	8.47	7.707	8.359	8.21	9.138	7.585	8.001	7.859	7.808	8.247	8.43	8.509	7.927	7.685	7.388	7.302	7.026	8.129	7.818	8.623	9.32	8.068	8.119	8.144	9.091	8.518	8.047	9.164	8.389	9.316	8.369	9.422	8.928	7.946	8.031	8.64	9.528	10.024	9.386	9.681
gc-MSF-[MZ=130; RI=571.8; 235]	9.724	9.44	9.553	9.419	9.684	8.292	9.467	8.914	9.458	9.708	9.621	9.749	9.835	9.224	8.641	8.483	9.176	9.341	9.805	9.668	9.862	8.976	9.533	8.787	9.544	9.156	9.39	9.332	9.726	10.248	8.871	8.637	9.564	9.442	8.94	9.285	10.631	8.867	9.598	9.636	8.424	8.525	7.764	7.99	8.39	8.39	8.41	8.75	7.842
lc_pos-Peak_016251	11.427	10.973	11.032	11.765	11.695	10.931	10.87	10.66	11.574	11.516	11.283	11.861	11.317	11.571	12.173	12.203	11.332	11.613	11.359	11.229	11.583	11.181	10.983	10.054	11.239	11.554	11.165	11.334	10.833	11.207	11.112	11.022	11.262	10.689	11.429	11.009	11.441	11.421	11.15	12.076	11.807	11.891	10.018	11.284	10.588	11.053	11.376	11.062	10.24
gc-MSF-[MZ=112; RI=571.92; 147]	8.92	8.486	8.607	8.601	8.826	7.528	8.709	8.152	8.419	8.659	8.787	8.719	9.01	8.416	7.914	7.771	8.354	8.483	8.969	8.767	8.977	8.184	8.694	8.084	8.719	8.19	8.626	8.426	8.858	9.244	7.977	7.9	8.816	8.557	7.994	8.384	9.712	7.84	8.541	8.822	0	0	0	0	0	0	0	0	0
gc-MSF-[MZ=186; RI=571.9; 129]	9.128	8.573	8.787	8.677	8.905	7.597	8.833	8.166	8.508	8.754	8.951	8.81	8.909	8.276	8.006	7.888	8.483	8.674	9.096	8.877	8.865	8.295	8.833	8.167	8.842	8.306	8.735	8.597	9.021	9.452	8.057	8.02	8.961	8.662	8.154	8.564	9.715	7.999	8.727	8.968	0	0	0	0	0	0	0	0	0
gc-MSF-[MZ=161; RI=571.87; 92]	8.607	8.185	8.23	8.191	8.426	7.24	8.347	1.993	8.087	8.323	8.395	8.398	8.468	7.901	7.615	7.633	7.985	8.126	8.563	8.369	8.409	7.812	8.294	7.744	8.313	7.798	8.26	8.018	8.49	8.861	7.689	7.577	8.412	8.136	7.592	8.067	9.163	7.473	8.193	8.41	0	0	0	0	0	0	0	0	0
gc-MSF-[MZ=172; RI=571.93; 188]	8.448	8.08	8.117	8.071	8.308	7	8.267	7.592	7.871	8.207	8.347	8.232	8.39	7.8	7.548	7.553	7.934	7.987	8.505	8.261	8.303	7.719	8.174	7.646	8.206	7.636	8.193	7.852	8.349	8.779	7.537	7.508	8.292	8.046	7.501	7.94	9.089	7.35	8.107	8.289	0	0	0	0	0	0	0	0	0
lc_neg-Peak_32731	11.33	11.968	12.043	12.061	10.884	12.043	12.116	12.43	11.127	11.474	12.088	11.92	11.747	11.91	10.648	10.101	11.098	11.868	11.213	11.588	11.692	11.28	11.183	10.051	11.343	11.471	10.988	11.07	11.878	11.657	11.637	11.356	11.885	12.431	11.633	11.183	11.765	11.417	11.519	11.54	11.538	11.489	10.082	10.611	11.322	10.868	12.616	10.654	12.131
lc_pos-Peak_073677	13.215	12.71	13.201	13.187	12.89	12.593	12.738	12.853	13.04	12.748	13.383	12.948	13.015	12.782	12.661	11.019	12.726	12.622	12.65	13.116	13.353	12.473	13.197	12.626	12.986	12.828	12.52	12.518	12.933	12.785	11.895	11.757	12.201	12.122	12.244	12.208	12.842	12.328	12.153	12.273	0	0	0	0	0	0	0	0	0
gc-MSF-[MZ=145; RI=571.87; 142]	8.471	8.296	8.233	8.171	8.407	7.267	8.323	7.864	8.113	8.349	8.427	8.39	8.436	7.957	7.621	7.662	7.982	8.125	8.555	8.367	8.396	7.817	8.288	7.756	8.311	7.817	8.253	8.035	8.471	8.812	7.75	7.702	8.338	8.196	7.604	8.096	9.128	7.496	8.184	8.386	7.496	7.662	5.212	7.124	6.384	2.017	6.744	6.311	4.714
gc-MSF-[MZ=184; RI=571.83; 133]	8.416	8.227	8.08	8.019	8.16	7.226	8.178	7.692	7.925	8.212	8.171	8.247	8.122	7.656	7.534	7.738	7.803	8.065	8.239	8.052	8.039	7.628	8.022	7.649	8.16	7.723	8.074	7.965	8.398	8.639	7.7	7.461	8.235	7.952	7.573	7.959	8.898	7.505	8.074	8.279	5.47	2.59	0	1.368	6.739	2.017	7.408	6.744	5.749
gc-MSF-[MZ=217; RI=571.83; 134]	8.513	8.256	8.188	8.049	8.312	7.328	8.225	7.971	8.099	8.402	8.335	8.377	8.444	7.928	7.73	7.783	7.885	8.17	8.437	8.235	8.383	7.758	8.173	7.705	8.304	7.813	8.241	8.05	8.456	8.845	7.772	7.587	8.286	8.212	7.751	8.03	9.13	7.575	8.214	8.338	7.757	7.752	7.181	7.639	7.01	7.938	8.04	7.155	7.564
lc_neg-Peak_24240	10.942	11.699	11.55	11.831	11.073	10.399	11.298	11.368	11.404	12.016	10.918	11.996	11.633	11.077	10.769	10.475	10.477	11.318	10.944	11.504	11.36	10.174	11.333	10.479	10.781	11.389	11.658	10.647	11.312	11.078	11.704	10.663	10.607	10.659	11.589	10.845	10.742	11.54	11.083	10.792	12.007	11.325	10.511	11.059	10.855	11.137	11.221	11.401	10.762
gc-MSF-[MZ=114; RI=571.84; 226]	8.051	8.006	7.762	7.766	7.968	6.911	7.99	7.489	7.666	8.019	7.964	8.015	8.182	7.749	7.377	7.59	7.573	7.776	8.027	7.738	8.086	7.478	7.758	7.51	7.91	7.351	7.953	7.702	8.145	8.35	7.455	7.3	7.99	7.741	7.419	7.729	8.763	7.29	7.691	7.969	7.589	7.494	5.749	7.205	6.369	7.286	7.12	5.739	5.266
gc-MSF-[MZ=132; RI=571.76; 209]	8.321	8.548	8.346	8.061	8.468	7.375	8.162	7.98	8.476	8.679	8.257	8.665	8.431	8.049	7.652	7.885	7.883	8.221	8.411	8.311	8.39	7.734	8.148	7.785	8.2	7.916	8.132	8.187	8.5	8.791	8.02	7.757	8.17	8.278	7.816	8.168	9.099	7.811	8.315	8.264	8.131	7.949	7.494	7.564	7.925	7.887	8.289	8.107	7.377
lc_pos-Peak_004089	10.521	9.858	9.668	10.191	9.602	10.074	9.582	9.939	9.865	9.565	10.5	10.136	10.06	9.78	9.985	10.121	9.62	9.845	9.904	10.013	10.087	10.249	9.906	9.783	9.802	10.023	10.135	9.562	9.955	8.807	9.779	9.581	9.966	9.179	9.612	9.621	9.75	9.859	9.627	9.838	10.407	10.463	10.49	10.31	10.207	9.76	10.24	10.198	9.993
lc_pos-Peak_004369	13.797	13.49	13.558	13.651	13.409	13.667	13.776	13.716	13.532	13.483	14.024	13.752	13.499	13.334	13.603	13.896	13.241	13.521	13.71	13.504	13.531	13.866	13.791	13.295	13.71	13.642	13.907	13.579	13.604	13.059	13.687	13.522	13.372	13.288	13.372	13.571	13.484	13.427	13.303	13.349	13.963	13.943	14.058	13.715	14.131	13.357	13.943	13.723	13.673
lc_neg-Peak_17603	12.34	11.827	12.402	12.545	13.312	12.313	12.824	10.363	13.434	13.434	12.62	12.946	13.421	12.534	13.541	13.611	13.734	12.153	13.218	13.083	12.282	11.713	13.275	12.489	12.645	12.837	13.255	12.309	10.661	11.818	12.368	13.104	12.38	9.459	12.289	13.038	12.009	12.087	12.49	11.599	12.492	11.936	12.59	13.684	12.117	12.743	12.417	11.767	10.638
lc_neg-Peak_16366	10.351	10.131	10.796	10.2	11.077	10.359	10.436	3.728	11.05	11.067	10.874	11.072	10.744	10.342	10.984	11.17	10.801	10.766	10.606	10.139	10.604	10.083	10.726	10.731	10.944	10.542	10.839	10.488	8.573	9.964	10.62	10.314	9.217	7.886	10.087	10.94	9.899	9.972	10.047	9.754	10.896	10.687	11.241	11.135	10.965	10.937	10.618	10.436	9.693
lc_neg-Peak_08509	10.287	11.393	11.176	10.742	11.125	10.249	11.172	10.266	11.029	11.42	11.261	11.409	11.447	10.842	10.926	10.946	11.699	10.847	11.491	11.357	11.343	11.104	11.782	10.924	11.136	10.6	11.494	10.484	9.752	10.627	11.49	11.942	10.415	9.349	10.512	11.061	10.641	10.128	10.363	9.775	11.266	10.9	11.444	11.447	11.365	11.77	11.395	10.807	10.185
lc_pos-Peak_010793	11.317	10.25	10.092	10.588	10.798	10.387	10.727	9.678	10.762	10.767	10.62	10.668	10.87	10.549	10.905	11.044	10.811	10.562	10.962	10.811	10.721	10.692	10.717	10.842	10.782	10.674	10.908	10.548	9.514	9.936	10.447	10.602	10.177	8.989	10.291	10.482	10.321	9.932	10.173	9.491	10.736	11.002	10.931	11.735	10.522	10.954	10.781	10.247	9.662
lc_neg-Peak_13973	10.751	5.206	10.451	9.6	11.02	10.569	8.842	3.728	11.195	10.997	10.561	11.007	9.979	9.93	11.262	11.211	9.938	10.13	10.038	9.225	10.041	2.644	9.832	10.157	10.203	10.426	9.791	10.092	8.543	9.416	10.184	9.154	6.493	8.884	9.74	10.8	9.444	10.106	9.712	9.925	10.673	10.839	10.939	10.731	10.698	10.57	10.111	10.176	9.173
lc_neg-Peak_13841	10.81	10.077	10.393	10.574	11.362	10.626	10.655	9.642	11.432	11.559	10.455	10.706	11.642	11.009	11.237	11.357	10.922	10.305	11.267	11.373	11.143	10.438	10.684	10.631	10.654	10.817	10.903	10.36	9.886	10.695	10.29	10.56	10.494	9.618	10.508	10.48	10.697	10.293	10.758	10.277	11.117	10.825	10.385	11.521	10.337	11.461	10.217	10.812	9.922
lc_pos-Peak_063926	7.842	10.574	10.952	8.467	10.446	10.317	9.706	9.259	10.543	10.552	11.055	11.183	10.156	9.799	11.026	11.216	10.483	10.507	10.395	9.54	10.463	9.871	10.789	10.462	10.38	10.541	10.323	9.945	9.613	9.406	10.96	10.694	9.417	0	10.441	10.685	9.847	10.198	9.459	9.858	11.441	11.397	11.707	11.127	11.278	11.078	10.934	10.189	10.506
lc_pos-Peak_088709	7.669	10.907	10.716	8.321	10.232	9.733	10.564	9.615	10.108	10.534	11.07	10.9	10.577	10.444	10.583	10.612	11.213	10.235	10.51	10.174	10.642	10.057	11.013	10.262	10.231	10.307	10.542	9.873	9.655	9.825	11.057	11.142	10.276	0	10.251	10.798	10.125	10.076	9.869	9.906	0	0	0	0	0	0	0	0	0
lc_neg-Peak_42115	0	10.684	0.734	0.563	0.113	0	2.393	3.728	0	0.345	11.178	9.96	9.752	0.227	1.921	2.265	9.717	10.044	10.119	0.34	10.626	11.616	10.097	2.406	0.398	0	10.143	10.323	11.532	11.338	11.754	11.683	10.955	10.719	10.867	10.293	11.837	10.115	9.989	0	11.83	11.482	11.869	10.564	11.447	11.746	10.113	11.664	9.843
lc_neg-Peak_47056	0	0	0	0	0	0	0	0	0	0	0	0	0	0	0	0	0	0	0	0	0	0	0	0	0	0	0	9.112	10.173	9.825	10.856	10.502	9.953	9.625	10.226	9.977	10.254	8.882	9.838	0	10.636	10.375	9.814	2.56	9.598	10.629	9.625	1.733	0.341
lc_neg-Peak_33512	8.337	5.206	9.327	0.563	10.172	0	2.393	3.728	9.349	0.345	11.159	10.316	0.677	0.227	10.031	11.013	11.213	0.342	10.868	9.978	10.897	10.785	11.141	2.406	10.282	0	10.646	10.136	10.052	10.257	11.146	11.888	10.554	0	10.433	10.948	10.576	9.884	9.778	0	10.165	9.853	11.072	2.56	10.111	10.403	9.984	10.331	0.341
lc_neg-Peak_20159	0	0	0	0	0	0	0	0	0	0	0	0	0	0	0	0	0	0	0	0	0	0	0	0	0	0	0	9.861	9.375	8.724	4.4	10.312	9.735	0	9.458	9.585	9.644	9.604	7.231	0	11.38	11.159	10.68	10.961	10.875	10.785	1.547	10.959	10.165
lc_neg-Peak_35400	0	5.206	0.734	0.563	0.113	0	2.393	3.728	0	0.345	9.666	0	0.677	0.227	1.921	2.265	2.248	0.342	2.019	0.34	3.006	2.644	1.921	2.406	0.398	0	2.514	10.113	10.657	10.421	10.645	10.484	10.272	9.722	10.093	1.15	10.777	10.234	9.935	0	11.581	10.646	12.065	10.165	11.461	10.757	11.327	11.869	11.602
lc_neg-Peak_11603	9.499	9.646	11.263	11.031	10.603	11.544	12.184	11.33	11.25	11.169	10.8	10.836	11.385	11.873	11.751	10.661	11.01	11.451	11.349	12.029	10.582	11.306	12.157	9.69	10.351	11.193	12.139	8.406	9.001	9.623	11.065	9.956	11.435	10.906	10.847	10.935	5.929	10.324	10.296	10.786	11.04	10.722	9.845	11.368	10.218	11.327	10.316	9.585	7.563
lc_pos-Peak_181070	10.887	10.689	9.91	9.46	11.427	11.351	9.808	8.942	11.292	10.392	1.267	10.627	9.953	10.477	11.233	11.059	9.801	11.514	9.446	10.1	10.155	10.738	10.702	11.101	10.054	12.432	9.779	10.683	9.403	9.803	3.356	8.536	9.913	10.136	10.445	9.64	9.579	10.788	11.121	10.056	0	0	0	0	0	0	0	0	0
lc_neg-Peak_48127	0	0	0	0	0	0	0	0	0	0	0	0	0	0	0	0	0	0	0	0	0	0	0	0	0	0	0	5.415	10.027	10.019	10.955	10.854	10.023	9.595	9.568	1.15	10.764	5.799	0	0	0	0	0	0	0	0	0	0	0
lc_neg-Peak_56177	11.117	11.184	10.567	9.489	11.975	11.992	10.656	9.75	11.98	11.064	9.588	11.207	10.421	10.726	11.131	11.267	10.733	11.8	10.344	10.752	10.052	10.82	11.29	11.646	10.544	12.31	10.187	11.065	9.822	10.473	4.4	9.106	10.151	10.807	10.701	10.246	10.199	11.109	11.754	10.512	9.437	9.634	7.119	10.04	8.822	9.546	9.394	9.65	0.341
lc_pos-Peak_110820	0	0	0	0	0	0	0	0	0	0	0	0	0	0	0	0	0	0	0	0	0	0	0	0	0	0	0	9.179	9.239	9.164	3.356	2.479	9.597	9.611	9.567	0.11	9.953	9.806	8.521	9.979	9.755	10.918	0.888	0.916	10.843	11.386	6.423	11.21	9.741
gc-MSF-[MZ=113; RI=499.44; 141]	2.207	7.796	8.501	8.315	8.789	2.207	8.182	8.373	0	8.276	8.527	8.812	8.998	9.542	0.582	2.484	8.933	8.109	0	0	1.114	0.315	8.803	2.562	5.497	7.815	8.186	8.925	0.085	9.577	7.975	8.4	0.645	9.182	8.695	8.711	9.471	9.112	9.498	9.32	0	0	0	0	0	0	0	0	0
lc_pos-Peak_130140	0	0	0	0	0	0	0	0	0	0	0	0	0	0	0	0	0	0	0	0	0	0	0	0	0	0	0	8.358	10.528	10.464	9.915	10.38	11.82	10.729	11.393	10.695	9.525	10.609	11.509	11.415	0	0	0	0	0	0	0	0	0
lc_neg-Peak_42756	10.318	10.258	9.768	11.186	11.292	11.009	11.502	3.728	11.099	11.298	9.05	10.164	10.905	10.316	11.893	12.067	11.094	11.643	11.479	11.145	10.417	9.815	10.938	11.725	11.131	11.024	11.949	11.543	10.262	11.325	11.283	11.616	11.535	10.062	11.934	10.865	10.415	11.57	10.715	10.99	3.528	11.699	6.964	11.032	9.984	10.562	1.547	10.556	0.341
lc_pos-Peak_016521	10.305	10.665	10.304	10.923	9.829	11.466	10.663	10.329	10.343	11.803	9.779	10.198	10.363	9.928	11.11	11.023	10.816	11.196	11.699	11.415	10.21	11.091	10.774	9.647	10.908	11.206	11.949	10.782	10.453	10.616	11.423	11.233	11.655	11.334	11.942	11.34	0.107	11.404	11.044	10.842	10.84	10.594	10.992	11.482	10.289	10.26	12.018	10.275	10.029
lc_neg-Peak_11984	0	5.206	0.734	0.563	0.113	0	2.393	3.728	0	9.451	3.606	0	0.677	0.227	1.921	2.265	2.248	0.342	2.019	0.34	3.006	2.644	1.921	2.406	0.398	0	2.514	9.471	9.487	9.423	4.4	9.587	9.507	7.89	9.186	1.15	9.809	9.496	0	0	10.823	9.969	10.933	9.754	10.322	9.802	10.797	10.689	11.132
lc_neg-Peak_50338	0	5.206	0.734	0.563	0.113	0	2.393	3.728	0	0.345	10.017	0	0.677	0.227	1.921	2.265	2.248	0.342	2.019	0.34	3.006	10.783	1.921	2.406	0.398	0	2.514	8.353	10.138	9.889	10.667	10.593	9.699	9.112	0.43	1.15	10.643	0	0	0	10.44	10.349	10.646	2.56	10.252	10.735	1.547	10.55	0.341
lc_neg-Peak_30208	0	0	0	0	0	0	0	0	0	0	0	0	0	0	0	0	0	0	0	0	0	0	0	0	0	0	0	0	9.066	9.217	10.083	9.965	8.394	8.171	8.57	7.389	9.677	0	0	0	0	0	0	0	0	0	0	0	0
lc_pos-Peak_118319	0	0	0	0	0	0	0	0	0	0	0	0	0	0	0	0	0	0	0	0	0	0	0	0	0	0	0	5.399	5.958	9.596	3.356	9.149	9.944	10.677	8.952	9.667	8.311	8.92	10.896	10.418	11.274	12.846	10.108	11.073	11.203	11.902	11.123	10.732	11.02
lc_pos-Peak_020265	8.24	4.521	8.458	9.948	6.549	10.841	9.65	10.487	7.345	11.642	1.267	8.279	8.458	9.115	10.204	10.278	9.805	10.302	10.736	10.592	9.637	10.16	9.982	8.423	10.071	10.493	11.443	8.984	9.606	8.375	9.515	8.503	10.654	10.646	10.834	10.33	6.343	10.294	9.854	10.032	11.788	10.304	12.273	13.43	9.914	11.9	13.322	11.226	11.571
lc_pos-Peak_019218	0	0	0	0	0	0	0	0	0	0	0	0	0	0	0	0	0	0	0	0	0	0	0	0	0	0	0	9.779	8.519	8.535	9.547	2.479	9.849	9.527	5.215	5.412	6.204	9.358	9.156	10.873	11.145	11.053	0.888	0.916	0.233	10.332	6.094	0.226	10.245
lc_neg-Peak_44486	0	5.206	0.734	0.563	0.113	0	2.393	3.728	0	0.345	3.606	0	0.677	0.227	1.921	2.265	2.248	0.342	2.019	0.34	3.006	2.644	1.921	2.406	0.398	0	2.514	9.578	10.36	10.189	10.514	10.304	9.958	0	0.43	1.15	10.625	9.565	0	0	11.192	10.304	11.596	2.56	10.975	10.44	10.405	11.303	10.23
gc-MSF-[MZ=101; RI=342.37; 91]	9.237	6.863	9.55	9.179	9.421	9.887	1.916	10.468	9.795	9.424	0.766	9.96	9.746	2.295	9.274	9.527	8.77	9.648	9.632	9.64	9.379	0.315	9.904	10.239	10.159	9.688	9.904	9.352	6.394	9.595	8.912	9.65	0.645	9.981	9.903	9.595	9.582	9.87	9.367	1.451	5.47	9.892	9.41	1.368	0	9.703	9.743	0	0
lc_pos-Peak_134030	9.781	4.521	7.63	7.684	9.819	10.134	7.617	9.206	8.485	5.57	1.267	0	0	8.455	10.131	8.392	9.883	10.289	9.162	8.543	1.931	9.64	10.528	10.46	9.939	11.252	9.923	10.638	9.924	10.415	3.356	9.68	10.462	11.064	10.97	10.394	10.168	11.155	11.209	10.846	0	0	0	0	0	0	0	0	0
lc_pos-Peak_028561	0	0	0	0	0	0	0	0	0	0	0	0	0	0	9.039	0.808	0.11	9.708	9.08	0	8.047	12.218	0.556	9.793	9.403	10.215	10.394	0	8.892	0	9.692	2.479	9.749	9.792	10.042	8.972	0.107	9.582	7.639	9.837	0	0	0	0	0	0	0	0	0
lc_pos-Peak_050339	11.596	10.773	9.831	10.463	11.386	10.768	10.226	9.762	11.472	10.22	9.811	10.791	10.726	10.358	11.491	12.224	10.683	10.176	9.453	10.11	10.423	10.038	10.514	12.179	10.739	11.147	10.547	11.282	9.969	9.71	10.026	10.174	9.816	8.994	9.69	9.944	9.597	10.432	9.359	9.853	10.911	9.755	11.185	10.33	11.584	9.858	10.898	11.196	10.08
gc-MSF-[MZ=117; RI=337.89; 102]	0	0	0	0	0	0	0	0	0	0	0	0	0	0	0	0	0	0	0	0	0	0	0	0	0	0	0	7.986	7.248	0.306	7.931	8.236	8.751	0	8.163	8.288	0	8.184	7.891	8.546	8.212	8.156	8.043	8.34	7.702	8.187	7.793	8.2	8.072
lc_pos-Peak_046810	0	0	0	0	0	0	0	0	0	0	0	0	0	0	11.379	10.041	5.816	9.155	10.203	7.526	1.931	8.577	6.365	0.767	10.326	9.839	11.704	8.82	10.268	7.084	9.155	8.511	11.056	9.235	11.013	9.661	7.084	10.634	8.859	11.202	11.06	7.776	11.168	12.973	9.142	12.055	12.043	9.491	12.367
lc_pos-Peak_076945	0	0	0	0	0	0	0	0	0	0	0	0	0	0	9.202	9.501	0.11	8.085	9.33	9.53	1.931	9.133	9.374	0.767	0	9.498	9.782	0	0	5.388	3.356	2.479	10.232	8.038	10.054	8.909	0.107	6.625	10.125	9.02	0	0	0	0	0	0	0	0	0
gc-MSF-[MZ=103; RI=337.81; 104]	0	0	0	0	0	0	0	0	0	0	0	0	0	0	0	0	0	0	0	0	0	0	0	0	0	0	0	8.255	7.805	0.306	8.283	8.49	9.029	0	8.34	8.606	0	8.368	0	8.956	8.341	8.342	8.324	8.414	8.2	8.603	8.182	0	8.221
lc_pos-Peak_037508	9.906	4.521	9.414	9.939	7.7	10.687	9.695	9.561	7.859	11.357	8.127	8.321	8.453	7.647	10.155	10.504	9.387	9.785	10.09	9.785	8.55	10.123	9.742	8.078	10.142	10.167	11.107	10.091	9.698	9.532	10.008	9.637	10.691	10.391	10.59	9.941	8.347	10.086	9.777	10.139	10.29	10.429	9.667	10.303	0.233	9.476	11.176	9.873	9.479
lc_neg-Peak_53019	0	10.182	0.734	0.563	0.113	0	2.393	3.728	6.163	0.345	3.606	7.516	0.677	0.227	1.921	2.265	2.248	9.649	2.019	0.34	3.006	10.487	1.921	2.406	0.398	0	2.514	0	9.536	9.084	9.662	3.168	8.734	8.402	9.104	1.15	9.134	7.903	8.724	0	10.639	10.15	7.509	2.56	6.336	9.766	1.547	1.733	0.341
lc_neg-Peak_53972	9.54	5.206	10.532	8.666	8.439	9.436	9.689	3.728	0	8.361	3.606	8.398	10.397	7.357	1.921	2.265	10.035	0.342	2.019	9.884	9.452	2.644	9.989	9.068	9.241	8.835	10.295	0	9.556	10.09	9.632	9.157	9.537	0	9.563	9.983	8.14	9.117	10.252	10.015	9.204	10.507	1.503	9.238	0.913	10.024	1.547	10.325	0.341
lc_pos-Peak_059775	11.141	4.521	10.925	10.755	11.561	11.344	11.143	1.902	11.496	11.726	7.978	10.511	11.209	9.958	12.038	12.639	11.872	10.788	11.283	11.283	1.931	10.184	11.772	11.954	10.848	11.134	12.003	11.589	9.971	11.262	10.951	11.795	11.582	10.639	11.4	11.96	9.187	11.587	11.502	11.164	11.225	11.584	11.794	12.507	10.838	11.705	10.941	11.302	11.176
gc-MSF-[MZ=115; RI=337.84; 98]	0	0	0	0	0	0	0	0	0	0	0	0	0	0	0	0	0	0	0	0	0	0	0	0	0	0	0	7.989	7.49	0.306	8.027	8.25	8.826	0	8.138	8.338	0	8.153	0	8.73	8.2	8.191	8.053	8.27	7.914	8.389	7.916	0	8.014
lc_neg-Peak_32903	0	5.206	0.734	0.563	0.113	0	2.393	3.728	0	0.345	3.606	0	0.677	0.227	1.921	2.265	2.248	0.342	7.951	0.34	3.006	9.287	1.921	2.406	0.398	0	2.514	7.377	9.198	9.503	9.795	9.673	9.054	0	0.43	1.15	9.57	0	4.495	0	10.163	3.163	10.174	2.56	9.707	3.925	7.544	9.976	0.341
lc_neg-Peak_35509	0	5.206	0.734	0.563	0.113	0	2.393	3.728	0	0.345	3.606	9.043	0.677	0.227	1.921	2.265	2.248	0.342	2.019	0.34	3.006	2.644	1.921	2.406	0.398	4.96	2.514	5.688	8.87	9.189	9.758	3.168	0.596	5.277	8.54	1.15	8.198	6.855	5.925	0	3.528	3.163	9.858	2.56	0.913	3.925	9.55	9.791	0.341
lc_neg-Peak_43766	0	5.206	0.734	0.563	0.113	0	2.393	3.728	0	9.658	3.606	0	0.677	0.227	1.921	2.265	2.248	0.342	2.019	0.34	3.006	2.644	1.921	2.406	0.398	0	2.514	0	9.912	9.872	10.24	3.168	0.596	0	9.944	1.15	9.501	9.859	9.646	0	10.447	3.163	10.13	2.56	9.762	3.925	10.093	9.491	0.341
lc_pos-Peak_031976	0	0	0	0	0	0	0	0	0	0	0	0	0	0	0	0	0	0	0	0	0	0	0	0	0	0	0	10.057	0	9.826	8.848	10.073	5.52	10.928	7.059	9.991	5.215	8.875	10.93	3.48	0	0	0	0	0	0	0	0	0
lc_pos-Peak_041084	9.796	4.521	10.204	10.136	8.275	10.56	10.123	10.065	6.425	10.537	9.595	6.417	8.435	7.019	10.129	10.083	9.666	9.393	10.104	9.849	8.99	11.162	10	10.493	10.192	10.276	11.411	8.57	9.668	5.637	10.159	9.412	10.486	8.394	10.217	10.275	4.964	9.813	8.286	9.755	10.535	9.653	10.032	10.489	9.994	9.817	12.609	9.513	11.251
lc_pos-Peak_118308	10.596	4.521	9.214	10.135	9.915	9.439	9.686	1.902	8.271	9.405	9.917	0	7.862	10.163	10.578	9.655	10.167	9.801	9.803	9.587	1.931	2.063	9.478	10.343	9.512	10.313	9.549	10.117	8.89	9.736	3.356	8.876	8.32	7.016	8.933	9.587	9.137	10.444	9.808	8.841	10.235	10.359	9.368	10.178	8.58	9.748	0.9	10.342	0.228
lc_pos-Peak_006705	7.644	8.993	9.601	9.425	0	9.244	9.476	7.844	0	9.921	8.277	9.385	9.636	6.258	10.169	10.37	10.143	9.402	9.793	0	9.031	9.396	10.002	9.769	9.438	9.333	10.1	9.398	6.664	9.546	9.935	10.244	9.805	5.655	9.78	9.916	6.625	9.706	8.964	9.177	9.955	9.943	9.999	9.435	9.62	10.122	9.335	9.408	9.495
lc_pos-Peak_050403	0	0	0	0	0	0	0	0	0	0	0	0	0	0	0	0	0	0	0	0	0	0	0	0	0	0	0	6.324	8.275	4.17	9.991	8.363	10.153	7.811	9.728	9.477	5.08	8.887	6.198	9.016	9.766	9.108	10.044	9.863	9.145	9.053	11.371	10.054	12.183
lc_pos-Peak_115339	0	4.521	0	0.111	0	0	7.307	1.902	0	9.451	1.267	8.463	9.649	0	0.218	0.808	9.413	0	0.322	0	1.931	2.063	6.77	0.767	8.601	0	0.812	6.668	9.497	9.02	3.356	9.761	9.218	0	0.108	0.11	10.086	8.29	9.486	0	0	0	0	0	0	0	0	0	0
lc_neg-Peak_51760	0	5.206	0.734	0.563	0.113	0	2.393	3.728	0	0.345	3.606	0	0.677	0.227	1.921	2.265	2.248	0.342	2.019	0.34	3.006	2.644	1.921	2.406	0.398	0	2.514	7.231	9.843	9.659	10.036	3.168	0.596	0	9.585	1.15	9.802	9.178	0	0	3.528	9.663	9.791	2.56	9.486	3.925	1.547	9.012	0.341
gc-MSF-[MZ=147; RI=741.39; 616]	8.893	8.847	8.562	8.94	9.798	8.638	9.152	8.564	9.55	9.662	9.195	9.292	9.156	9.235	9.433	9.499	9.553	8.855	9.697	9.531	9.213	9.191	9.399	9.038	9.098	9.075	9.361	8.818	8.214	9.11	9.147	9.257	9.259	7.791	9.023	9.264	9.216	8.714	9.28	8.881	8.844	8.529	9.288	9.415	8.775	9.608	8.844	8.985	8.412
lc_pos-Peak_012721	7.459	4.521	7.455	0.111	0	0	0	9.188	0	0	1.267	9.821	0	7.7	0.218	0.808	0.11	0	7.552	0	1.931	11.345	0.556	0.767	0	0	0.812	8.389	0	8.313	9.003	2.479	0.111	9.971	0.108	0.11	8.362	9.636	0	8.993	11.288	10.972	7.739	9.737	9.504	10.642	10.368	10.218	8.269
lc_pos-Peak_064541	0	4.521	0	0.111	0	0	0	1.902	0	0	9.238	0	9.611	0	0.218	0.808	0.11	0	0.322	0	1.931	2.063	0.556	0.767	0	0	0.812	6.363	9.56	9.665	3.356	2.479	8.804	0	0.108	0.11	10.341	5.241	9.523	0	0	0	0	0	0	0	0	0	0
lc_pos-Peak_078208	0	9.551	9.511	0.111	8.938	9.143	7.712	1.902	9.239	7.974	9.815	9.519	5.589	6.532	9.717	9.837	9.922	7.55	7.239	6.495	8.345	9.834	9.7	9.764	0	8.603	6.764	8.052	8.295	5.382	9.842	9.743	9.204	0	9.129	9.558	5.512	8.687	4.388	8.816	0	0	0	0	0	0	0	0	0
lc_pos-Peak_124388	10.206	9.775	10.455	9.78	10.226	8.249	9.627	9.393	9.198	10.234	9.897	7.463	9.13	9.755	9.91	9.725	10.341	10.064	9.909	9.775	9.807	10.793	10.571	10.35	10.28	9.524	10.363	9.842	8.381	9.839	9.231	9.358	9.418	8.37	9.544	10.329	8.568	9.825	10.495	9.417	8.7	10.926	11.07	9.939	11.086	10.546	0.9	11.318	4.493
lc_pos-Peak_014452	0	0	0	0	0	0	0	0	0	0	0	0	0	0	0.218	6.857	9.768	9.008	10.336	10.806	1.931	9.325	9.943	6.495	9.091	10.172	10.78	8.363	10.114	6.777	10.193	8.795	10.581	11.162	10.067	10.179	5.372	8.858	9.171	10.33	10.284	11.326	10.817	12.879	10.956	12.225	12.347	9.982	9.424
lc_pos-Peak_042079	10.313	9.61	9.817	10.558	7.867	10.952	10.494	9.928	9.94	10.903	10.166	9.567	7.328	7.678	10.171	10.106	9.423	10.344	10.109	9.91	1.931	10.388	9.878	9.139	10.052	10.911	11.179	10.511	10.524	8.37	10.389	9.511	10.926	10.503	10.736	9.878	5.406	10.303	9.565	10.441	11.108	10.794	9.382	10.875	5.103	9.123	11.388	9.552	9.049
lc_neg-Peak_22821	0	5.206	0.734	0.563	0.113	0	2.393	3.728	0	0.345	3.606	0	0.677	0.227	1.921	2.265	2.248	0.342	2.019	0.34	3.006	2.644	1.921	2.406	0.398	0	2.514	0	9.434	9.074	9.691	3.168	8.843	0	7.778	1.15	9.556	0	6.078	0	10.138	3.163	10.269	2.56	9.806	3.925	9.711	9.8	9.51
gc-MSF-[MZ=131; RI=304.66; 75]	0	0	0	0	0	0	0	0	0	0	0	0	0	0	0	0	0	0	0	0	0	0	0	0	0	0	0	8.208	7.297	7.563	8.112	8.6	8.684	7.254	8.333	8.496	6.783	8.201	7.834	7.928	8.202	8.301	8.251	8.853	7.724	8.513	7.936	7.954	7.893
lc_pos-Peak_059363	9.877	4.521	0	0.111	9.446	9.605	9.736	1.902	9.165	7.718	7.666	0	0	9.703	10.36	10.803	9.838	7.277	0.322	6.807	1.931	9.332	9.153	10.803	8.838	9.1	10.126	10.462	9.231	7.639	8.946	9.868	9.71	7.449	9.24	9.47	8.054	10.062	8.517	10.017	11.411	11.444	11.1	11.686	11.162	11.099	8.283	10.559	10.884
gc-MSF-[MZ=132; RI=304.67; 61]	0	0	0	0	0	0	0	0	0	0	0	0	0	0	0	0	0	0	0	0	0	0	0	0	0	0	0	8.174	7.231	7.691	8.163	8.605	8.642	7.337	8.293	8.533	6.801	8.199	7.847	7.887	8.214	8.259	8.258	8.803	7.764	8.534	7.939	7.994	7.788
lc_neg-Peak_23103	9.87	9.913	9.832	10.015	9.755	9.804	10.373	8.871	9.442	9.994	10.729	9.05	9.637	8.921	10.657	9.844	10.563	10.023	10.097	9.992	9.641	10.057	10.629	10.102	10.387	9.986	10.758	9.913	9.187	9.449	10.396	10.358	10.103	9.121	10.154	10.354	10.09	10.063	9.523	9.763	11.043	10.599	9.726	11.735	10.109	11.249	10.978	9.916	3.406
gc-MSF-[MZ=218; RI=304.67; 20]	0	0	0	0	0	0	0	0	0	0	0	0	0	0	0	0	0	0	0	0	0	0	0	0	0	0	0	8.303	7.52	7.614	8.121	8.543	8.779	7.246	8.461	8.428	6.716	8.385	7.875	8.088	8.304	8.412	8.2	8.928	7.695	8.48	7.877	7.963	7.99
gc-MSF-[MZ=232; RI=304.67; 8]	0	0	0	0	0	0	0	0	0	0	0	0	0	0	8.685	8.974	8.084	8.209	7.793	7.395	6.706	8.219	8.313	8.047	7.977	7.888	8.604	8.487	7.741	7.837	8.236	8.65	8.942	7.434	8.668	8.595	6.771	8.631	8.034	8.249	8.412	8.51	8.366	9.084	7.857	8.628	8.026	8.138	8.156
lc_neg-Peak_01315	0	5.206	0.734	0.563	0.113	0	2.393	3.728	0	6.927	3.606	0	0.677	0.227	1.921	2.265	2.248	0.342	2.019	0.34	3.006	2.644	1.921	2.406	0.398	0	2.514	7.802	7.377	1.25	4.4	9.115	0.596	5.669	7.766	1.15	7.903	6.628	0	0	9.707	9.439	9.73	8.296	7.825	9.483	9.032	8.272	9.714
gc-MSF-[MZ=115; RI=304.69; 78]	0	0	0	0	0	0	0	0	0	0	0	0	0	0	8.613	8.888	8.174	8.241	7.846	7.553	6.9	8.277	8.402	8.055	7.992	7.893	8.593	8.505	7.737	7.931	8.296	8.732	8.851	7.479	8.59	8.697	7.315	8.484	7.984	8.182	8.364	8.451	8.398	9.06	7.978	8.652	8.1	8.203	8.121
gc-MSF-[MZ=116; RI=304.68; 74]	0	0	0	0	0	0	0	0	0	0	0	0	0	0	8.762	9.027	8.226	8.361	7.929	7.685	7.156	8.364	8.513	8.124	8.106	8.028	8.728	8.626	7.887	7.975	8.341	8.843	9.032	7.549	8.756	8.782	7.203	8.703	8.125	8.347	8.509	8.56	8.511	9.203	7.968	8.698	8.218	8.277	8.226
lc_pos-Peak_019966	9.749	10.172	10.791	10.731	10.433	12.695	11.411	11.66	10.374	12.965	9.184	10.361	10.716	10.506	11.758	12.2	10.928	11.702	12.29	12.11	11.172	12.586	10.909	9.648	11.148	11.937	13.353	10.915	11.613	11.53	11.492	11.336	13.122	12.588	12.67	12.022	9.79	11.972	12.04	12.205	11.308	11.825	10.491	12.284	9.796	11.396	12.639	12.265	10.11
lc_pos-Peak_010824	9.901	4.521	0	10.17	10.519	10.28	10.228	7.63	10.545	10.568	1.267	10.081	9.995	0	11.116	11.382	10.766	10.568	10.416	10.152	1.931	2.063	10.568	10.633	10.313	10.364	11.01	10.788	7.079	10.198	10.663	11.056	10.855	8.558	10.657	10.397	7.206	10.709	10.053	10.114	10.723	10.816	10.9	11.182	10.255	10.76	9.699	10.316	10.085
gc-MSF-[MZ=160; RI=304.64; 30]	0	0	0	0	0	0	0	0	0	0	0	0	0	0	8.857	9.16	8.286	8.412	8.001	7.773	7.059	8.415	8.557	8.182	8.151	8.095	8.787	8.702	7.934	8.04	8.428	8.899	9.132	7.691	8.853	8.825	7.109	8.8	8.242	8.43	8.551	8.618	8.583	9.263	8.057	8.816	8.252	8.329	8.301
lc_neg-Peak_01215	0	5.206	0.734	0.563	0.113	0	2.393	3.728	0	0.345	3.606	0	0.677	0.227	1.921	2.265	2.248	0.342	2.019	0.34	3.006	2.644	1.921	2.406	0.398	0	2.514	0	7.866	1.25	4.4	3.168	8.715	0	8.2	1.15	8.715	8.198	0	0	9.908	9.47	9.853	9.04	9.483	9.603	9.734	9.581	9.927
gc-MSF-[MZ=177; RI=473.22; 73]	0	0	0	0	0	0	0	0	0	0	0	0	0	0	0	0	0	0	0	0	0	0	0	0	0	0	0	8.042	6.742	8.139	8.147	8.472	8.293	5.859	8.121	8.271	6.951	8.034	8.059	7.764	7.885	7.983	7.983	8.181	7.245	8.21	7.01	6.869	7.437
gc-MSF-[MZ=130; RI=304.7; 62]	0	0	0	0	0	0	0	0	0	0	0	0	0	0	8.725	9.013	8.398	8.33	8.148	8.051	7.545	8.469	8.679	8.206	8.14	8.03	8.839	8.679	7.86	8.286	8.535	9.032	9.041	7.79	8.711	8.947	7.485	8.654	8.494	8.336	8.486	8.536	8.748	9.213	8.226	9.103	8.364	8.573	8.224
gc-MSF-[MZ=119; RI=366.53; 99]	0	0	0	0	0	0	0	0	0	0	0	0	0	0	0	0	0	0	0	0	0	0	0	0	0	0	0	8.386	7.485	8.159	8.096	8.441	8.229	6.382	8.215	8.351	7.714	8.06	7.766	7.52	7.966	8.079	8.104	8.267	7.166	8.325	7.561	7.521	7.66
lc_pos-Peak_040147	12.782	10.2	11.832	12.523	13.461	10.252	12.942	7.865	12.965	11.568	13.105	11.026	12.598	10.126	12.965	12.17	13.376	11.062	10.979	12.081	10.552	14.788	12.282	13.253	12.342	12.103	12.841	10.753	9.541	11.019	10.65	12.01	11.057	9.419	11.332	11.604	10.959	11.897	10.739	10.432	11.396	12.281	14.743	13.55	10.271	12.028	9.84	9.939	4.372
lc_pos-Peak_033196	11.161	9.565	11.709	11.617	10.986	12.614	12.858	12.44	10.606	13.341	10.088	11.008	12.353	10.997	11.988	12.057	11.205	12.359	13.404	13.18	11.855	12.925	12.506	11.16	11.094	12.55	13.553	9.375	9.926	11.073	11.689	11.98	13.396	11.919	12.898	12.273	10.009	11.094	12.927	11.698	10.887	10.731	9.907	12.191	9.903	9.84	12.714	9.337	12.301
gc-MSF-[MZ=221; RI=366.53; 42]	0	0	0	0	0	0	0	0	0	0	0	0	0	0	0	0	0	0	0	0	0	0	0	0	0	0	0	8.659	7.903	8.176	8.238	8.59	8.605	6.857	8.573	8.482	7.71	8.386	7.85	7.93	8.159	8.229	8.243	8.482	7.43	8.304	7.744	7.658	7.952
gc-MSF-[MZ=146; RI=271.64; 49]	0	0	0	0	0	0	0	0	0	0	0	0	0	0	8.663	8.953	8.234	8.254	7.958	7.736	7.119	8.374	8.573	8.148	8.078	7.94	8.68	8.397	7.842	7.93	8.502	8.849	8.815	7.545	8.637	8.611	7.163	8.51	8.144	8.136	8.865	8.633	8.626	9.062	8.131	8.827	8.281	8.391	8.488
gc-MSF-[MZ=202; RI=366.58; 30]	0	0	0	0	0	0	0	0	0	0	0	0	0	0	8.804	8.982	8.315	8.028	8.055	7.557	7.424	8.024	8.271	7.962	8.154	7.944	8.486	8.82	8.113	8.431	8.402	8.782	8.773	7.137	8.771	8.695	7.931	8.649	8.177	8.153	8.312	8.372	8.433	8.667	7.713	8.529	7.934	8.009	8.161
lc_pos-Peak_007261	10.312	9.538	5.556	10.764	10.668	10.757	10.645	10.283	10.159	10.1	7.674	9.498	10.143	9.481	11.544	11.613	10.574	10.96	10.315	9.635	10.027	9.607	10.121	11.047	10.638	10.792	11.357	11.052	9.762	10.375	10.416	10.642	10.901	9.244	11.107	10.284	8.551	11.044	10.257	10.622	11.242	11.193	10.67	11.71	10.001	10.666	9.333	10.252	10.525
lc_pos-Peak_020765	12.738	11.96	11.825	13.057	13.383	12.753	12.931	10.621	13.045	12.63	11.192	13.389	12.807	11.97	13.731	14.33	13.045	13.546	13.067	12.669	12.267	11.466	12.503	11.741	12.375	12.823	13.127	13.767	11.663	13.073	13.586	12.756	13.303	12.049	13.26	12.996	11.754	13.579	13.015	12.749	11.019	10.04	9.788	11.102	0.233	2.481	10.531	0.226	10.348
lc_pos-Peak_028903	10.823	11.942	11.574	12.23	10.699	13.04	12.611	12.412	11.629	13.368	10.598	11.767	12.119	11.967	12.152	12.227	11.847	12.96	12.773	12.294	11.295	12.402	11.969	10.074	12.245	12.734	13.595	11.782	12.765	11.98	13.052	12.031	13.687	13.349	13.168	12.229	11.159	13.015	12.621	12.944	12.043	12.143	10.279	12.632	9.406	11.319	14.293	5.22	10.051
gc-MSF-[MZ=87; RI=366.54; 114]	0	0	0	0	0	0	0	0	0	0	0	0	0	0	0	0	0	0	0	0	0	0	0	0	0	0	0	8.706	7.946	8.48	8.364	8.738	8.564	7.161	8.533	8.654	8.106	8.339	8.106	7.948	8.222	8.31	8.45	8.515	7.674	8.626	7.912	8.004	7.978
gc-MSF-[MZ=100; RI=338.06; 111]	0	0	0	0	0	0	0	0	0	0	0	0	0	0	0	0	0	0	0	0	0	0	0	0	0	0	0	8.428	7.251	7.945	8.107	8.515	8.659	6.147	8.381	8.62	7.239	8.482	7.802	8.212	8.59	8.472	8.427	8.775	7.949	8.488	7.963	8.051	8.478
gc-MSF-[MZ=114; RI=366.57; 101]	8.117	7.746	7.889	7.884	8.381	8.442	8.332	7.779	7.839	8.235	7.537	6.85	8.326	7.26	8.855	8.969	8.422	8.086	8.221	7.874	7.773	8.121	8.418	8.027	8.234	7.984	8.563	8.901	8.132	8.63	8.523	8.93	8.787	7.334	8.776	8.815	8.217	8.645	8.311	8.184	8.324	8.415	8.603	8.719	7.877	8.729	8.074	8.169	8.179
gc-MSF-[MZ=115; RI=366.53; 121]	0	0	0	0	0	0	0	0	0	0	0	0	0	0	8.66	8.763	8.294	7.904	8.124	7.719	7.81	7.916	8.274	7.916	8.058	7.768	8.403	8.739	7.923	8.596	8.417	8.786	8.56	7.26	8.508	8.705	8.18	8.345	8.238	7.99	8.207	8.319	8.52	8.511	7.778	8.75	7.983	8.177	7.965
gc-MSF-[MZ=129; RI=473.06; 120]	0	0	0	0	0	0	0	0	0	0	0	0	0	0	0	0	0	0	0	0	0	0	0	0	0	0	0	8.052	7.059	8.122	8.153	8.45	8.294	6.765	8.125	8.245	7.002	8.024	7.985	7.848	7.991	8.024	7.986	8.239	7.408	8.141	7.952	6.655	7.652
lc_pos-Peak_033223	10.123	10.987	11.098	12.181	10.912	13.129	12.28	11.691	10.945	12.72	9.425	10.806	11.248	10.802	12.041	11.719	11.508	12.141	12.734	11.986	10.308	12.167	11.986	9.549	11.69	13.149	13.317	11.734	12.645	11.628	12.765	12.353	13.651	12.612	13.687	12.956	9.15	13.206	12.534	13.274	11.645	12.183	10.59	12.795	9.712	9.757	13.403	9.932	10.137
gc-MSF-[MZ=118; RI=366.54; 97]	8.241	7.759	7.941	7.936	8.447	8.562	8.378	7.792	7.896	8.28	7.592	6.911	8.384	7.314	8.938	9.082	8.47	8.161	8.276	7.91	7.846	8.155	8.465	8.086	8.269	8.051	8.621	8.989	8.229	8.62	8.551	8.972	8.872	7.368	8.89	8.867	8.145	8.735	8.29	8.278	8.41	8.494	8.688	8.78	7.917	8.717	8.115	8.175	8.259
gc-MSF-[MZ=103; RI=366.54; 124]	8.015	7.694	7.906	7.746	8.513	8.352	8.28	7.671	7.885	8.328	7.589	6.86	8.377	7.267	0	0	0	0	0	0	0	0	0	0	0	0	0	8.843	8.033	8.622	8.508	8.921	8.717	7.361	8.672	8.823	8.25	8.508	8.266	8.085	8.273	8.364	8.666	8.605	7.847	8.754	8.079	8.192	8.092
lc_pos-Peak_007269	10.783	10.185	9.556	11.264	11.113	11.111	11.248	10.283	10.715	10.715	7.674	10.08	11.022	10.336	11.974	12.212	10.942	11.47	10.804	10.312	10.663	10.139	10.692	11.554	11.196	11.176	11.779	11.533	10.346	11.184	10.84	11.177	11.465	9.424	11.524	10.773	10.15	11.498	10.885	10.993	11.684	11.705	11.213	12.089	10.621	11.435	9.921	11.123	11.192
lc_pos-Peak_059663	11.536	11.002	12.116	12.067	12.201	12.337	12.148	8.954	12.001	12.139	10.647	11.718	12.729	10.754	12.685	12.876	12.363	12.158	12.239	12.245	11.847	11.549	12.264	11.088	11.241	12.717	12.273	11.966	10.588	11.832	11.87	11.269	11.091	10.1	11.977	12.153	11.059	12.067	12.212	10.88	12.643	12.734	13.065	12.154	12.281	12.584	11.59	12.292	11.613
gc-MSF-[MZ=86; RI=366.54; 118]	8.113	7.753	7.928	7.894	8.44	8.464	8.344	7.848	7.844	8.259	7.546	6.867	8.594	7.453	8.852	8.941	1.803	8.129	8.228	7.853	8.035	8.176	8.403	8.052	8.261	7.997	8.584	8.921	8.128	8.662	8.496	8.919	8.768	7.371	8.789	8.804	8.289	8.633	8.292	8.198	8.348	8.454	8.618	8.732	7.859	8.784	8.078	8.21	8.195
lc_pos-Peak_007759	10.401	11.484	11.26	11.932	11.269	12.554	11.49	11.678	11.216	12.551	10.366	11.97	10.633	10.039	11.692	11.208	11.184	12.435	12.443	11.939	11.138	11.981	12.108	9.702	11.525	12.799	12.676	11.651	12.031	10.93	12.642	11.93	12.79	12.499	13.326	12.513	10.063	12.826	11.624	12.109	12.079	11.563	10.79	13.458	11.186	11.253	13.73	10.599	10.562
lc_pos-Peak_036757	11.032	11.243	10.722	10.795	10.764	10.195	10.368	10.62	10.963	11.482	10.725	10.663	11.064	9.674	11.461	11.603	11.363	10.768	11.213	10.602	10.844	11.361	11.09	0.767	10.653	11.051	11.546	12.177	11.519	11.844	11.992	12.509	11.798	10.94	11.933	11.578	11.615	11.91	11.613	10.23	12.609	12.163	12.534	12.18	11.872	12.329	12.141	12.058	12.063
lc_pos-Peak_015965	10.386	10.447	10.984	11.559	10.216	12.316	12.131	11.514	10.921	13.117	9.819	10.501	10.549	10.534	11.001	11.443	11.193	11.103	12.078	11.609	10.99	11.491	10.684	10.272	11.391	11.516	12.116	10.736	11.288	10.342	11.162	10.378	12.254	11.269	11.905	10.899	9.508	11.431	10.637	12.029	11.147	11.12	12.485	12.34	11.988	11.425	12.388	12.322	12.584
lc_pos-Peak_012531	11.464	10.406	11.654	11.213	9.918	11.402	9.41	11.97	10.323	9.986	11.028	12.542	10.122	11.98	10.911	10.883	9.538	11.052	11.643	10.721	9.568	13.929	9.981	7.114	9.65	10.764	10.56	11.671	10.65	11.684	11.421	9.77	10.112	12.712	10.081	10.019	11.739	12.301	10.805	11.916	13.981	13.737	11.839	12.245	12.245	13.1	12.798	12.868	11.912
lc_pos-Peak_024776	11.111	11.755	12.054	12.832	11.545	13.383	13.081	12.427	11.61	12.959	10.553	11.788	12.099	11.664	12.517	12.568	12.339	12.995	13.085	12.717	11.13	12.493	12.846	10.449	12.252	13.241	13.963	12.636	13.311	12.756	13.477	13.349	14.228	13.5	14.026	13.678	11.118	13.538	13.212	13.843	12.527	12.524	10.558	13.001	10.34	12.307	13.529	11.781	10.087
lc_pos-Peak_037216	10.73	11.118	11.514	12.128	10.779	13.461	12.488	12.527	10.895	13.045	10.221	11.206	11.431	11.061	12.054	12.23	11.764	12.333	13.121	12.517	10.61	12.306	12.428	11.502	11.874	12.92	13.866	11.749	13.144	11.701	13.073	12.266	13.926	13.396	13.8	13.227	10.326	13.365	12.708	13.604	12.275	12.706	11.013	13.338	10.853	11.968	14.087	11.784	10.735
lc_pos-Peak_019967	10.695	11.629	11.587	12.258	11.125	13.752	12.981	13.735	11.504	13.3	10.339	11.771	12.858	12.976	11.845	11.931	11.966	12.88	13.595	12.904	12.2	13.309	12.069	10.412	11.423	13.265	13.431	11.628	13.09	12.888	13.156	13.032	14.393	14.189	13.949	13.484	11.895	13.139	13.937	13.705	11.895	12.104	12.415	13.139	13.163	12.609	13.571	11.798	13.017
lc_pos-Peak_032594	11.259	10.075	11.276	11.182	11.642	10.968	11.149	10.308	11.332	11.656	10.224	11.135	11.619	10.476	11.415	11.991	11.51	11.304	11.236	11.135	11.681	11.055	11.354	11.059	12.081	11.792	11.34	11.754	10.25	11.557	10.912	11.96	11.2	10.273	11.025	11.689	10.434	11.019	11.364	10.931	12.197	11.021	10.643	11.748	10.932	11.008	12.335	10.801	12.081
lc_neg-Peak_56825	11.733	11.336	10.945	12.038	12.567	11.968	12.413	9.947	12.534	12.397	10.688	11.648	12.248	11.561	12.553	12.378	12.332	12.175	12.471	12.35	11.631	10.419	12.134	12.499	12.199	12.051	12.794	12.528	11.496	12.465	11.826	12.315	12.419	11.002	12.357	11.99	11.674	12.294	11.885	11.967	3.528	11.263	1.503	9.835	7.096	3.925	9.833	8.574	8.293
lc_pos-Peak_037506	11.864	11.597	12.663	12.986	12.858	13.515	12.822	12.08	12.828	13.429	11.177	12.715	12.762	11.228	13.69	13.586	12.818	13.295	13.163	12.909	11.738	12.813	13.497	12.329	12.778	13.504	14.181	12.68	13.163	12.584	13.342	13.139	13.862	12.805	13.724	13.492	11.218	13.388	12.78	13.477	12.827	12.738	12.811	13.601	11.986	12	14.027	12.411	14.632
gc-MSF-[MZ=134; RI=356.68; 100]	0	0	0	0	0	0	0	0	0	0	0	0	0	0	8.585	8.676	8.396	8.09	8.183	8.103	7.698	8.032	8.409	8.131	8.173	7.91	8.446	8.371	7.117	8.075	8.198	8.635	8.522	5.259	8.225	8.617	7.271	8.265	7.961	7.791	7.982	7.788	8.509	8.377	7.211	7.954	7.359	7.838	7.617
lc_neg-Peak_14179	9.671	10.289	8.435	9.853	10.744	7.514	10.48	10.146	10.52	10.759	9.93	10.463	10.001	9.774	11.607	11.912	11.193	11.075	10.4	9.949	10.351	10.16	10.959	10.271	10.114	10.411	10.697	10.502	9.431	9.986	11.091	11.029	10.334	9.733	10.516	10.15	9.423	10.625	10.398	9.65	10.312	10.311	11.413	11.83	10.331	11.742	11.386	10.37	11.806
gc-MSF-[MZ=217; RI=499.93; 74]	8.717	8.586	8.304	8.597	9.117	8.893	9.401	9.844	9.107	8.951	8.389	8.695	9.687	10.417	9.486	9.207	9.339	8.98	9.059	9.435	9.869	9.372	9.374	2.562	9.166	9.003	9.239	8.938	8.603	9.064	9.045	9.043	9.432	10.023	8.858	9.084	9.08	8.954	9.612	9.567	9.696	8.956	0	8.958	7.559	9.428	8.366	7.767	7.757
lc_pos-Peak_019970	11.675	11.946	12.039	12.71	11.429	13.315	12.614	13.175	11.771	14.212	11.168	11.806	11.985	11.946	12.833	12.965	12.416	12.954	13.483	13.144	12.391	12.778	12.837	11.646	12.92	13.073	14.211	12.097	12.337	11.76	12.122	11.408	13.311	13.388	13.514	13.187	11.477	12.956	12.372	12.684	14.315	13.06	14.713	15.784	12.742	14.421	15.859	13.641	13.943
gc-MSF-[MZ=216; RI=356.69; 33]	0	0	0	0	0	0	0	0	0	0	0	0	0	0	8.877	8.966	8.435	8.295	8.194	8.093	7.853	8.213	8.459	8.281	8.356	8.212	8.585	8.573	7.427	8.112	8.268	8.674	8.804	5.693	8.537	8.656	7.325	8.611	8.057	8.069	8.12	7.994	8.564	8.567	7.413	8.014	7.445	7.946	7.849
gc-MSF-[MZ=174; RI=356.69; 89]	0	0	0	0	0	0	0	0	0	0	0	0	0	0	8.719	8.833	8.465	8.223	8.238	8.148	7.657	8.145	8.489	8.246	8.264	8.1	8.529	8.488	7.274	8.185	8.243	8.684	8.714	5.494	8.366	8.68	7.422	8.396	8.134	7.973	8.024	7.928	8.581	8.493	7.293	8.072	7.424	8.046	7.767
lc_neg-Peak_22619	10.15	11.727	10.436	10.846	10.133	0	10.421	10.739	10.411	11.19	11.477	10.737	10.79	6.15	7.815	9.975	10.895	10.674	11.308	10.32	11.056	11.649	10.648	2.406	10.422	10.468	11.077	11.716	12.262	12.13	12.38	12.38	11.856	11.515	11.78	11.386	12.453	11.711	11.442	10.156	12.723	12.218	12.813	11.637	12.317	12.344	12.317	12.479	12.324
gc-MSF-[MZ=190; RI=356.67; 88]	0	0	0	0	0	0	0	0	0	0	0	0	0	0	8.775	8.861	8.444	8.275	8.235	8.129	7.513	8.18	8.454	8.276	8.344	8.167	8.558	8.496	7.398	8.072	8.273	8.668	8.739	5.726	8.433	8.66	7.274	8.5	7.973	8.058	8.1	7.966	8.576	8.526	7.442	7.983	7.461	7.905	7.822
lc_neg-Peak_15004	10.589	10.916	12.527	11.541	10.487	11.888	11.435	12.351	11.024	11.172	10.311	11.514	11.895	12.056	11.28	10.893	11.702	11.662	11.485	12.209	11.591	11.208	11.789	10.246	10.868	12.229	11.912	10.924	10.722	12.386	12.125	11.875	11.822	12.419	12.005	10.913	10.394	11.401	11.98	11.448	13.876	13.958	10.678	12.628	10.511	11.217	10.825	10.469	10.975
lc_pos-Peak_015964	10.756	11.336	11.464	11.762	10.743	13.508	12.399	12.554	11.022	13.499	10.785	11.245	11.371	11.203	12.387	12.539	11.563	12.97	13.475	12.864	11.153	13.073	12.113	10.308	11.937	13.104	14.384	11.641	13.586	12.01	12.939	12.119	14.886	13.871	14.38	13.139	11.26	13.571	13.163	14.448	12.541	13.291	11.99	14.648	11.458	13.665	14.696	13.811	12.147
gc-MSF-[MZ=278; RI=356.69; 12]	8.152	7.65	7.707	7.917	8.309	8.342	8.529	7.295	8.194	7.877	7.504	7.415	8.273	7.556	9.075	9.15	8.565	8.425	8.286	8.199	7.851	8.355	8.593	8.43	8.511	8.376	8.718	8.717	7.71	8.188	8.355	8.797	8.982	6.135	8.732	8.767	7.371	8.805	8.145	8.236	8.248	8.092	8.714	8.712	7.627	8.054	7.551	8.05	8.059
gc-MSF-[MZ=208; RI=658; 90]	0	0	0	0	0	0	0	0	0	0	0	0	0	0	8.403	8.61	8.596	7.994	8.491	8.247	8.152	7.881	8.452	8.095	8.178	7.977	8.212	8.358	7.875	8.232	8.091	8.257	8.3	7.393	8.06	8.513	8.132	8.11	8.253	8.148	8.054	7.816	7.864	7.791	7.882	7.893	7.195	7.624	7.344
lc_pos-Peak_041047	10.091	4.521	9.898	10.084	10.328	12.064	10.439	8.271	10.218	9.988	10.342	9.223	9.552	10.707	10.624	10.327	11.023	9.335	10.762	10.321	9.177	11.39	10.363	14.344	10.163	10.053	10.7	11.273	10.248	10.612	10.517	10.441	10.538	10.372	11.154	11.11	11.128	10.699	10.87	10.105	10.378	10.381	10.36	11.219	10.451	10.956	9.608	10.344	10.188
gc-MSF-[MZ=102; RI=356.67; 108]	7.848	7.64	7.737	7.811	8.543	8.153	8.499	7.029	8.339	8.075	7.512	7.528	8.501	7.723	8.793	8.869	8.646	8.371	8.461	8.406	8.109	8.285	8.697	8.369	8.438	8.203	8.668	8.635	7.439	8.299	8.408	8.898	8.748	6.401	8.491	8.863	7.598	8.566	8.223	8.068	8.104	7.971	8.8	8.583	7.641	8.117	7.579	8.131	7.883
gc-MSF-[MZ=88; RI=356.69; 93]	7.837	7.681	7.77	7.888	8.552	8.143	8.516	7.267	8.336	8.049	7.5	7.546	8.419	7.751	8.754	8.826	8.633	8.406	8.457	8.395	8.087	8.337	8.683	8.419	8.476	8.234	8.692	8.649	7.457	8.372	8.431	8.893	8.736	6.509	8.5	8.843	7.766	8.548	8.284	8.103	8.161	8.01	8.814	8.597	7.621	8.205	7.619	8.178	7.925
gc-MSF-[MZ=191; RI=596.52; 187]	8.384	8.169	7.973	8.241	8.662	8.316	7.934	8.543	7.862	8.69	8.367	6.722	8.367	7.552	8.596	8.653	8.615	8.347	7.942	3.289	9.09	7.385	8.105	8.558	8.859	7.802	8.648	8.232	8.16	8.326	8.292	8.613	7.712	8.577	8.56	8.129	8.475	7.419	8.115	7.496	8.855	8.277	8.018	8.662	8.21	8.973	8.801	9.19	9.096
gc-MSF-[MZ=220; RI=356.65; 46]	8.262	7.788	7.94	8.073	8.576	8.47	8.657	7.407	8.431	8.143	7.676	7.679	8.483	7.692	9.197	9.277	8.763	8.591	8.521	8.431	8.08	8.489	8.799	8.534	8.643	8.507	8.91	8.859	7.889	8.323	8.522	9	9.112	6.935	8.863	8.954	7.505	8.923	8.312	8.399	8.332	8.182	8.919	8.829	7.844	8.185	7.764	8.205	8.169
lc_neg-Peak_27355	11.785	14.248	12.673	12.254	12.488	11.379	12.573	13.397	12.666	10.565	13.563	12.894	12.831	11.881	12.39	13.404	12.837	13.154	12.337	12.362	14.11	14.091	13.174	12.009	13.184	12.506	12.718	12.653	13.104	13.081	13.839	13.877	13.269	12.713	12.844	12.515	13.256	12.251	12.699	12.045	12.498	12.961	11.921	12.016	11.898	13.444	9.978	12.127	10.773
gc-MSF-[MZ=86; RI=356.69; 113]	7.815	7.709	7.763	7.846	8.536	8.131	8.512	7.25	8.328	8.048	7.534	7.512	8.526	7.746	8.751	8.817	1.803	8.391	8.438	8.404	8.097	8.351	8.671	8.393	8.48	8.216	8.685	8.63	7.453	8.362	8.42	8.879	8.72	6.159	8.497	8.833	7.722	8.526	8.26	8.093	8.141	7.979	8.81	8.589	7.575	8.17	7.594	8.237	7.902
lc_neg-Peak_19518	11.925	13.496	12.815	12.73	12.351	10.901	12.425	12.992	12.633	12.141	13.549	12.876	12.876	11.674	12.257	12.455	12.899	12.935	13.074	12.565	13.465	13.751	13.102	11.665	12.779	12.396	13.046	13.115	13.672	13.703	14.105	14.105	13.556	13.22	13.509	13.093	13.822	12.997	12.718	12.262	14.034	13.61	13.444	13.011	13.221	13.938	12.504	13.239	12.329
gc-MSF-[MZ=149; RI=356.67; 106]	8.205	7.813	7.988	8.054	8.708	8.405	8.689	7.534	8.533	8.279	7.714	7.773	8.563	7.744	9.13	9.215	8.859	8.623	8.646	8.577	8.057	8.549	8.877	8.566	8.683	8.509	8.952	8.89	7.84	8.511	8.587	9.07	9.074	6.971	8.826	9.052	7.876	8.869	8.488	8.356	8.335	8.161	9.023	8.835	7.893	8.333	7.819	8.415	8.17
lc_pos-Peak_028834	11.906	12.004	12.566	13.221	10.971	13.262	13.32	13.135	11.942	13.001	12.23	11.783	11.926	12.167	11.9	12.443	12.027	12.245	12.363	12.242	11.721	12.203	12.375	11.607	12.681	12.513	13.203	12.309	12.518	11.417	12.837	11.829	12.882	12.979	12.708	12.073	11.209	12.198	11.919	12.524	11.649	11.619	11.526	12.467	10.826	10.821	13.543	11.178	11.225
gc-MSF-[MZ=179; RI=657; 125]	7.98	7.953	8.429	8.287	9.121	8.592	8.584	7.754	8.912	9.19	7.671	8.207	8.361	8.233	8.937	9.232	9.263	8.619	8.949	8.894	8.273	8.491	9.168	9.277	8.575	8.423	8.92	8.825	8.079	9.136	8.917	9.212	9.066	8.396	9.004	9.355	8.02	8.944	8.968	8.583	8.69	8.623	9.171	9.176	8.916	9.261	8.092	8.675	8.309
gc-MSF-[MZ=192; RI=657.82; 170]	0	0	0	0	0	0	0	0	0	0	0	0	0	0	8.534	8.768	8.756	8.139	8.663	8.441	8.129	7.978	8.646	8.237	8.231	8.124	8.318	8.471	7.9	8.395	8.187	8.384	8.359	7.528	8.174	8.682	8.339	8.226	8.385	8.188	8.095	7.888	8.065	7.904	8.049	8.067	7.371	7.866	7.494
gc-MSF-[MZ=134; RI=284.24; 56]	0	0	0	0	0	0	0	0	0	0	0	0	0	0	0	0	0	0	0	0	0	0	0	0	0	0	0	7.992	8.381	7.99	7.949	8.32	8.264	7.154	8.191	7.721	8.343	8.163	7.964	7.725	8.523	9.261	8.633	8.89	8.741	9.023	8.219	9.216	8.851
gc-MSF-[MZ=130; RI=356.68; 105]	8.397	8.013	8.253	8.249	8.942	8.587	8.931	7.647	8.791	8.501	7.947	8.141	8.568	7.837	9.311	9.377	9.075	8.823	8.896	8.829	8.21	8.754	9.095	8.759	8.908	8.719	9.17	9.083	8.067	8.804	8.828	9.305	9.269	7.295	9.009	9.267	8.126	9.063	8.746	8.602	8.459	8.294	9.228	9.021	8.117	8.555	8.062	8.688	8.368
gc-MSF-[MZ=317; RI=613.47; 51]	7.96	7.921	8.373	8.277	8.451	8.597	8.155	7.833	8.603	8.994	7.727	7.958	8.109	7.925	9.006	9.484	9.361	8.527	8.763	8.457	7.41	8.539	8.643	8.455	8.354	7.999	9.156	8.787	8.061	9.226	8.605	9.123	9.237	8.185	9.075	8.907	8.013	9.168	8.998	8.809	8.544	8.688	9.154	9.608	9.05	9.484	8.504	9.099	9.208
lc_pos-Peak_024778	12.064	11.793	12.451	12.959	12.094	12.981	13.347	12.461	11.874	12.901	11.135	12.114	12.34	11.617	12.876	12.976	12.345	12.965	12.462	12.622	11.477	11.972	12.658	11.363	13.138	12.855	12.87	12.188	12.785	11.812	12.588	12.046	13.266	12.703	12.769	12.524	10.753	13.103	12.269	12.8	11.764	12.018	11.147	12.569	11.281	11.884	13.055	11.331	11.792
gc-MSF-[MZ=115; RI=356.69; 115]	8.169	7.853	8.061	8.082	8.744	8.373	8.693	7.493	8.587	8.312	7.768	7.856	8.735	7.977	9.073	9.147	8.869	8.663	8.697	8.621	8.367	8.55	8.913	8.588	8.697	8.477	8.957	8.905	7.781	8.603	8.641	9.115	9.036	7.047	8.804	9.091	8.024	8.831	8.551	8.367	8.327	8.139	9.064	8.825	7.897	8.375	7.862	8.464	8.148
lc_neg-Peak_13364	14.134	11.15	13.144	13.232	13.615	13.654	13.374	9.7	13.84	12.982	12.922	12.666	12.992	12.559	14.342	14.11	13.653	12.593	12.512	12.804	11.731	12.952	12.969	13.863	12.624	13.404	12.332	13.597	12.477	12.509	12.897	12.576	13.672	10.874	12.988	13.735	12.125	13.583	12.897	13.403	12.94	12.443	11.722	12.61	11.83	10.652	11.476	11.557	11.226
gc-MSF-[MZ=149; RI=284.22; 61]	0	0	0	0	0	0	0	0	0	0	0	0	0	0	0	0	0	0	0	0	0	0	0	0	0	0	0	8.08	8.461	8.096	7.961	8.322	8.372	7.157	8.279	7.729	8.566	8.271	7.977	7.816	8.616	9.341	8.643	8.991	8.76	9.084	8.224	9.256	8.927
gc-MSF-[MZ=281; RI=657.97; 39]	8.912	8.316	8.394	8.579	9.247	8.059	8.873	7.5	9.165	8.94	8.545	8.651	8.42	8.549	9.058	9.281	9.265	8.707	9.123	8.903	8.957	8.574	9.073	8.718	8.889	8.707	8.857	9.034	8.575	8.835	8.741	8.944	9.054	7.917	8.822	9.166	8.76	8.895	8.831	8.884	8.567	8.265	8.649	8.342	8.522	8.384	8.006	8.375	7.9
lc_pos-Peak_025317	10.268	9.787	10.247	10.693	10.81	10.812	10.633	9.5	10.841	11.091	9.834	10.091	10.718	10.352	11.183	11.502	11.12	10.423	10.793	10.641	10.22	9.715	10.997	11.743	10.524	10.72	11.211	10.663	10.123	10.595	10.247	11.006	10.848	9.907	10.837	10.754	9.777	10.722	10.59	10.763	11.368	11.454	11.431	12.018	11.198	11.512	10.647	11.167	10.589
gc-MSF-[MZ=172; RI=658.04; 247]	8.82	8.204	8.312	8.536	9.348	7.882	8.777	7.26	9.257	8.948	8.394	8.556	8.722	8.752	8.99	9.178	9.246	8.634	9.162	8.949	9.156	8.496	9.063	8.651	8.814	8.637	8.809	9.009	8.469	9.048	8.636	8.831	8.979	7.97	8.741	9.151	8.978	8.811	9.046	8.836	8.464	8.203	8.579	8.252	8.531	8.519	7.812	8.52	7.857
lc_pos-Peak_093286	12.551	10.658	11.043	11.97	12.473	10.697	11.646	9.425	12.455	11.963	11.18	11.397	12.289	11.635	12.078	12.717	11.931	11.339	12.054	12.067	11.607	10.659	11.643	11.354	11.831	11.445	11.817	12.013	11.284	11.638	10.765	11.53	11.611	10.195	11.354	11.45	11.919	11.332	11.84	11.373	11.907	11.459	11.509	11.479	10.753	11.313	10.557	11.393	10.581
gc-MSF-[MZ=114; RI=356.68; 93]	8.444	7.957	8.205	8.274	8.8	8.645	8.933	7.661	8.679	8.373	7.913	8.054	8.844	8.039	9.347	9.381	9.027	8.844	8.786	8.68	8.47	8.776	9.034	8.771	8.935	8.751	9.147	9.106	8.089	8.644	8.782	9.233	9.267	7.231	9.059	9.218	7.969	9.11	8.602	8.623	8.546	8.336	9.176	9.067	8.056	8.423	8.022	8.491	8.379
gc-MSF-[MZ=158; RI=658.03; 259]	8.775	8.177	8.246	8.49	9.286	7.874	8.722	7.309	9.233	8.909	8.372	8.51	8.665	8.728	8.939	9.143	9.197	8.575	9.115	8.915	9.132	8.44	9.035	8.625	8.762	8.621	8.751	8.956	8.43	8.935	8.603	8.756	8.926	7.994	8.686	9.093	8.896	8.755	8.946	8.812	8.452	8.184	8.516	8.224	8.486	8.448	7.788	8.443	7.919
gc-MSF-[MZ=206; RI=356.65; 43]	8.706	8.125	8.4	8.451	8.923	8.833	9.063	7.811	8.821	8.52	8.052	8.233	8.828	8.02	9.594	9.682	9.128	8.957	8.913	8.825	8.447	8.912	9.158	8.896	9.068	8.964	9.307	9.224	8.271	8.768	8.908	9.373	9.49	7.464	9.233	9.313	8.069	9.324	8.752	8.818	8.723	8.48	9.296	9.231	8.278	8.581	8.194	8.654	8.576
lc_pos-Peak_019899	12.195	11.209	11.765	12.57	12.238	12.725	12.72	11.419	12.207	12.331	11.186	11.476	12.582	12.285	13.283	13.504	12.294	12.493	12.092	11.839	12.276	11.639	12.29	13.75	12.524	12.53	13.283	12.933	12.067	12.564	11.667	12.655	12.927	11.257	12.944	12.287	11.745	12.785	12.588	12.632	13.489	13.383	12.953	13.907	12.555	13.415	12.038	12.888	12.497
gc-MSF-[MZ=166; RI=658.05; 99]	8.951	8.436	8.577	8.717	9.655	8.02	8.986	7.432	9.614	9.263	8.644	8.829	8.698	8.826	9.152	9.347	9.533	8.817	9.467	9.24	9.197	8.665	9.372	8.838	9.035	8.867	9.01	9.18	8.668	9.313	8.903	9.061	9.13	8.307	8.912	9.405	9.292	8.987	9.347	9.007	8.675	8.33	8.896	8.422	8.853	8.814	8.089	8.786	8.053
gc-MSF-[MZ=111; RI=658.06; 191]	8.596	8.179	8.143	8.41	9.259	7.699	8.659	7.01	9.25	8.876	8.304	8.464	8.472	8.659	8.799	8.967	9.123	8.504	9.089	8.855	8.974	8.331	8.983	8.552	8.694	8.499	8.66	8.841	8.294	8.805	8.552	8.714	8.765	8.007	8.535	9.021	8.947	8.591	8.8	8.639	8.432	8.104	8.483	8.162	8.488	8.414	7.705	8.31	7.771
gc-MSF-[MZ=99; RI=658.01; 290]	0	0	0	0	0	0	0	0	0	0	0	0	0	0	8.514	8.674	8.75	8.201	8.715	8.511	8.653	8.028	8.628	8.262	8.402	8.195	8.367	8.526	7.993	8.433	8.222	8.378	8.371	7.739	8.167	8.692	8.637	8.21	8.466	8.222	8.185	7.891	8.099	7.916	8.143	8.133	7.395	7.89	7.517
gc-MSF-[MZ=181; RI=658.02; 119]	8.931	8.31	8.447	8.619	9.458	7.981	8.905	7.363	9.411	9.1	8.506	8.693	8.793	8.828	9.087	9.293	9.384	8.738	9.293	9.068	9.24	8.593	9.227	8.751	8.93	8.773	8.927	9.112	8.588	9.13	8.778	8.942	9.097	8.116	8.856	9.271	9.043	8.93	9.145	8.995	8.576	8.314	8.736	8.345	8.655	8.613	7.984	8.643	8.017
gc-MSF-[MZ=148; RI=356.67; 121]	8.764	8.244	8.601	8.565	9.183	8.912	9.224	8.009	9.071	8.807	8.194	8.426	9.082	8.182	9.69	9.763	1.803	9.13	9.184	9.109	8.592	9.096	9.422	9.042	9.221	9.096	9.489	9.4	8.378	9.097	9.106	9.595	9.585	7.597	9.322	9.575	8.417	9.41	9.036	8.942	8.775	8.549	9.531	9.374	8.454	8.817	8.325	8.93	8.657
gc-MSF-[MZ=125; RI=658.07; 116]	8.696	8.287	8.364	8.529	9.479	7.773	8.791	7.232	9.461	9.146	8.482	8.654	8.692	8.865	8.884	9.059	9.317	8.611	9.341	9.103	9.215	8.463	9.15	8.659	8.825	8.623	8.767	8.966	8.403	9.138	8.711	8.89	8.841	8.144	8.62	9.213	9.222	8.686	9.16	8.711	8.469	8.131	8.692	8.23	8.671	8.667	7.872	8.589	7.734
lc_pos-Peak_037514	13.565	11.341	13.306	13.288	12.618	13.255	12.991	11.19	12.224	12.316	12.051	11.689	12.02	10.422	12.976	13.04	12.496	12.27	11.794	12.003	11.183	11.704	13.438	13.553	13.079	13.116	13.289	13.862	13.097	12.335	12.949	13.443	13.669	11.329	13.45	13.714	11.857	13.8	12.052	13.522	13.73	13.424	13.907	14.149	13.586	12.827	14.159	12.497	13.845
gc-MSF-[MZ=131; RI=356.69; 106]	8.601	8.165	8.512	8.447	9.109	8.771	9.107	7.842	9	8.745	8.113	8.352	8.944	8.139	9.484	9.542	9.277	8.992	9.117	9.051	8.55	8.962	9.325	8.953	9.118	8.935	9.363	9.271	8.228	9.009	9.032	9.501	9.424	7.498	9.197	9.478	8.371	9.231	8.954	8.795	8.688	8.42	9.446	9.208	8.327	8.752	8.265	8.867	8.506
gc-MSF-[MZ=254; RI=676.82; 59]	8.194	7.83	7.783	8.165	8.747	8.642	8.054	8.112	8.823	8.732	7.419	8.333	8.099	7.759	8.923	9.289	8.903	9.12	8.47	8.337	8.697	8.432	8.58	8.404	8.55	9.044	8.27	8.874	8.463	8.876	8.52	8.641	8.734	8.881	8.937	8.6	8.792	8.818	8.748	7.886	7.846	7.65	7.6	8.175	7.202	7.956	6.461	7.12	7.322
gc-MSF-[MZ=189; RI=356.67; 50]	8.808	8.246	8.615	8.574	9.113	8.935	9.241	8.088	9.047	8.789	8.224	8.452	8.826	8.163	9.674	9.769	9.372	9.102	9.152	9.073	8.479	9.079	9.384	9.04	9.219	9.123	9.447	9.362	8.415	8.976	9.134	9.561	9.606	7.728	9.369	9.534	8.316	9.429	8.961	9.004	8.778	8.587	9.5	9.376	8.502	8.76	8.369	8.896	8.702
gc-MSF-[MZ=101; RI=356.67; 102]	8.724	8.207	8.56	8.552	9.134	8.864	9.217	8.025	9.031	8.727	8.16	8.384	9.177	8.315	9.597	9.648	9.337	9.109	9.12	9.058	8.76	9.056	9.381	9.029	9.197	9.035	9.431	9.364	8.328	9.045	9.068	9.558	9.531	7.547	9.287	9.519	8.384	9.357	8.94	8.895	8.734	8.515	9.493	9.32	8.394	8.732	8.295	8.857	8.624
gc-MSF-[MZ=219; RI=356.66; 59]	9.15	8.496	8.899	8.944	9.384	9.252	9.526	8.268	9.292	9.032	8.504	8.73	9.297	8.398	10.016	10.063	9.632	9.411	9.402	9.313	8.913	9.331	9.632	9.253	9.501	9.402	9.736	9.679	8.736	9.262	9.376	9.821	9.937	7.986	9.683	9.777	8.515	9.746	9.267	9.294	9.044	8.793	9.756	9.653	8.788	9.031	8.65	9.109	8.971
gc-MSF-[MZ=132; RI=284.24; 48]	0	0	0	0	0	0	0	0	0	0	0	0	0	0	0	0	0	0	0	0	0	0	0	0	0	0	0	8.159	8.53	8.067	8.093	8.417	8.462	7.364	8.353	7.824	8.487	8.351	8.031	7.896	8.659	9.378	8.786	9.05	8.894	9.105	8.335	9.288	8.962
lc_neg-Peak_11797	10.905	11.75	10.877	11.474	10.79	9.807	10.872	10.79	10.914	12.094	11.667	11.129	11.399	9.624	10.744	10.305	11.421	10.817	11.728	10.868	11.047	11.692	11.042	9.197	10.468	11.148	11.578	12.235	12.528	12.392	12.341	12.272	12.289	11.856	12.154	11.807	12.576	12.357	11.993	10.573	13.21	12.579	13.372	12.268	13.019	12.657	13.509	13.148	13.763
gc-MSF-[MZ=117; RI=356.68; 120]	8.796	8.294	8.686	8.584	9.279	8.927	9.259	8.033	9.171	8.887	8.243	8.532	9.221	8.353	9.671	9.746	9.486	9.184	9.285	9.186	8.833	9.098	9.486	9.084	9.265	9.138	9.516	9.429	8.384	9.166	9.186	9.691	9.598	7.737	9.357	9.63	8.463	9.439	9.082	8.97	8.789	8.564	9.624	9.398	8.546	8.873	8.419	8.987	8.692
gc-MSF-[MZ=132; RI=356.68; 100]	8.738	8.324	8.69	8.576	9.266	8.88	9.226	7.968	9.16	8.895	8.274	8.53	9.023	8.323	9.604	9.697	9.458	9.134	9.297	9.193	8.731	9.029	9.477	9.049	9.232	9.066	9.462	9.378	8.364	9.147	9.19	9.671	9.553	7.725	9.283	9.603	8.443	9.36	9.1	8.937	8.768	8.542	9.592	9.339	8.533	8.89	8.441	8.975	8.659
gc-MSF-[MZ=188; RI=356.68; 42]	9.479	8.75	9.268	9.247	9.761	9.575	9.835	8.512	9.673	9.461	8.805	9.09	9.677	8.741	10.31	10.392	9.97	9.76	9.763	9.718	9.244	9.69	9.936	9.612	9.875	9.727	10.052	10.031	9.08	9.74	9.738	10.109	10.255	8.296	9.999	10.075	9.021	10.067	9.712	9.633	9.311	9.082	10.081	9.939	9.114	9.516	8.958	9.605	9.344
gc-MSF-[MZ=205; RI=356.66; 69]	9.594	8.876	9.36	9.381	9.792	9.677	9.951	8.674	9.705	9.477	8.957	9.173	9.64	8.754	10.399	10.447	10.016	9.837	9.792	9.724	9.285	9.789	9.981	9.695	9.948	9.821	10.146	10.118	9.224	9.706	9.821	10.179	10.341	8.485	10.105	10.109	8.984	10.172	9.674	9.743	9.415	9.183	10.16	10.019	9.246	9.473	9.084	9.513	9.404
gc-MSF-[MZ=116; RI=356.68; 110]	9.517	8.835	9.379	9.328	9.972	9.625	9.962	8.557	9.829	9.572	8.905	9.25	9.708	8.92	10.322	10.399	10.088	9.853	9.924	9.875	9.477	9.775	10.084	9.707	9.952	9.775	10.149	10.134	9.145	9.848	9.832	10.248	10.311	8.427	10.057	10.248	9.136	10.102	9.795	9.712	9.347	9.128	10.26	9.976	9.223	9.576	9.091	9.738	9.384
gc-MSF-[MZ=193; RI=529.66; 78]	7.832	7.817	8.209	7.999	8.434	9.013	8.349	7.94	8.293	8.656	7.746	7.371	8.274	8.644	8.814	9.04	8.637	8.176	8.65	8.381	8.25	8.384	8.709	9.374	8.187	8.126	8.801	8.562	7.919	8.56	8.566	9.087	9.013	7.996	8.84	8.851	7.55	8.78	8.573	8.876	8.367	8.361	8.675	8.782	8.17	9.013	8.333	8.238	8.057
gc-MSF-[MZ=218; RI=356.68; 43]	10.672	9.861	10.374	10.343	11.028	10.683	10.911	9.592	10.937	10.69	9.942	10.285	10.877	9.951	11.588	11.626	11.159	10.843	10.978	10.872	10.554	10.756	11.117	10.597	10.914	10.83	11.159	11.155	10.175	10.971	10.766	11.238	11.315	9.449	11.062	11.182	10.2	11.172	10.98	10.766	10.275	10.051	11.208	11	10.26	10.639	10.085	10.832	10.401
gc-MSF-[MZ=103; RI=356.69; 119]	8.722	8.33	8.696	8.599	9.325	8.875	9.25	7.99	9.188	8.922	8.26	8.518	9.189	8.431	9.573	9.632	9.494	9.17	9.325	9.225	8.938	9.09	9.51	9.075	9.25	9.082	9.499	9.398	8.377	9.164	9.207	9.709	9.536	7.719	9.276	9.65	8.48	9.343	9.08	8.893	8.748	8.518	9.636	9.363	8.504	8.865	8.439	8.96	8.645
gc-MSF-[MZ=147; RI=356.69; 159]	10.498	9.829	10.326	10.273	11.018	10.527	10.825	9.614	10.897	10.672	9.903	10.229	10.847	9.779	11.276	11.417	11.11	10.744	10.949	10.83	10.388	10.73	11.072	10.537	10.837	10.666	11.059	11.062	10.053	10.98	10.746	11.182	11.19	9.388	10.91	11.162	10.332	11.027	10.941	10.631	10.192	9.939	11.144	10.9	10.197	10.645	10.055	10.823	10.26
lc_neg-Peak_36270	12.982	12.455	13.686	12.744	13.888	12.696	13.779	13.208	12.922	14.134	14	12.302	13.508	13.602	11.938	13.255	13.879	12.412	14.424	13.912	13.37	12.499	13.514	13.336	14.01	12.412	13.782	13.174	12.861	13.857	12.017	13.658	13.104	13.568	12.877	13.623	13.597	13.279	14.206	12.87	13.938	14.719	13.876	14.459	14.684	15.176	12.091	15.262	12.61
lc_neg-Peak_13235	10.722	11.303	10.658	10.361	11.047	10.321	10.833	11.336	11.261	10.66	11.689	11.202	10.812	10.739	10.746	11.333	11.273	10.929	10.929	11.257	11.397	10.631	10.944	11.367	10.833	10.639	10.837	11.41	10.93	11.413	11.653	11.687	10.922	11.925	11.148	11.529	11.487	10.792	11.505	11.085	10.511	10.629	9.768	10.283	10.377	10.213	10.289	10.115	9.616
lc_pos-Peak_003537	12.212	11.788	12.35	11.911	11.954	11.637	10.845	11.504	11.786	11.68	12.218	11.317	12.158	12.289	12.097	12.051	12.359	12.222	12.339	12.035	12.416	11.863	12.188	10.484	12.378	12.051	12.035	11.694	11.244	11.968	11.644	11.942	10.696	11.304	11.58	11.742	11.905	11.218	11.927	11.986	14.759	13.779	12.939	13.041	13.304	12.678	13.633	12.514	12.837
gc-MSF-[MZ=133; RI=356.68; 126]	9.284	8.774	9.31	9.188	9.924	9.411	9.792	8.454	9.779	9.537	8.816	9.132	9.733	8.923	10.159	10.24	10.042	9.709	9.887	9.833	9.501	9.657	10.019	9.571	9.821	9.599	10.004	9.963	8.913	9.876	9.768	10.187	10.134	8.342	9.873	10.152	9.213	9.918	9.813	9.511	9.183	8.91	10.174	9.833	9.123	9.592	8.989	9.742	9.196
lc_neg-Peak_36392	11.541	11.188	12.351	11.282	12.408	11.261	12.385	11.925	11.439	12.633	12.884	10.852	12.038	12.116	10.566	11.682	12.426	10.931	13.122	12.499	11.984	11.08	12.051	11.935	12.593	10.944	12.193	11.496	11.365	12.453	10.59	12.145	11.529	12.231	11.151	12.154	12.13	11.758	12.937	11.368	12.539	13.372	12.652	13.221	13.3	13.61	10.665	13.785	11.231
lc_pos-Peak_010063	12.385	11.161	11.952	12.672	12.088	12.863	12.663	11.621	11.982	12.042	11.538	11.5	12.399	12.114	13.023	13.283	12.375	12.462	11.984	11.923	12.065	12.435	12.398	13.163	12.543	12.443	13.348	12.692	11.913	12.205	12.081	12.785	12.749	11.19	12.826	12.234	11.565	12.734	12.205	12.554	13.001	13.017	12.643	13.213	12.053	12.888	12.194	12.364	12.654
gc-MSF-[MZ=204; RI=356.68; 60]	11.094	10.225	10.816	10.754	11.461	11.111	11.247	10.076	11.264	11.085	10.277	10.8	11.24	10.347	12.027	12.027	11.545	11.276	11.318	11.213	10.914	11.247	11.484	11.039	11.3	11.283	11.496	11.57	10.625	11.361	11.182	11.543	11.77	9.86	11.437	11.531	10.7	11.531	11.324	11.199	10.704	10.489	11.548	11.359	10.661	11.114	10.489	11.231	10.84
lc_neg-Peak_08712	13.22	14.461	13.761	13.856	13.577	12.488	13.63	13.874	13.703	13.718	14.158	13.856	13.888	12.937	13.453	13.578	13.949	13.797	14.091	13.593	14.342	14.578	14.01	12.89	13.686	13.553	14.11	14.231	14.529	14.559	14.772	14.772	14.427	14.142	14.406	14.086	14.708	14.068	13.822	13.374	14.792	14.652	14.684	14.163	14.324	14.865	14.265	14.293	14.14
gc-MSF-[MZ=103; RI=284.25; 67]	8.84	8.413	8.481	8.735	7.696	7.741	8.049	8.306	7.889	5.453	8.829	7.122	8.267	8.082	0	0	0	0	0	0	0	0	0	0	0	0	0	8.166	8.513	8.257	8.122	8.505	8.389	7.407	8.303	7.901	8.712	8.266	8.167	7.859	8.643	9.32	8.865	9.044	9.019	9.258	8.42	9.564	8.93
lc_pos-Peak_029692	11.508	11.24	11.652	11.506	11.585	11.225	11.97	11.004	11.451	11.704	12.458	11.373	11.753	11.26	11.92	11.557	11.979	11.487	11.829	11.794	11.881	11.607	12.059	11.375	12.011	11.375	12.378	11.362	11.188	11.28	11.84	11.646	11.585	10.851	11.373	11.867	11.867	11.415	11.366	11.121	13.873	13.918	13.1	13.819	13.196	14.293	13.163	13.771	12.765
lc_neg-Peak_16539	13.364	15.157	14.081	13.779	14.04	13.232	14.04	14.586	14.081	12.6	14.747	14.201	14.224	13.669	13.971	14.553	14.228	14.45	13.831	13.93	14.972	14.937	14.578	13.72	14.342	13.831	14.3	13.99	14.334	14.293	14.849	14.889	14.454	14.048	14.231	13.99	14.475	13.735	13.839	13.687	14.098	14.184	13.277	13.548	13.259	14.684	11.979	13.372	11.936
gc-MSF-[MZ=102; RI=208; 16]	8.224	8.096	8.969	8.66	8.859	8.914	8.99	8.784	8.876	8.327	8.107	8.389	8.58	8.031	8.68	8.821	1.803	8.666	8.864	9.197	8.16	8.977	9.335	9.307	8.92	8.884	9.172	8.763	7.985	8.273	8.978	9.095	9.017	8.665	8.795	8.966	7.842	8.491	8.625	8.057	8.954	9.166	9.554	9.389	9.263	9.487	9.013	9.093	8.743
lc_pos-Peak_003845	13.154	12.061	12.991	13.446	13.181	13.85	13.616	12.729	13.081	12.991	12.507	12.44	13.402	13.181	13.941	14.052	13.309	13.416	13.062	12.99	13.11	13.475	13.483	14.03	13.497	13.361	14.241	13.695	12.979	13.365	13.403	13.822	13.586	12.065	13.788	13.365	12.831	13.604	13.403	13.427	14.008	13.836	13.762	14.249	13.074	13.972	13.11	13.469	13.41
gc-MSF-[MZ=100; RI=356.68; 127]	10.537	9.854	10.365	10.339	11.043	10.612	10.962	9.718	10.92	10.648	9.934	10.28	10.993	10.072	11.31	11.427	11.126	10.85	10.956	10.85	10.671	10.79	11.103	10.62	10.926	10.756	11.151	11.13	10.146	10.964	10.752	11.227	11.208	9.4	11.01	11.172	10.281	11.079	10.89	10.734	10.242	10.019	11.199	10.964	10.226	10.603	10.081	10.786	10.363
gc-MSF-[MZ=172; RI=284.27; 27]	8.963	8.417	8.321	8.867	7.463	7.969	8.131	8.49	7.674	6.084	8.712	6.95	8.437	7.875	8.376	8.733	8.31	8.06	8.288	7.007	7.593	8.157	7.768	8.286	8.176	7.644	8.568	8.268	8.676	8.217	8.109	8.396	8.53	7.391	8.455	7.85	8.694	8.449	8.188	8.074	8.805	9.425	8.684	9.089	8.703	9.136	8.322	9.048	9.019
gc-MSF-[MZ=88; RI=284.24; 51]	8.914	8.431	8.479	8.836	7.671	7.858	8.109	8.309	7.897	5.464	8.842	7.328	8.288	8.148	0	0	0	0	0	0	0	0	0	0	0	0	0	8.246	8.628	8.225	8.152	8.532	8.496	7.419	8.393	7.904	8.689	8.374	8.192	7.985	8.703	9.374	8.89	9.111	9.006	9.24	8.428	9.592	9.008
lc_pos-Peak_006224	12.267	11.111	11.803	12.461	12.009	12.832	12.531	11.612	11.869	11.996	11.459	11.439	12.331	12.158	12.981	13.127	12.188	12.443	11.944	11.902	12.158	12.391	12.416	13.062	12.473	12.402	13.168	12.554	11.862	12.17	12.004	12.645	12.588	11.082	12.765	12.084	11.582	12.665	12.198	12.294	13.006	12.841	12.624	13.104	11.878	12.935	12.076	12.301	12.444
lc_neg-Peak_17315	9.953	10.68	10.329	10.69	10.248	10.708	10.323	11.106	10.321	10.975	9.967	10.79	10.954	10.366	10.817	10.674	10.913	10.986	11.777	11.378	10.783	10.703	11.233	10.303	10.801	11.178	11.662	9.922	10.695	10.267	11.54	11.394	11.076	10.834	11.888	11.404	10.428	10.983	11.283	10.294	11.905	11.362	12.236	11.554	11.827	11.11	12.065	11.11	11.252
lc_pos-Peak_006240	11.918	10.866	11.565	12.224	11.691	12.563	12.292	11.317	11.589	11.712	11.131	11.091	12.207	12.017	12.618	12.846	11.894	12.188	11.695	11.664	11.969	12.126	12.005	12.884	12.239	12.081	12.915	12.216	11.589	12.022	11.676	12.229	12.294	10.811	12.482	11.767	11.46	12.277	12.029	12.062	12.694	12.514	12.335	12.77	11.607	12.795	11.773	12.154	12.248
lc_pos-Peak_013516	13.839	13.454	14.085	14.38	13.972	14.684	14.639	14.38	13.871	14.01	13.524	13.608	14.38	14.263	14.632	15.07	13.827	14.286	14.156	13.625	14.408	14.227	14.052	15.034	14.5	14.36	15.053	14.57	13.895	14.535	14.174	14.476	14.625	13.579	14.66	14.243	13.8	14.461	14.461	14.57	14.901	14.863	14.483	15.199	14.181	15.026	13.811	14.526	14.216
lc_pos-Peak_000628	12.34	11.138	11.854	12.496	12.248	12.792	12.57	11.635	12.088	12.004	11.508	11.571	12.485	12.28	13.017	13.132	12.282	12.452	12.041	11.988	12.215	12.359	12.342	13.085	12.482	12.412	13.21	12.632	11.801	12.313	12.076	12.729	12.626	11.164	12.79	12.18	11.689	12.697	12.247	12.305	13.037	12.9	12.635	13.229	12.028	12.931	12.143	12.418	12.485
gc-MSF-[MZ=102; RI=284.24; 51]	9.012	8.488	8.54	8.91	7.783	7.943	8.167	8.434	7.981	6.062	8.903	7.435	8.541	8.244	8.369	8.762	8.535	8.044	8.542	7.306	8.069	8.182	7.963	8.311	8.191	7.641	8.646	8.318	8.684	8.363	8.192	8.602	8.549	7.501	8.436	7.969	8.836	8.409	8.361	8.036	8.782	9.454	8.952	9.136	9.119	9.363	8.501	9.703	9.143
lc_pos-Peak_017827	10.391	9.984	10.73	10.476	10.835	10.843	10.434	10.07	10.874	10.909	10.054	10.271	10.715	10.178	11.016	11.337	10.905	10.504	10.592	10.69	10.473	10.395	10.8	11.475	10.615	10.468	11.06	10.703	9.9	10.755	10.997	10.902	10.772	10.217	10.532	10.801	9.965	10.495	10.405	10.409	11.024	11.21	10.949	11.302	10.78	11.272	10.61	10.974	10.557
gc-MSF-[MZ=148; RI=284.23; 69]	9.758	8.883	9.013	9.432	8.29	8.46	8.54	8.901	8.462	7.631	9.336	8.022	8.86	8.41	8.875	9.345	8.976	8.547	8.983	8.07	8.279	8.682	8.447	8.745	8.634	8.194	9.158	8.863	9.222	8.854	8.588	9.006	9.11	7.928	9.046	8.395	9.357	9.046	8.797	8.621	9.154	9.967	9.381	9.671	9.487	9.78	8.9	10.089	9.63
lc_pos-Peak_080660	9.837	12.091	11.934	9.583	11.666	10.823	11.504	10.247	11.702	11.271	12.07	12.244	11.578	11.182	11.398	11.73	12.428	11.361	11.758	11.396	11.709	10.647	12.473	10.979	11.604	11.087	11.301	11.137	11.226	11.154	12.094	12.122	11.174	10.404	11.024	12.019	11.354	11.073	11.068	10.972	11.762	11.53	12.197	11.278	11.837	11.467	11.624	10.931	10.495
gc-MSF-[MZ=117; RI=284.26; 63]	9.354	8.742	8.91	9.197	8.197	8.192	8.366	8.644	8.369	7.438	9.235	7.891	8.601	8.355	8.636	9.049	8.864	8.34	8.918	7.962	8.242	8.465	8.352	8.587	8.486	7.924	8.966	8.669	8.958	8.707	8.518	8.91	8.848	7.837	8.762	8.297	9.126	8.762	8.686	8.361	8.964	9.745	9.277	9.451	9.404	9.71	8.855	10.055	9.376
gc-MSF-[MZ=176; RI=284.22; 41]	10.478	9.384	9.575	10.034	8.805	8.99	9.053	9.228	9.012	8.195	9.9	8.623	9.235	8.976	9.469	9.944	9.539	9.084	9.515	8.634	8.893	9.132	8.977	9.197	9.236	8.77	9.682	9.408	9.806	9.362	9.104	9.534	9.703	8.548	9.6	8.912	9.667	9.653	9.414	9.213	9.678	10.562	9.89	10.217	10.011	10.305	9.47	10.489	10.183
lc_pos-Peak_102598	14.484	13.894	14.263	14.332	14.781	14.891	14.95	14.153	14.891	15.078	14.073	14.67	14.655	14.059	15.157	15.533	14.88	15.372	15.198	14.824	13.116	14.65	15.113	15.053	15.218	14.997	14.535	15.45	15.101	14.448	15.365	14.927	15.296	15.154	14.905	15.658	14.38	15.181	14.866	15.232	10.748	12.774	12.565	12.982	12.745	11.695	9.082	12.268	12.433
gc-MSF-[MZ=130; RI=284.25; 55]	10.347	9.545	9.651	10.098	8.933	9.031	9.162	9.447	9.112	8.321	9.993	8.748	9.181	8.891	9.501	9.927	9.618	9.193	9.599	8.735	8.838	9.268	9.087	9.281	9.345	8.859	9.769	9.48	9.866	9.417	9.244	9.636	9.765	8.656	9.667	9.011	9.789	9.689	9.446	9.297	9.728	10.525	9.983	10.269	10.085	10.418	9.561	10.617	10.187
gc-MSF-[MZ=131; RI=284.25; 59]	10.094	9.286	9.452	9.861	8.728	8.796	8.949	9.204	8.91	8.107	9.782	8.529	9.113	8.725	9.257	9.721	9.415	8.935	9.433	8.547	8.695	9.046	8.865	9.111	9.095	8.592	9.584	9.237	9.636	9.276	8.995	9.449	9.498	8.447	9.412	8.802	9.676	9.427	9.289	9.032	9.519	10.265	9.789	10	9.911	10.217	9.371	10.525	9.963
gc-MSF-[MZ=100; RI=272.25; 61]	8.844	9.802	9.206	8.885	9.148	9.01	9.539	9.096	8.805	8.653	8.754	8.905	9.49	8.847	9.752	9.93	9.413	9.862	9.209	9.107	8.609	9.591	9.763	9.113	9.277	9.178	9.805	9.543	8.935	9.24	9.689	9.96	9.886	8.744	9.694	9.74	8.879	9.593	9.4	9.307	9.626	9.519	9.817	10.055	9.386	9.943	9.49	9.648	9.487
gc-MSF-[MZ=116; RI=284.36; 57]	8.937	8.462	8.454	8.812	7.759	7.891	8.171	8.474	7.901	6.353	8.867	7.403	8.355	8.138	8.298	8.695	8.463	8.041	8.495	7.298	7.934	8.174	7.937	8.282	8.169	7.6	8.582	8.226	8.611	8.31	8.225	8.528	8.481	7.53	8.389	7.957	8.797	8.355	8.356	8.021	8.788	9.357	8.837	9.07	8.971	9.325	8.447	9.558	8.983
gc-MSF-[MZ=175; RI=284.23; 33]	11.19	10.146	10.347	10.727	9.589	9.802	9.868	10.091	9.844	9.084	10.588	9.517	10.039	9.758	10.26	10.671	10.29	9.901	10.294	9.503	9.757	9.952	9.811	9.955	10.055	9.594	10.415	10.255	10.525	10.231	9.914	10.266	10.52	9.355	10.363	9.715	10.568	10.446	10.278	9.995	10.373	11.199	10.704	10.919	10.744	11.154	10.265	11.22	10.947
lc_pos-Peak_017728	10.62	10.077	10.476	10.4	10.771	10.955	10.56	9.85	10.757	10.863	10.315	10.239	10.619	10.168	10.864	11.245	10.879	10.287	10.549	10.638	10.244	10.483	10.678	11.248	10.584	10.404	10.962	10.441	10.072	10.827	10.712	10.802	10.68	10.073	10.508	10.61	9.714	10.567	10.363	10.391	11.135	10.946	10.878	11.446	10.562	11.331	10.44	10.725	10.347
gc-MSF-[MZ=114; RI=284.25; 51]	9.592	8.849	8.986	9.363	8.249	8.383	8.524	8.829	8.44	7.559	9.318	8.025	8.905	8.502	8.825	9.24	8.941	8.507	8.943	8.019	8.444	8.623	8.427	8.71	8.645	8.148	9.09	8.805	9.176	8.78	8.583	8.976	9.045	7.936	8.966	8.361	9.248	8.991	8.755	8.551	9.101	9.887	9.35	9.602	9.457	9.724	8.908	10.121	9.551
gc-MSF-[MZ=148; RI=657.15; 381]	0	0	0	0	0	0	0	0	0	0	0	0	0	0	8.411	8.689	8.589	8.103	8.356	8.264	8.022	7.957	8.584	8.573	8.03	7.934	8.32	8.196	7.366	8.441	8.226	8.466	8.262	7.9	8.214	8.686	8.044	8.196	8.331	7.712	8.267	8.169	8.335	8.459	8.216	8.501	6.991	8.014	7.873
lc_neg-Peak_01217	13.654	14.586	13.779	14.409	13.794	13.122	14.134	14.06	14.019	14.409	14.06	13.943	14.295	13.197	13.912	13.704	14.05	14.091	14.228	13.863	14.3	14.605	13.971	13.174	13.831	13.93	14.522	14.676	14.74	14.62	14.708	14.65	14.889	14.254	14.772	14.254	14.81	14.65	14.334	13.753	15.36	14.991	15.137	14.545	14.865	15.223	15.176	14.83	15.417
gc-MSF-[MZ=87; RI=284.24; 60]	9.472	8.871	9.008	9.372	8.272	8.362	8.535	8.777	8.474	7.587	9.333	8.082	8.988	8.617	8.796	9.205	8.99	8.51	8.962	8.006	8.587	8.595	8.471	8.699	8.659	8.136	9.117	8.815	9.166	8.836	8.623	9.011	9.038	7.958	8.926	8.408	9.329	8.972	8.774	8.535	9.131	9.845	9.378	9.585	9.493	9.789	8.933	10.26	9.521
gc-MSF-[MZ=101; RI=284.24; 54]	9.628	8.944	9.109	9.503	8.377	8.456	8.601	8.973	8.57	7.701	9.44	8.179	9.144	8.669	8.879	9.309	9.068	8.584	9.087	8.18	8.613	8.75	8.57	8.804	8.728	8.207	9.227	8.916	9.267	8.985	8.676	9.1	9.128	8.08	9.061	8.479	9.534	9.061	8.937	8.644	9.188	9.936	9.467	9.71	9.576	9.931	9.025	10.384	9.636
gc-MSF-[MZ=133; RI=284.25; 70]	10.714	9.945	10.114	10.411	9.391	9.391	9.569	9.809	9.637	8.816	10.387	9.284	9.755	9.49	9.894	10.339	10.084	9.563	10.109	9.234	9.568	9.663	9.573	9.676	9.746	9.263	10.177	9.883	10.2	10.039	9.686	10.046	10.159	9.08	10.042	9.48	10.395	10.057	10.064	9.686	10.015	10.9	10.549	10.632	10.562	11.008	10.038	11.284	10.582
lc_neg-Peak_06414	14.461	15.874	14.916	14.848	14.95	14.201	15.062	15.382	14.848	13.943	15.382	15.062	15.022	14.747	14.831	15.155	14.972	15.109	14.864	14.864	15.745	15.662	15.381	14.831	15.304	14.659	15.257	14.81	15.272	15.399	15.657	15.553	15.272	14.889	15.215	14.849	15.399	14.81	14.74	14.74	15.262	15.479	14.517	14.83	14.351	15.774	13.763	14.377	13.509
gc-MSF-[MZ=147; RI=284.25; 94]	11.503	10.599	10.84	11.068	10.205	10.159	10.245	10.558	10.383	9.637	11.018	9.921	10.747	10.225	10.57	11.008	10.811	10.297	10.774	9.97	10.191	10.403	10.237	10.351	10.423	10.007	10.859	10.578	10.883	10.869	10.381	10.7	10.835	9.753	10.714	10.121	11.315	10.786	10.856	10.413	10.688	11.479	11.059	11.308	11.231	11.534	10.645	11.981	11.22
lc_neg-Peak_03644	10.973	10.757	10.872	11.11	10.852	9.421	10.525	9.958	10.629	11.292	11.417	11.195	10.888	10.315	10.593	10.387	11.211	10.051	10.766	10.695	10.503	10.837	11.065	9.01	9.906	10.68	10.519	10.724	11.122	11.452	11.683	11.47	11.007	11.022	11.322	11.347	11.455	11.297	11.122	10.357	12.369	12.127	12.51	12.003	12.313	11.709	12.554	12.26	12.401
gc-MSF-[MZ=174; RI=284.25; 48]	12.845	11.744	11.865	12.13	11.332	11.332	11.292	11.54	11.581	10.816	12.13	11.166	11.567	11.474	11.857	12.251	11.955	11.451	11.955	11.095	11.368	11.441	11.359	11.474	11.545	11.142	11.904	11.739	11.993	12.013	11.395	11.756	11.993	11.01	11.807	11.199	12.409	11.862	12.062	11.52	11.649	12.681	12.286	12.42	12.368	12.848	11.827	12.979	12.453
lc_neg-Peak_11141	10.156	10.552	10.333	10.977	10.22	9.584	10.861	10.78	10.2	10.366	11.115	10.334	10.868	9.95	10.181	9.995	10.455	10.28	10.538	10.189	10.359	10.855	10.445	9.833	10.419	10.404	10.957	10.59	10.983	10.904	11.167	10.867	11.057	10.336	10.891	10.424	10.752	10.854	10.24	10.018	12.221	11.987	11.63	11.563	11.464	11.951	10.529	11.785	11.389
lc_neg-Peak_03649	11.359	11.531	11.733	11.801	11.505	10.077	11.359	10.749	11.255	12.003	12.146	11.91	11.73	11.018	11.11	11.044	11.785	10.924	11.501	11.336	11.298	11.582	11.709	9.8	10.766	11.293	11.37	11.63	11.856	12.145	12.24	12.262	11.901	11.741	11.925	12.073	12.272	11.878	11.803	10.992	12.813	12.596	13.138	12.504	12.914	12.504	13.148	12.969	13.052
gc-MSF-[MZ=100; RI=284.25; 67]	11.556	10.816	11.052	11.273	10.417	10.339	10.503	10.733	10.617	9.825	11.199	10.182	11.011	10.636	10.818	11.231	10.978	10.486	11.088	10.195	10.655	10.614	10.519	10.533	10.62	10.205	11.039	10.842	11.094	11.01	10.525	10.904	11.01	10.012	10.917	10.345	11.425	10.971	11.004	10.644	10.919	11.663	11.308	11.479	11.387	11.685	10.848	12.286	11.496
lc_pos-Peak_082927	10.392	9.877	10.685	10.756	11.111	11.126	10.76	9.956	10.792	11.126	10.139	10.672	11.346	10.968	11.295	11.539	10.979	10.534	11.108	10.775	10.877	10.988	11.141	10.932	10.883	10.904	11.284	10.544	10.465	10.938	10.83	11.3	11.039	10.415	10.962	11.028	10.533	10.82	10.793	10.758	11.286	11.349	11.482	11.603	10.969	11.802	11.04	11.048	11.042
lc_neg-Peak_00702	12.494	14.158	13.549	14.266	13.654	13.888	13.397	12.858	13.888	13.963	13.856	14.06	13.323	13.064	13.246	14.091	14.11	13.971	14.032	13.897	13.046	13.205	13.813	13.016	13.228	13.336	13.637	13.447	14.185	13.495	14.454	14.164	14.142	13.803	14.105	13.95	13.403	14.086	12.835	14.334	13.995	14.459	13.785	14.213	14.015	13.522	13.64	12.849	13.86
lc_neg-Peak_01314	10.225	11.176	10.315	10.762	10.287	9.717	10.712	10.594	10.395	10.84	10.945	10.515	10.749	9.568	10.438	10.095	10.682	10.588	10.756	10.326	10.731	11.176	10.503	9.824	10.529	10.551	10.886	11.068	11.151	11.033	11.318	11.157	11.063	10.758	11.049	10.752	11.372	10.95	10.686	10.232	12.068	11.609	11.795	11.266	11.554	11.584	11.674	11.667	12.174
lc_pos-Peak_072769	10.703	10.299	10.166	10.233	10.387	9.919	10.063	9.43	10.546	10.272	10.605	10.678	10.653	10.412	10.525	10.648	10.784	10.027	10.568	10.485	10.778	10.162	10.628	10.198	10.252	10.285	10.441	10.096	10.239	10.174	10.642	10.448	10.265	9.475	10.305	10.383	10.522	10.239	10.259	9.844	10.787	10.432	10.514	10.385	10.33	10.526	10.32	10.071	9.985
lc_neg-Peak_38434	9.861	9.99	9.925	8.854	10.094	9.96	9.953	9.896	9.893	10.118	10.297	9.982	9.86	9.9	10.629	10.484	9.752	10.617	10.919	9.824	10.341	12.88	9.861	10.111	10.644	10.139	11.082	10.56	9.674	10.218	10.318	10.697	10.541	9.718	10.569	10.327	10.204	10.058	10.463	10.506	10.871	11.314	10.591	11.079	10.845	11.593	10.572	11.489	9.986
gc-MSF-[MZ=286; RI=332.99; 3]	7.636	8.577	8.002	8.303	7.628	7.985	8.375	8.389	7.679	7.456	8.386	7.636	7.988	7.853	8.024	8.142	7.992	8.2	7.803	7.813	7.994	8.249	7.891	8.329	8.307	8.166	8.369	7.843	8.56	7.704	8.435	8.318	8.071	8.098	8.166	8.1	7.85	8.09	7.616	8.223	8.531	8.571	8.107	8.283	7.954	7.835	8.125	6.878	8.219
gc-MSF-[MZ=194; RI=333.24; 24]	10.304	10.792	10.581	10.564	10.456	10.217	10.636	10.374	10.411	10.253	10.816	10.447	10.403	10.062	10.351	10.375	10.554	10.537	10.339	10.603	10.419	10.554	10.527	10.415	10.614	10.57	10.637	10.417	10.82	10.323	10.76	10.669	10.546	10.669	10.498	10.551	10.289	10.498	10.341	10.682	10.295	10.484	10.675	10.384	10.518	10.155	10.513	9.995	10.384
lc_neg-Peak_56058	0	11.033	9.703	0.563	0.113	9.661	2.393	11.252	0	0.345	3.606	10.484	0.677	9.822	1.921	2.265	2.248	10.909	2.019	0.34	3.006	11.205	1.921	2.406	0.398	0	2.514	0	10.411	1.25	4.4	3.168	0.596	11.438	0.43	1.15	0.759	0	0	9.824	3.528	10.074	9.006	2.56	0.913	3.925	12.297	1.733	11.11
lc_pos-Peak_027971	9.724	4.521	0	0.111	0	0	0	8.958	0	0	11.606	0	0	0	0.218	0.808	0.11	0	0.322	0	1.931	10.923	0.556	0.767	9.372	0	0.812	0	0	0	3.356	2.479	0.111	0	0.108	7.615	0.107	0	0	0	0	0	0	0	0	0	0	0	0
lc_pos-Peak_066477	0	0	0	0	0	0	0	0	0	0	0	0	0	0	0.218	0.808	0.11	0	0.322	0	1.931	2.063	0.556	0.767	0	0	0.812	1.956	2.837	0	3.356	2.479	0.111	0	0.108	0.11	0.107	0	1.806	0	1.859	1.852	0.888	6.439	0.233	2.481	0.9	0.226	9.632
gc-MSF-[MZ=318; RI=654.13; 69]	11.362	2.308	11.474	11.835	10.993	11.396	11.894	1.993	11.094	11.138	11.842	11.24	12.44	2.295	11.496	11.388	11.398	11.685	0	0	1.114	0.315	11.31	2.562	0.389	11.626	0.755	0	0.085	0.306	0.888	0.407	0.645	0	0.073	0	0	0	0	1.451	0	0	0	0	0	0	0	0	0
lc_pos-Peak_108937	0	4.521	0	0.111	0	5.441	0	9.234	0	0	1.267	7.612	0	7.852	0.218	0.808	0.11	0	0.322	0	1.931	10.689	0.556	0.767	0	0	0.812	0	9.199	0	3.356	2.479	0.111	5.254	0.108	0.11	0.107	2.443	0	0	1.859	1.852	0.888	7.461	0.233	2.481	11.142	0.226	10.785
lc_neg-Peak_21101	0	5.206	0.734	0.563	0.113	0	2.393	3.728	0	0.345	3.606	0	0.677	0.227	1.921	7.686	2.248	0.342	7.807	0.34	3.006	2.644	1.921	2.406	0.398	5.239	9.503	0	0	1.25	4.4	3.168	0.596	0	0.43	1.15	0.759	0	7.843	0	0	0	0	0	0	0	0	0	0
lc_pos-Peak_122714	0	4.521	0	0.111	6.805	7.134	0	1.902	0	0	1.267	6.376	0	0	0.218	0.808	8.076	0	0.322	0	1.931	2.063	0.556	0.767	0	0	0.812	0	0	0	3.356	2.479	0.111	0	0.108	0.11	0.107	0	0	0	0	0	0	0	0	0	0	0	0
lc_neg-Peak_32897	0	5.206	0.734	0.563	0.113	7.136	2.393	10.172	0	8.549	3.606	0	0.677	8.41	1.921	2.265	2.248	9.676	2.019	0.34	3.006	10.364	1.921	2.406	0.398	0	2.514	0	9.639	1.25	4.4	3.168	0.596	9.967	0.43	1.15	0.759	0	0	9.207	9.251	9.583	1.503	2.56	0.913	3.925	9.659	1.733	10.036
gc-MSF-[MZ=86; RI=184.78; 4]	2.207	9.112	8.165	0.491	0	2.207	7.375	1.993	0	0	0.766	7.628	2.463	2.295	7.633	8.582	8.004	7.615	8.721	7.973	8.54	8.872	8.137	8.028	7.213	7.994	8.02	0	0.085	0.306	0.888	0.407	0.645	0	0.073	0	0	0	0	1.451	8.933	2.59	8.916	7.91	8.223	9.368	8.54	9.198	8.6
lc_pos-Peak_060361	7.617	4.521	9.661	0.111	0	10.542	0	10.729	0	0	9.789	0	0	8.497	0.218	0.808	0.11	0	0.322	8.577	1.931	10.078	0.556	0.767	8.078	0	0.812	0	9.387	0	3.356	9.556	0.111	10.75	0.108	0.11	0.107	0	6.501	0	10.027	9.121	10.631	10.449	0.233	2.481	10.999	0.226	0.228
lc_pos-Peak_176581	0	4.521	0	7.013	0	9.611	0	1.902	0	0	1.267	0	8.475	9.881	0.218	0.808	0.11	0	0.322	0	1.931	2.063	0.556	0.767	0	9.008	0.812	0	9.555	0	3.356	2.479	0.111	0	6.489	0.11	0.107	6.489	5.646	9.612	1.859	1.852	0.888	0.916	0.233	2.481	0.9	0.226	9.784
lc_pos-Peak_108791	0	4.521	0	0.111	0	5.614	0	9.242	0	0	1.267	0	0	6.661	0.218	0.808	0.11	0	0.322	0	1.931	10.309	0.556	0.767	0	0	0.812	0	8.556	0	3.356	2.479	0.111	3.715	0.108	0.11	0.107	0	0	0	1.859	1.852	0.888	7.713	0.233	2.481	10.189	0.226	10.42
lc_pos-Peak_048391	0	0	0	0	0	0	0	0	0	0	0	0	0	0	0.218	0.808	6.657	0	0.322	0	1.931	2.063	0.556	8.07	0	0	0.812	10.363	0	10.336	3.356	2.479	0.111	0	0.108	0.11	10.848	0	9.739	0	0	0	0	0	0	0	0	0	0
lc_neg-Peak_31744	8.353	5.206	0.734	9.295	0.113	12.585	2.393	3.728	10.028	0.345	3.606	9.438	10.138	11.122	1.921	2.265	2.248	9.118	2.019	9.566	9.813	2.644	1.921	2.406	0.398	10.839	2.514	5.925	6.43	1.25	4.4	3.168	0.596	10.327	0.43	1.15	0.759	0	9.96	0	3.528	3.163	1.503	2.56	0.913	3.925	1.547	1.733	6.779
lc_neg-Peak_43760	0	5.206	0.734	0.563	0.113	0	2.393	3.728	0	0.345	3.606	0	0.677	0.227	1.921	2.265	2.248	0.342	2.019	0.34	3.006	2.644	1.921	2.406	0.398	0	2.514	0	0	1.25	4.4	3.168	0.596	0	0.43	1.15	0.759	0	0	0	0	0	0	0	0	0	0	0	0
lc_pos-Peak_035173	6.823	4.521	0	0.111	0	9.873	9.2	1.902	7.3	0	1.267	7.009	0	9.762	11.653	10.01	9.511	10.758	9.52	9.599	1.931	11.006	0.556	10.441	9.741	10.104	9.026	0	0	0	3.356	2.479	7.431	0	0.108	0.11	0.107	0	2.443	10.009	1.859	1.852	0.888	0.916	0.233	2.481	0.9	0.226	0.228
lc_pos-Peak_057818	0	4.521	5.836	0.111	0	0	0	9.547	0	0	9.539	0	0	0	0.218	0.808	0.11	0	0.322	0	1.931	2.063	0.556	0.767	0	0	0.812	0	2.819	6.073	3.356	2.479	0.111	0	0.108	0.11	9.163	0	0	0	0	0	0	0	0	0	0	0	0
lc_neg-Peak_32518	0	5.206	0.734	0.563	0.113	10.25	2.393	3.728	0	0.345	3.606	0	0.677	0.227	1.921	2.265	2.248	0.342	2.019	0.34	3.006	2.644	1.921	2.406	0.398	0	2.514	0	0	1.25	4.4	3.168	0.596	0	0.43	1.15	0.759	0	0	0	0	0	0	0	0	0	0	0	0
lc_pos-Peak_139737	7.602	4.521	0	7.616	0	0	0	1.902	0	0	1.267	0	0	0	0.218	0.808	0.11	0	0.322	0	1.931	2.063	0.556	0.767	0	0	0.812	0	8.849	0	3.356	2.479	0.111	0	0.108	0.11	9.743	4.384	0	0	0	0	0	0	0	0	0	0	0
lc_pos-Peak_055418	0	4.521	0	0.111	0	0	0	9.828	0	0	1.267	0	0	6.423	0.218	0.808	0.11	0	0.322	3.019	1.931	9.859	0.556	0.767	7.566	0	6.346	0	0	0	3.356	2.479	0.111	5.248	0.108	0.11	0.107	0	1.827	0	0	0	0	0	0	0	0	0	0
lc_neg-Peak_52511	0	5.206	0.734	0.563	0.113	0	2.393	9.608	0	9.37	3.606	0	9.421	0.227	1.921	2.265	2.248	9.411	2.019	0.34	3.006	2.644	1.921	2.406	0.398	0	2.514	0	9.395	1.25	4.4	3.168	8.413	10.021	0.43	1.15	0.759	0	9.388	0	9.427	3.163	6.779	2.56	0.913	9.742	10.383	1.733	10.32
lc_neg-Peak_32532	0	5.206	0.734	0.563	0.113	10.174	2.393	3.728	0	0.345	3.606	0	0.677	0.227	1.921	2.265	2.248	0.342	2.019	0.34	3.006	9.482	1.921	2.406	0.398	0	2.514	0	0	1.25	4.4	3.168	0.596	0	0.43	1.15	0.759	0	0	0	0	0	0	0	0	0	0	0	0
lc_neg-Peak_33488	0	5.206	0.734	0.563	0.113	4.835	2.393	3.728	0	0.345	3.606	0	0.677	5.509	1.921	2.265	2.248	0.342	2.019	0.34	3.006	10.715	1.921	2.406	0.398	0	2.514	0	3.573	1.25	4.4	3.168	0.596	0	0.43	1.15	0.759	0	0	0	3.528	3.163	1.503	2.56	0.913	3.925	10.311	1.733	10.45
lc_neg-Peak_38445	9.843	5.206	8.886	0.563	0.113	9.568	2.393	10.238	6.122	0.345	3.606	4.701	0.677	0.227	10.126	2.265	9.039	5.535	2.019	0.34	3.006	9.123	1.921	10.526	8.899	4.848	9.237	6.108	0	1.25	4.4	3.168	0.596	0	0.43	1.15	8.562	0	0	9.338	0	0	0	0	0	0	0	0	0
lc_pos-Peak_082826	0	0	0	0	0	0	0	0	0	0	0	0	0	0	0.218	0.808	0.11	3.92	0.322	0	1.931	2.063	0.556	0.767	0	0	0.812	0	0	0	3.356	2.479	0.111	0	0.108	0.11	0.107	0	0	0	1.859	1.852	0.888	0.916	8.31	2.481	10.256	0.226	6.776
lc_neg-Peak_56149	0	5.206	0.734	0.563	0.113	0	2.393	3.728	0	0.345	3.606	0	0.677	0.227	1.921	2.265	2.248	9.33	2.019	0.34	3.006	2.644	1.921	2.406	0.398	0	2.514	0	0	1.25	4.4	3.168	0.596	9.881	0.43	1.15	0.759	0	0	0	3.528	3.163	1.503	2.56	0.913	3.925	10.749	1.733	9.409
lc_neg-Peak_43686	0	5.206	0.734	0.563	0.113	0	2.393	3.728	0	0.345	3.606	0	0.677	0.227	1.921	2.265	2.248	0.342	2.019	0.34	3.006	2.644	1.921	2.406	0.398	0	2.514	0	0	1.25	4.4	3.168	0.596	0	0.43	1.15	0.759	0	0	0	0	0	0	0	0	0	0	0	0
lc_neg-Peak_66067	0	10.028	0.734	0.563	0.113	11.346	2.393	11.043	9.538	10.323	3.606	10.411	10.035	10.457	1.921	2.265	2.248	11.473	2.019	0.34	10.155	10.684	1.921	9.225	0.398	10.238	2.514	9.108	11.589	9.722	4.4	3.168	9.999	11.54	9.658	1.15	0.759	0	10.762	11.388	3.528	3.163	1.503	2.56	0.913	3.925	1.547	1.733	7.144
lc_pos-Peak_057696	0	9.416	9.47	0.111	0	6.845	0	10.817	3.883	0	10.952	7.666	9.445	5.577	0.218	0.808	0.11	5.521	0.322	5.553	8.72	9.096	0.556	0.767	10.032	3.926	0.812	5.812	9.417	10.169	3.356	2.479	0.111	9.503	0.108	0.11	10.901	0	6.648	8.315	0	0	0	0	0	0	0	0	0
lc_neg-Peak_21503	0	0	0	0	0	0	0	0	0	0	0	0	0	0	1.921	2.265	2.248	0.342	2.019	0.34	3.006	2.644	1.921	2.406	0.398	3.55	2.514	0	0	1.25	4.4	3.168	0.596	9.42	5.532	1.15	0.759	0	7.778	3.339	9.451	9.91	6.32	8.227	9.535	9.2	1.547	10.007	0.341
lc_neg-Peak_24358	4.866	5.206	6.165	0.563	0.113	0	2.393	8.341	0	0.345	3.606	0	0.677	0.227	1.921	2.265	2.248	4.953	2.019	0.34	3.006	2.644	1.921	2.406	0.398	0	2.514	0	3.438	1.25	4.4	3.168	0.596	6.443	0.43	1.15	0.759	0	3.681	3.203	3.528	3.163	1.503	2.56	0.913	3.925	8.252	1.733	5.519
lc_neg-Peak_08050	0	0	0	0	0	0	0	0	0	0	0	0	0	0	0	0	0	0	0	0	0	0	0	0	0	0	0	0	0	1.25	4.4	3.168	0.596	0	0.43	1.15	0.759	0	0	0	0	0	0	0	0	0	0	0	0
lc_pos-Peak_033635	0	10.18	0	0.111	0	0	0	10.86	0	7.317	1.267	0	0	0	0.218	0.808	0.11	9.885	0.322	0	9.838	10.528	0.556	0.767	0	0	0.812	0	8.159	8.681	9.41	2.479	0.111	10.101	0.108	0.11	0.107	0	8.334	0	1.859	1.852	7.276	0.916	0.233	9.498	10.358	0.226	9.561
lc_neg-Peak_20742	0	0	0	0	0	0	0	0	0	0	0	0	0	0	0	0	0	0	0	0	0	0	0	0	0	0	0	8.88	1.746	1.25	4.4	3.168	0.596	0	0.43	8.198	0.759	0	5.658	0	3.528	3.163	1.503	2.56	0.913	3.925	1.547	1.733	6.967
lc_neg-Peak_08971	10.772	10.817	10.706	0.563	0.113	0	2.393	3.728	0	6.935	11.057	0	0.677	0.227	1.921	8.868	9.542	0.342	2.019	0.34	3.006	10.385	9.699	2.406	0.398	0	2.514	0	9.661	1.25	4.4	9.364	0.596	0	6.095	10.283	7.872	4.826	7.257	0	3.528	3.163	6.955	2.56	6.982	9.5	9.902	7.526	9.526
lc_neg-Peak_16313	0	0	0	0	0	0	0	0	0	0	0	0	0	0	1.921	2.265	2.248	0.342	2.019	0.34	3.006	2.644	1.921	2.406	0.398	3.676	2.514	5.682	0	1.25	4.4	3.168	0.596	10.09	5.669	7.239	0.759	0	8.206	3.573	9.572	9.895	9.067	8.58	10.473	9.186	7.706	10.078	0.341
lc_pos-Peak_049470	0	9.346	0	0.111	0	3.883	0	7.987	0	0	1.267	7.434	0	7.617	0.218	0.808	0.11	0	0.322	0	7.805	9.922	0.556	0.767	0	0	0.812	0	7.306	0	3.356	8.283	0.111	5.211	0.108	0.11	0.107	2.577	0	2.823	7.912	7.729	0.888	6.753	0.233	2.481	10.335	0.226	9.806
lc_pos-Peak_019194	9.587	4.521	10.265	0.111	0	0	5.349	10.239	0	0	11.008	0	0	0	0.218	0.808	0.11	0	0.322	0	1.931	12.329	9.33	6.346	9.109	0	0.812	3.472	6.187	0	9.724	2.479	0.111	0	0.108	10.086	8.921	7.202	0	0	0	0	0	0	0	0	0	0	0
lc_neg-Peak_44009	0	5.206	8.418	0.563	0.113	11.505	2.393	3.728	7.204	0.345	3.606	9.332	9.545	10.041	1.921	2.265	2.248	0.342	2.019	8.868	3.006	2.644	1.921	8.827	0.398	8.861	2.514	0	8.218	1.25	4.4	3.168	0.596	0	0.43	9.068	0.759	4.819	9.907	10.525	0	0	0	0	0	0	0	0	0
lc_pos-Peak_179929	6.558	4.521	0	9.488	0	7.852	0	9.508	6.388	0	1.267	0	9.627	9.165	0.218	0.808	0.11	9.168	0.322	0	8.6	2.063	0.556	0.767	0	7.936	0.812	0	10.159	4.518	3.356	2.479	6.638	9.529	6.67	0.11	0.107	7.818	8.976	9.902	1.859	1.852	0.888	0.916	0.233	2.481	8.904	0.226	10.618
lc_pos-Peak_206217	0	4.521	0	0.111	0	3.574	0	7.647	0	0	1.267	0	0	5.401	0.218	0.808	0.11	0	0.322	0	1.931	10.564	0.556	0.767	0	0	0.812	0	6.31	0	3.356	2.479	0.111	0	0.108	0.11	0.107	2.389	0	0	0	0	0	0	0	0	0	0	0
lc_pos-Peak_176114	0	10.277	0	0.111	0	11.747	0	12.409	9.511	10.739	1.267	10.172	10.445	10.939	9.801	0.808	0.11	12.176	0.322	0	10.955	12	0.556	0.767	0	10.706	0.812	8.835	12.122	10.527	3.356	2.479	10.629	12.112	10.428	7.624	0.107	0	11.147	11.539	10.238	11.106	0.888	10.473	0.233	9.52	12.997	0.226	12.706
lc_neg-Peak_01979	0	5.206	0.734	0.563	0.113	0	2.393	8.372	0	0.345	3.606	0	0.677	0.227	1.921	2.265	2.248	0.342	2.019	0.34	3.006	2.644	1.921	2.406	0.398	0	2.514	0	0	1.25	4.4	3.168	0.596	0	0.43	1.15	0.759	0	0	0	3.528	3.163	1.503	2.56	0.913	3.925	9.183	1.733	6.49
lc_neg-Peak_49772	9.829	5.206	9.427	9.05	0.113	9.896	2.393	10.378	0	0.345	9.505	0	0.677	0.227	11.239	2.265	10.1	9.404	2.019	0.34	3.006	9.62	7.683	10.705	10.123	0	9.486	7.828	4.4	1.25	4.4	3.168	0.596	8.359	0.43	1.15	9.084	0	0	9.615	0	0	0	0	0	0	0	0	0
lc_pos-Peak_037430	0	0	0	0	0	0	0	0	0	0	0	0	0	0	0.218	0.808	0.11	0	0.322	0	1.931	2.063	0.556	0.767	0	0	0.812	0	0	0	3.356	2.479	0.111	0	0.108	0.11	0.107	0	0	0	1.859	1.852	0.888	0.916	0.233	2.481	0.9	0.226	0.228
lc_pos-Peak_097811	0	10.147	9.862	7.339	0	8.242	8.472	10.763	9.819	9.849	9.767	10.175	9.565	9.583	6.648	0.808	0.11	9.915	9.977	9.921	10.068	10.323	9.439	0.767	6.214	8.093	8.324	7.459	0	0	9.687	2.479	0.111	9.948	0.108	0.11	9.753	4.373	8.933	0	1.859	1.852	10.072	0.916	9.509	2.481	10.48	10.046	7.286
lc_neg-Peak_67543	0	5.206	0.734	0.563	7.687	9.697	2.393	10.095	0	9.776	3.606	9.956	0.677	9.887	1.921	2.265	2.248	10.339	2.019	0.34	9.861	9.59	1.921	2.406	0.398	9.542	2.514	0	9.688	9.42	4.4	3.168	7.916	9.851	0.43	1.15	0.759	0	9.792	9.743	3.528	3.163	1.503	2.56	0.913	3.925	1.547	1.733	0.341
lc_neg-Peak_35006	0	9.276	0.734	0.563	0.113	0	2.393	9.87	0	0.345	3.606	0	0.677	7.208	1.921	2.265	2.248	6.072	2.019	0.34	9.486	7.822	1.921	2.406	0.398	0	2.514	0	3.453	7.896	4.4	3.168	0.596	9.441	0.43	1.15	7.866	0	6.114	3.924	9	8.709	1.503	2.56	0.913	3.925	9.455	1.733	10.103
lc_pos-Peak_131429	7.868	4.521	5.963	10.234	0	9.674	0	1.902	7.029	0	1.267	0	9.614	9.518	9.72	0.808	0.11	9.579	0.322	8.55	9.456	2.063	0.556	0.767	4.78	10.35	0.812	2.324	9.935	0	3.356	2.479	6.347	4.403	9.199	0.11	0.107	9.515	5.659	9.699	0	0	0	0	0	0	0	0	0
lc_neg-Peak_58050	0	5.206	9.502	0.563	0.113	0	2.393	3.728	0	0.345	9.679	0	0.677	0.227	1.921	2.265	2.248	0.342	2.019	0.34	3.006	2.644	8.28	7.384	0.398	0	2.514	0	7.888	1.25	4.4	3.168	0.596	0	0.43	9.644	0.759	0	0	0	0	0	0	0	0	0	0	0	0
lc_pos-Peak_084521	0	0	0	0	0	0	0	0	0	0	0	0	0	0	0	0	0	0	0	0	0	0	0	0	0	0	0	0	0	0	3.356	2.479	0.111	0	0.108	0.11	0.107	0	0	0	1.859	9.659	0.888	9.679	0.233	2.481	0.9	10.649	0.228
lc_pos-Peak_037605	0	4.521	0	0.111	0	0	0	1.902	0	0	1.267	0	0	0	0.218	0.808	0.11	0	8.43	0	1.931	2.063	0.556	0.767	0	0	0.812	9.356	6.327	6.392	3.356	2.479	6.644	11.042	6.902	0.11	0.107	2.817	9.491	9.689	10.344	10.18	9.14	9.684	11.156	2.481	9.897	10.705	6.793
lc_neg-Peak_25122	0	5.206	0.734	0.563	0.113	8.403	2.393	3.728	0	0.345	3.606	0	0.677	0.227	1.921	7.137	2.248	5.103	2.019	0.34	3.006	9.491	1.921	2.406	0.398	3.285	2.514	0	0	1.25	4.4	3.168	0.596	9.841	0.43	1.15	0.759	0	3.193	3.211	3.528	8.556	1.503	2.56	0.913	3.925	10.124	1.733	10.093
lc_pos-Peak_029095	9.221	9.675	8.008	0.111	0	6.823	0	9.936	2.707	0	10.231	0	0	10.208	0.218	6.108	0.11	3.758	6.672	5.557	8.848	9.6	10.171	0.767	6.678	0	6.797	0	8.052	0	3.356	9.875	0.111	9.592	0.108	9.003	5.683	0	0	0	1.859	1.852	7.459	6.76	0.233	2.481	9.845	0.226	5.368
lc_pos-Peak_033750	0	9.496	0	0.111	5.363	5.37	0	8.495	5.56	0	1.267	7.71	9.438	9.736	0.218	0.808	0.11	8.378	0.322	4.729	9.377	2.063	0.556	0.767	3.91	4.481	0.812	0	4.059	0	3.356	2.479	0.111	7.453	5.679	6.621	0.107	2.813	5.219	6.78	1.859	1.852	0.888	0.916	0.233	2.481	7.286	0.226	6.498
lc_neg-Peak_69199	0	10.292	0.734	0.563	0.113	10.071	2.393	11.099	7.133	10.004	3.606	9.558	9.504	9.973	8.546	2.265	2.248	10.803	2.019	0.34	9.76	10.582	1.921	2.406	5.922	9.538	2.514	0	10.525	9.487	9.648	3.168	9.55	11.391	9.008	1.15	0.759	0	9.913	10.169	3.528	10.06	1.503	2.56	0.913	3.925	11.392	1.733	11.03
lc_pos-Peak_176286	0	4.521	5.438	10.189	6.412	10.974	0	9.82	9.785	0	1.267	9.678	10.775	11.334	9.632	9.165	0.11	9.83	0.322	9.377	10.47	2.063	0.556	0.767	4.3	10.759	0.812	0	11.065	0	3.356	2.479	9.41	9.728	10.138	7.326	0.107	10.083	10.12	10.991	1.859	1.852	0.888	0.916	0.233	2.481	8.709	9.094	11.369
lc_pos-Peak_052595	11.476	10.5	10.056	10.647	7.459	10.555	9.544	1.902	7.865	5.585	10.426	9.675	0	0	6.852	0.808	0.11	9.187	0.322	0	1.931	2.063	9.59	9.114	9.155	10.312	8.562	10.46	10.679	0	3.356	2.479	9.725	0	9.677	6.388	10.492	9.873	0	10.712	10.487	1.852	9.131	9.703	9.591	2.481	12.451	0.226	11.325
lc_pos-Peak_057404	6.817	4.521	0	0.111	10.023	0	0	1.902	10.761	0	8.511	9.19	9.753	0	0.218	7.5	10.382	0	6.632	10.239	1.931	2.063	9.58	9.338	0	0	0.812	4.713	5.672	5.409	3.356	9.869	0.111	5.672	0.108	9.879	10.648	0	5.648	4.349	1.859	9.346	10.16	0.916	10.608	10.94	11.65	10.724	10.199
lc_pos-Peak_155446	0	0	0	0	0	0	0	0	0	0	0	0	0	0	0	0	0	0	0	0	0	0	0	0	0	0	0	0	0	0	3.356	8.29	0.111	3.308	0.108	9.41	8.929	0	0	0	1.859	1.852	8.572	0.916	9.568	9.454	10.723	9.072	9.094
lc_neg-Peak_54524	0	11.104	9.87	0.563	0.113	11.147	2.393	11.975	0	10.412	3.606	10.804	9.93	10.72	1.921	9.01	2.248	11.844	2.019	9.072	10.454	12.024	1.921	2.406	0.398	10.055	2.514	9.021	11.777	10.035	10.063	3.168	10.134	12.471	9.767	1.15	0.759	9.023	10.836	11.47	9.818	10.633	8.269	9.72	0.913	3.925	13.579	1.733	12.498
lc_neg-Peak_34156	5.375	5.206	6.175	0.563	0.113	0	2.393	3.728	4.579	0.345	3.606	0	6.406	0.227	1.921	2.265	2.248	5.49	2.019	0.34	3.006	2.644	1.921	2.406	0.398	0	2.514	0	5.805	1.25	4.4	3.168	0.596	6.237	0.43	1.15	0.759	0	5.403	3.45	3.528	3.163	1.503	2.56	0.913	3.925	6.801	1.733	3.664
lc_pos-Peak_035481	12.031	12.145	10.098	9.778	10.405	11.675	10.184	8.449	10.678	6.251	10.538	10.185	9.428	9.717	11.16	11.314	10.032	11.483	9.41	11.107	11.129	9.033	9.647	12.618	12.527	11.747	11.123	9.672	6.209	6.493	9.48	8.827	10.347	0	5.382	0.11	10.309	2.956	0	11.228	0	0	0	0	0	0	0	0	0
lc_neg-Peak_44576	0	9.639	0.734	7.158	0.113	7.19	2.393	10.126	4.605	0.345	3.606	5.228	0.677	9.807	6.339	7.507	2.248	6.473	2.019	0.34	9.427	10.652	1.921	7.692	6.333	4.576	2.514	0	9.676	1.25	9.039	3.168	7.389	6.227	8.357	1.15	0.759	6.105	0	6.43	9.764	9.648	1.503	9.432	0.913	3.925	10.469	1.733	10.983
lc_pos-Peak_028793	5.836	4.521	7.679	0.111	0	0	0	1.902	0	0	7.679	0	0	0	0.218	0.808	0.11	0	0.322	0	1.931	9.135	0.556	8.587	0	0	0.812	0	0	0	3.356	2.479	0.111	0	0.108	5.643	0.107	0	0	0	1.859	1.852	9.321	0.916	0.233	2.481	0.9	5.238	0.228
gc-MSF-[MZ=103; RI=500.38; 187]	9.124	2.308	8.699	0.491	0	9.193	9.746	10.139	0	9.299	0.766	0	2.463	10.877	0.582	9.512	9.872	9.283	9.377	9.792	10.331	9.682	0	9.704	9.481	9.343	9.701	0	8.984	0.306	0.888	0.407	9.743	10.349	0.073	0	0	0	9.857	9.857	0	0	0	0	0	0	0	0	0
lc_pos-Peak_080039	0	0	0	0	0	0	0	0	0	0	0	0	0	0	0.218	0.808	0.11	3.923	5.521	5.372	8.832	2.063	0.556	0.767	0	3.889	0.812	0	3.337	0	3.356	2.479	0.111	5.199	5.08	0.11	0.107	2.47	2.972	5.829	1.859	1.852	0.888	0.916	0.233	2.481	0.9	0.226	5.508
lc_neg-Peak_40516	0	11.009	7.016	0.563	0.113	0	2.393	3.728	9.55	8.348	3.606	9.935	0.677	0.227	0	0	0	0	0	0	0	0	0	0	0	0	0	7.929	7.235	9.025	4.4	3.168	0.596	4.819	0.43	1.15	0.759	8.164	0	0	10.283	3.163	6.928	2.56	4.429	3.925	8.834	1.733	0.341
lc_pos-Peak_051309	0	4.521	7.71	0.111	0	7.274	6.368	8.208	0	6.817	1.267	7.622	0	10.242	0.218	0.808	0.11	7.683	9.665	0	8.999	11.214	0.556	0.767	0	6.664	7.007	0	0	0	3.356	2.479	7.806	4.713	0.108	0.11	0.107	0	0	3.472	10.702	9.925	10.2	9.73	11.054	2.481	11.975	11.22	12.734
lc_pos-Peak_012820	9.395	10.627	9.713	10.299	6.852	10.563	9.604	9.918	9.261	6.417	10.079	10.04	0	7.3	9.465	9.102	0.11	9.757	0.322	9.168	1.931	8.723	9.73	0.767	4.14	10.329	9.615	0	10.299	7.038	3.356	2.479	9.661	0	9.752	0.11	9.349	9.48	0	10.346	11.138	10.561	0.888	0.916	9.496	9.992	11.418	8.137	11.076
lc_pos-Peak_131667	0	4.521	0	7.604	4.145	6.855	0	7.689	3.74	0	1.267	0	0	8.981	5.923	6.829	0.11	5.796	0.322	3.151	7.939	10.152	0.556	0.767	4.281	6.65	0.812	0	8.94	0	3.356	2.479	6.184	7.011	7.451	0.11	0.107	8.356	2.457	5.254	0	0	0	0	0	0	0	0	0
lc_pos-Peak_118836	0	4.521	9.127	6.867	7.148	9.724	0	11.619	7.623	0	10.377	0	10.657	10.383	0.218	7.293	0.11	6.867	0.322	9.414	10.003	10.722	0.556	0.767	0	7.8	0.812	0	9.77	10.807	3.356	2.479	0.111	10.947	0.108	0.11	11.233	0	10.538	9.509	1.859	1.852	0.888	0.916	0.233	2.481	10.433	0.226	0.228
[truncated: 3,408 more rows]
[truncated: 165 more columns]
