# Supplementary material for: Exceptional Evolutionary Divergence of Human Muscle and Brain Metabolomes Parallels Human Cognitive and Physical Uniqueness
Source: PLoS Biol. 2014 May 27;12(5):e1001871. doi: 10.1371/journal.pbio.1001871 (PMC4035273; doi:10.1371/journal.pbio.1001871)
Supplement: Table S8 — Numbers of peaks showing species-specific concentration changes in each dataset. The total number of peaks in the dataset is indicated next to the dataset name, percentages of peaks in each category are shown in brackets. The rows show numbers and percentage of changes on different evolutionary lineages: the human (human) and chimpanzee (chimp.) evolutionary lineages, as well as the lineage connecting the common ancestor of humans and chimpanzees with macaques (macaq.), and the lineage connecting the common ancestor of humans, chimpanzees, and macaques with mice (mouse). (XLSX) [file pbio.1001871.s023.xlsx]

## Sheet: Sheet1
[+]LC-MS
4458 peaks
	PFC	V1	cortex	CBC	brain	kidney	muscle	PFC [%]	V1 [%]	cortex [%]	CBC [%]	brain [%]	kidney [%]	muscle [%]
human	189	80	184	107	597	79	325	4.23957	1.79453	4.12741	2.40018	13.3917	1.7721	7.29026
chimp.	54	55	78	57	165	55	36	1.21131	1.23374	1.74966	1.2786	3.70121	1.23374	0.807537
macaq.	82	393	362	89	589	181	86	1.83939	8.81561	8.12023	1.99641	13.2122	4.06012	1.92912
mouse	161	312	508	183	909	394	245	3.61148	6.99865	11.3952	4.10498	20.3903	8.83804	5.49574
[-]LC-MS
2956 peaks
	PFC	V1	cortex	CBC	brain	kidney	muscle	PFC [%]	V1 [%]	cortex [%]	CBC [%]	brain [%]	kidney [%]	muscle [%]
human	135	46	102	77	419	77	294	4.56698	1.55616	3.45061	2.60487	14.1746	2.60487	9.94587
chimp.	34	20	45	29	123	23	31	1.1502	0.67659	1.52233	0.981055	4.16103	0.778078	1.04871
macaq.	55	249	272	93	384	213	48	1.86062	8.42355	9.20162	3.14614	12.9905	7.20568	1.62382
mouse	117	188	394	121	679	253	147	3.95805	6.35995	13.3288	4.09337	22.9702	8.55886	4.97294
GC-MS
3201 peaks
	PFC	V1	cortex	CBC	brain	kidney	muscle	PFC [%]	V1 [%]	cortex [%]	CBC [%]	brain [%]	kidney [%]	muscle [%]
human	104	38	109	62	326	55	312	3.24898	1.18713	3.40519	1.93689	10.1843	1.71821	9.74695
chimp.	15	27	12	21	46	35	44	0.468604	0.843486	0.374883	0.656045	1.43705	1.09341	1.37457
macaq.	41	230	171	134	287	191	90	1.28085	7.18525	5.34208	4.18619	8.96595	5.96689	2.81162
mouse	122	155	218	53	324	464	301	3.81131	4.84224	6.81037	1.65573	10.1218	14.4955	9.40331
