# Supplementary material for: Exceptional Evolutionary Divergence of Human Muscle and Brain Metabolomes Parallels Human Cognitive and Physical Uniqueness
Source: PLoS Biol. 2014 May 27;12(5):e1001871. doi: 10.1371/journal.pbio.1001871 (PMC4035273; doi:10.1371/journal.pbio.1001871)
Supplement: Table S9 — Excess of human-specific metabolite concentration divergence at different significance cutoffs. Shown are the ratios of metabolite peaks showing human-specific concentration changes to peaks showing species-specific changes on the other evolutionary lineages at different significance cutoffs. The cutoffs are indicated above the respective part of the Table, the p-Values are corrected for multiple testing. The lineages are abbreviated as: the human evolutionary lineage (human), the chimpanzee evolutionary lineage (chimp.), the lineage connecting the common ancestor of humans and chimpanzees with macaques (macaq.), and the lineage connecting the common ancestor of humans, chimpanzees, and macaques with mice (mouse). The ratios are based on metabolite peaks from all datasets. (XLSX) [file pbio.1001871.s024.xlsx]

## Sheet: Sheet1
cutoff:	0.0001
	PFC	V1	cortex	CBC	brain	kidney	muscle
human/chimp.	9.13636	2.18519	4.75	12.2105	7.5042	2.91304	10.6977
human/macaq.	2.68	0.143902	0.528908	1.65714	1.06818	0.465278	8.21429
human/mouse	1.608	0.226054	0.344011	1.65714	0.6822	0.131115	1.36095
cutoff:	0.001
	PFC	V1	cortex	CBC	brain	kidney	muscle
human/chimp.	7.59574	2.51351	5.5	7.68421	6.22283	2.91111	11.0145
human/macaq.	3.30556	0.161179	0.522951	1.43842	1.06314	0.438127	6.97248
human/mouse	1.47521	0.222488	0.344492	1.37736	0.730696	0.16416	1.51394
cutoff:	0.01
	PFC	V1	cortex	CBC	brain	kidney	muscle
human/chimp.	5.4466	2.05882	3.0963	3.43925	4.30088	2.23894	10.2883
human/macaq.	3.11667	0.238365	0.512255	1.09199	1.09542	0.425926	4.83898
human/mouse	1.375	0.318182	0.371226	1.00546	0.74846	0.22549	1.63376
cutoff:	0.05
	PFC	V1	cortex	CBC	brain	kidney	muscle
human/chimp.	2.53506	1.73869	1.88848	1.8097	2.59663	1.57241	6.41778
human/macaq.	2.39373	0.296233	0.511581	0.918561	1.05025	0.48927	3.47115
human/mouse	1.12255	0.392736	0.359264	0.855379	0.766757	0.324094	1.56957
