# Supplementary material for: Exceptional Evolutionary Divergence of Human Muscle and Brain Metabolomes Parallels Human Cognitive and Physical Uniqueness
Source: PLoS Biol. 2014 May 27;12(5):e1001871. doi: 10.1371/journal.pbio.1001871 (PMC4035273; doi:10.1371/journal.pbio.1001871)
Supplement: Table S10 — Numbers of metabolites with species-specific concentration profiles detected in both [+]LC-MS and [−]LC-MS datasets. The numbers represent the percentage of overlapping metabolites among all metabolites detected in the dataset, with the ratio of human-specific to other species-specific metabolites among the overlapping ones in parentheses. Inf indicates no overlapping metabolites with concentration levels specific to a given species was found between the datasets. (XLSX) [file pbio.1001871.s025.xlsx]

## Sheet: Sheet1
[+}LC-MS - [-]LC-MS
	PFC	V1	cortex	CBC	brain	kidney	muscle
human	21 (0)	2 (0.06)	8 (0)	3 (0.07)	39 (0)	3 (0.01)	11 (0)
chimp	3 (0)	4 (0)	4 (0)	0 (1)	8 (0)	2 (0.04)	0 (1)
rhesus	1 (0.32)	23 (0)	19 (0.02)	6 (0)	43 (0)	13 (0)	0 (1)
mouse	2 (0.42)	19 (0)	32 (0)	8 (0.03)	83 (0)	23 (0)	6 (0.11)
human/chimp.	7	0.5	2	Inf	4.875	1.5	Inf
human/rhesus	21	0.0869565	0.421053	0.5	0.906977	0.230769	Inf
human/mouse	10.5	0.105263	0.25	0.375	0.46988	0.130435	1.83333
