# Supplementary material for: Exceptional Evolutionary Divergence of Human Muscle and Brain Metabolomes Parallels Human Cognitive and Physical Uniqueness
Source: PLoS Biol. 2014 May 27;12(5):e1001871. doi: 10.1371/journal.pbio.1001871 (PMC4035273; doi:10.1371/journal.pbio.1001871)
Supplement: Table S11 — Numbers of KEGG pathways containing significant overrepresentation of metabolites with species-specific concentration profiles in different tissues. The Table shows: (1) all pathways; (2) pathways that contain at least one enzyme showing species-specific expression pattern that matches the concentration profile of the pathway metabolites; (3) pathways in which metabolites and enzymes with matching species-specific concentration and expression profiles are directly linked in KEGG annotation; (4) pathways showing significant overrepresentation of enzymes with matching species-specific expression profiles either directly or indirectly linked with pathway metabolites. The lineages are abbreviated as: the human evolutionary lineage (human), the chimpanzee evolutionary lineage (chimp.), the lineage connecting the common ancestor of humans and chimpanzees with macaques (macaq.) and the lineage connecting the common ancestor of humans, chimpanzees and macaques with mice (mouse). (XLSX) [file pbio.1001871.s026.xlsx]

## Sheet: Sheet1
		PFC	V1	cortex	CBC	brain	kidney	muscle
all paths	human	27	5	8	5	13	6	13	65
	chimp.	5	7	8	6	8	24	22
	macaq.	8	7	32	9	33	15	7	total
	mouse	30	15	14	9	33	18	25	115
paths with enzymes	human	20	2	5	4	7	6	9	47
	chimp.	5	6	8	3	6	19	14
	macaq.	7	7	30	9	29	10	6	total
	mouse	25	13	11	7	30	12	20	100
paths with directly	human	8	0	1	2	2	3	5	18
linked enzymes	chimp.	2	1	1	2	1	1	1
	macaq.	1	2	8	2	17	5	2	total
	mouse	17	4	6	0	18	8	1	61
paths with significant	human	5	0	1	1	1	3	4	13
overrepresentation	chimp.	2	2	3	1	0	1	1
of enzymes	macaq.	0	1	5	1	2	5	2	total
	mouse	5	3	5	0	9	4	0	44
