# Supplementary material for: Exceptional Evolutionary Divergence of Human Muscle and Brain Metabolomes Parallels Human Cognitive and Physical Uniqueness
Source: PLoS Biol. 2014 May 27;12(5):e1001871. doi: 10.1371/journal.pbio.1001871 (PMC4035273; doi:10.1371/journal.pbio.1001871)
Supplement: Table S12 — KEGG pathways containing significant overrepresentation of metabolites with human-specific concentration profiles in PFC. The Table lists: pathways names and IDs, pathway p-Values, numbers of pathway metabolites showing human-specific concentration profiles, numbers of enzymes showing human-specific expression, numbers of enzymes showing human-specific expression and directly linked with metabolites showing human-specific concentration profiles, as well as p-Values indicating probabilities of finding equal or greater numbers of enzymes or linked enzymes in metabolites sets randomly sampled 100 times. (XLSX) [file pbio.1001871.s027.xlsx]

## Sheet: PFC
	path	path p-value	human-specific metabolites	human-specific enzymes	enzymes p-value	human-specific linked enzymes	linked enzymes p-value
path:map00970	Aminoacyl-tRNA biosynthesis	0.00315701	41	2	0.32	2	0
path:map05030	Cocaine addiction	0.00272343	17	1	0.65	1	0.01
path:map05034	Alcoholism	0.011141	17	2	0.67	1	0.01
path:map05031	Amphetamine addiction	0.00272343	17	1	0.81	1	0.01
path:map04728	Dopaminergic synapse	0.0119575	8	2	0.85	1	0.05
path:map04725	Cholinergic synapse	0	1	3	0.53	1	0.1
path:map04962	Vasopressin-regulated water reabsorption	0	1	2	0.18	1	0.11
path:map05166	HTLV-I infection	0	1	1	0.89	1	0.11
path:map04062	Chemokine signaling pathway	0	1	4	0.2	0	1
path:map05110	Vibrio cholerae infection	0	1	2	0.28	0	1
path:map05143	African trypanosomiasis	0	2	1	0.48	0	1
path:map04971	Gastric acid secretion	0	1	2	0.53	0	1
path:map00450	Selenocompound metabolism	0	1	1	0.55	0	1
path:map00280	Valine, leucine and isoleucine degradation	0.0147468	35	1	0.7	0	1
path:map04978	Mineral absorption	0.00144661	25	1	0.73	0	1
path:map05020	Prion diseases	0	4	1	0.82	0	1
path:map04670	Leukocyte transendothelial migration	0	1	2	0.91	0	1
path:map04972	Pancreatic secretion	0	1	1	0.91	0	1
path:map04912	GnRH signaling pathway	0	1	1	0.98	0	1
path:map04010	MAPK signaling pathway	0	1	2	1	0	1
path:map04114	Oocyte meiosis	0	1	0	1	0	1
path:map04710	Circadian rhythm - mammal	0	1	0	1	0	1
path:map04914	Progesterone-mediated oocyte maturation	0	1	0	1	0	1
path:map04961	Endocrine and other factor-regulated calcium reabsorption	0	1	0	1	0	1
path:map05414	Dilated cardiomyopathy	0	1	0	1	0	1
path:map00290	Valine, leucine and isoleucine biosynthesis	5.66702e-05	44	0	1	0	1
path:map04720	Long-term potentiation	0.0119575	10	0	1	0	1
