# Supplementary material for: Exceptional Evolutionary Divergence of Human Muscle and Brain Metabolomes Parallels Human Cognitive and Physical Uniqueness
Source: PLoS Biol. 2014 May 27;12(5):e1001871. doi: 10.1371/journal.pbio.1001871 (PMC4035273; doi:10.1371/journal.pbio.1001871)
Supplement: Table S15 — Functional modules comprised of metabolites and pathways showing human-specific changes in skeletal muscle. The modules (metabolite groups) are shown in Figure S11. Organization of the Table is analogous to Table S14. (XLSX) [file pbio.1001871.s030.xlsx]

## Sheet: Sheet1
MODULE	1
metabolites	name	concentration difference
HMDB00098	D-Xylose	1.14849
HMDB00283	D-Ribose	1.32997
HMDB00366	2-Deoxyribonic acid	1.60683
HMDB00621	D-Ribulose	1.60683
HMDB00646	L-Arabinose	1.60683
HMDB00751	L-Threo-2-pentulose	1.60683
HMDB01644	D-Xylulose	1.60683
HMDB03371	L-Ribulose	1.60683
HMDB03402	Pectin	1.60683
HMDB00008	2-Hydroxybutyric acid	2.93248
HMDB00023	(S)-3-Hydroxyisobutyric acid	3.44333
HMDB00336	(R)-3-Hydroxyisobutyric acid	3.44333
HMDB00357	3-Hydroxybutyric acid	3.44333
HMDB00442	(S)-3-Hydroxybutyric acid	3.44333
HMDB00710	4-Hydroxybutyric acid	3.44333
paths	path name	path enzymes	symbol	name
path:map00640	Propanoate metabolism	1962	EHHADH	enoyl-CoA, hydratase/3-hydroxyacyl CoA dehydrogenase
		8803	SUCLA2	succinate-CoA ligase, ADP-forming, beta subunit
path:map00040	Pentose and glucuronate interconversions	27294	DHDH	dihydrodiol dehydrogenase (dimeric)
MODULE	2
metabolites	name	concentration difference
HMDB00061	Adenosine 3',5'-diphosphate	-1.6958
HMDB00960	dGDP	-1.6958
HMDB01341	ADP	-1.6958
HMDB00538	Adenosine triphosphate	-8.22795
HMDB01440	dGTP	-8.22795
paths	path name	path enzymes	symbol	name
path:map00340	Histidine metabolism	51696	HECA	headcase homolog (Drosophila)
path:map05012	Parkinson's disease	1350	COX7C	cytochrome c oxidase subunit VIIc
		7332	UBE2L3	ubiquitin-conjugating enzyme E2L 3
path:map00010	Glycolysis / Gluconeogenesis	125	ADH1B	alcohol dehydrogenase 1B (class I), beta polypeptide
		5223	PGAM1	phosphoglycerate mutase 1 (brain)
path:map00534	Glycosaminoglycan biosynthesis - heparan sulfate	2134	EXTL1	exostoses (multiple)-like 1
		9394	HS6ST1	heparan sulfate 6-O-sulfotransferase 1
path:map05410	Hypertrophic cardiomyopathy (HCM)	3569	IL6	interleukin 6 (interferon, beta 2)
path:map00190	Oxidative phosphorylation	1350	COX7C	cytochrome c oxidase subunit VIIc
		90423	ATP6V1E2	ATPase, H+ transporting, lysosomal 31kDa, V1 subunit E2
MODULE	3
metabolites	name	concentration difference
HMDB00177	L-Histidine	-0.687599
HMDB00301	Urocanic acid	1.30905
HMDB02241		1.30905
HMDB02730	Nicotinamide N-oxide	1.30905
HMDB00194	Anserine	-4.98923
HMDB00745	Homocarnosine	-4.98923
HMDB05769	Balenine	-4.98923
HMDB00033	Carnosine	-3.17936
paths	path name	path enzymes	symbol	name
path:map00340	Histidine metabolism	51696	HECA	headcase homolog (Drosophila)
path:map00410	beta-Alanine metabolism	1962	EHHADH	enoyl-CoA, hydratase/3-hydroxyacyl CoA dehydrogenase
MODULE	4
metabolites	name	concentration difference
HMDB00202	Methylmalonic acid	-2.74346
HMDB00254	Succinic acid	-2.51755
HMDB00349	Erythrono-1,4-lactone	-2.74346
HMDB00034	Adenine	-0.281964
paths	path name	path enzymes	symbol	name
path:map00640	Propanoate metabolism	1962	EHHADH	enoyl-CoA, hydratase/3-hydroxyacyl CoA dehydrogenase
		8803	SUCLA2	succinate-CoA ligase, ADP-forming, beta subunit
path:map00190	Oxidative phosphorylation	1350	COX7C	cytochrome c oxidase subunit VIIc
		90423	ATP6V1E2	ATPase, H+ transporting, lysosomal 31kDa, V1 subunit E2
