# Supplementary material for: Exceptional Evolutionary Divergence of Human Muscle and Brain Metabolomes Parallels Human Cognitive and Physical Uniqueness
Source: PLoS Biol. 2014 May 27;12(5):e1001871. doi: 10.1371/journal.pbio.1001871 (PMC4035273; doi:10.1371/journal.pbio.1001871)
Supplement: Table S16 — KEGG pathways containing significant overrepresentation of metabolites with human-specific concentration profiles in kidney. The Table lists: pathways names and IDs, pathway p-Values, numbers of pathway metabolites showing human-specific concentration profiles, numbers of enzymes showing human-specific expression, numbers of enzymes showing human-specific expression profiles, numbers of pairs of directly linked enzymes and metabolites with human-specific expression and concentration level profiles, as well as p-Values indicating probabilities to find equal or greater numbers of enzymes or linked enzymes in metabolites sets randomly sampled 100 times. (XLSX) [file pbio.1001871.s031.xlsx]

## Sheet: kidney
	path	path p-value	human-specific metabolites	human-specific enzymes	enzymes p-value	human-specific linked enzymes	linked enzymes p-value
path:map00360	Phenylalanine metabolism	0.00231383	21	4	0.12	2	0
path:map00350	Tyrosine metabolism	0.0455581	17	5	0.19	2	0
path:map00380	Tryptophan metabolism	0.00322277	8	11	0	8	0.01
path:map04973	Carbohydrate digestion and absorption	0.0246842	4	4	0.12	0	1
path:map00790	Folate biosynthesis	0.0126963	6	1	0.59	0	1
path:map05120	Epithelial cell signaling in Helicobacter pylori infection	0	1	6	0.99	0	1
