# Supplementary material for: Exceptional Evolutionary Divergence of Human Muscle and Brain Metabolomes Parallels Human Cognitive and Physical Uniqueness
Source: PLoS Biol. 2014 May 27;12(5):e1001871. doi: 10.1371/journal.pbio.1001871 (PMC4035273; doi:10.1371/journal.pbio.1001871)
Supplement: Table S18 — KEGG pathways containing significant overrepresentation of metabolites with human-specific concentration profiles in brain, cerebral cortex and CBC (cerebellar cortex). The Table lists: pathway names and IDs, pathway p-Values, numbers of pathway metabolites showing human-specific concentration profiles, numbers of enzymes showing human-specific expression profiles, numbers of pairs of directly linked enzymes and metabolites with human-specific and concentration level profiles, as well as p-Values indicating probabilities of finding equal or greater numbers of enzymes or linked enzymes in metabolites sets randomly sampled 100 times. (XLSX) [file pbio.1001871.s033.xlsx]

## Sheet: brain
	path	path p-value	human-specific metabolites	human-specific enzymes	enzymes p-value	human-specific linked enzymes	linked enzymes p-value
path:map00970	Aminoacyl-tRNA biosynthesis	0.00421183	55	2	0.39	2	0
path:map00230	Purine metabolism	0.0177752	56	4	0.69	5	0.67
path:map00630	Glyoxylate and dicarboxylate metabolism	0.0236172	36	2	0.15	0	1
path:map00920	Sulfur metabolism	0.0392853	14	1	0.27	0	1
path:map05143	African trypanosomiasis	0	2	1	0.44	0	1
path:map00534	Glycosaminoglycan biosynthesis - heparan sulfate	0	3	1	0.55	0	1
path:map04978	Mineral absorption	0.00147044	38	1	0.74	0	1
path:map00450	Selenocompound metabolism	0	1	0	1	0	1
path:map00471	D-Glutamine and D-glutamate metabolism	0.00116731	22	0	1	0	1
path:map04974	Protein digestion and absorption	0.0178114	62	0	1	0	1
path:map04964	Proximal tubule bicarbonate reclamation	0.0188099	26	0	1	0	1
path:map00290	Valine, leucine and isoleucine biosynthesis	0.0214928	34	0	1	0	1
path:map00020	Citrate cycle (TCA cycle)	0.0236172	23	0	1	0	1

## Sheet: cortex
	path	path p-value	human-specific metabolites	human-specific enzymes	enzymes p-value	human-specific linked enzymes	linked enzymes p-value
path:map00330	Arginine and proline metabolism	0.0145914	33	5	0.05	4	0
path:map05014	Amyotrophic lateral sclerosis (ALS)	0.0450411	9	2	0.17	0	1
path:map04727	GABAergic synapse	0.049199	17	4	0.19	0	1
path:map05016	Huntington's disease	0.0164045	9	5	0.22	0	1
path:map04724	Glutamatergic synapse	0.00755264	17	1	0.89	0	1
path:map00471	D-Glutamine and D-glutamate metabolism	2.60612e-05	17	0	1	0	1
path:map00030	Pentose phosphate pathway	0.0041002	14	0	1	0	1
path:map00860	Porphyrin and chlorophyll metabolism	0.0295281	17	0	1	0	1

## Sheet: CBC
	path	path p-value	human-specific metabolites	human-specific enzymes	enzymes p-value	human-specific linked enzymes	linked enzymes p-value
path:map05012	Parkinson's disease	0.0323388	4	6	0.14	1	0.01
path:map00460	Cyanoamino acid metabolism	0.0109074	2	1	0.24	0	1
path:map00230	Purine metabolism	0.000801899	19	5	0.73	2	1
path:map00564	Glycerophospholipid metabolism	0.00617224	7	3	0.76	0	1
path:map00630	Glyoxylate and dicarboxylate metabolism	0.0481295	6	0	1	0	1

## Sheet: V1
	path	path p-value	human-specific metabolites	human-specific enzymes	enzymes p-value	human-specific linked enzymes	linked enzymes p-value
map00310	Lysine degradation	0.00513385	13	3	0.35	0	1
map00120	Primary bile acid biosynthesis	0.0213289	5	1	0.77	0	1
map00740	Riboflavin metabolism	0.00176389	5	0	1	0	1
map00040	Pentose and glucuronate interconversions	0.0125541	4	0	1	0	1
map00524	Butirosin and neomycin biosynthesis	0.0301348	1	0	1	0	1
