# Supplementary material for: Exceptional Evolutionary Divergence of Human Muscle and Brain Metabolomes Parallels Human Cognitive and Physical Uniqueness
Source: PLoS Biol. 2014 May 27;12(5):e1001871. doi: 10.1371/journal.pbio.1001871 (PMC4035273; doi:10.1371/journal.pbio.1001871)
Supplement: Table S19 — KEGG pathways containing significant overrepresentation of metabolites showing concentration level changes due to environmental treatment in macaques (condition 1 and/or condition 2). Shown are: overlap with metabolites showing human-specific concentration profiles and presence of enzymes showing human-specific expression profiles, as well as statistical significance of these observations determined by comparison to metabolites sets randomly sampled 100 times. For comparison, overlap with metabolites showing chimpanzee-specific concentration profiles is also shown. Pathways with significant enzyme expression support are marked in red. (XLSX) [file pbio.1001871.s034.xlsx]

## Sheet: Sheet1
		path	path p-value	condition metabolites	human-specific metabolites	human-condition metabolites	human-condition metabolites p-value	human-specific enzymes	human-specific enzymes p-value	human-specific linked enzymes	human-specific linked enzymes p-value	condition1	condition2	chimp-specific metabolites	chimp-condition metabolites	chimp-condition metabolites p-value
kidney	path:map00430	Taurine and hypotaurine metabolism	0.00611216	4	1	1	0	1	0.47	0	1	x		0	0	1
	path:map00310	Lysine degradation	0.00719121	3	0	0	1	6	0.11	0	1	x		0	0	1
	path:map00120	Primary bile acid biosynthesis	0.0153462	4	1	1	0	3	0.51	0	1	x		0	0	1
	path:map04976	Bile secretion	0.0348221	4	1	1	0	6	0.19	0	1	x		1	0	1
	path:map00380	Tryptophan metabolism	7.2341e-05	8	6	4	0	11	0.02	4	0		x	2	0	1
	path:map00150	Androgen and Estrogen Metabolism	0.00145497	2	0	0	1	12	0	0	1		x	0	0	1
	path:map00053	Ascorbate and aldarate metabolism	0.0245827	7	0	0	1	13	0	1	0.04		x	1	0	1
PFC	path:map00450	Selenocompound metabolism	0	1	1	1	0	1	0.47	0	1	x		0	0	1
	path:map04122	Sulfur relay system	0.000861803	1	1	1	0	0	1	0	1	x		0	0	1
	path:map00430	Taurine and hypotaurine metabolism	0.017336	1	2	1	0	1	0.23	0	1	x		0	0	1
	path:map04978	Mineral absorption	0.0339917	1	9	1	0.01	1	0.71	0	1	x		0	0	1
	path:map00290	Valine, leucine and isoleucine biosynthesis	0.0183792	5	8	1	0	0	1	0	1		x	0	0	1
muscle	path:map00410	beta-Alanine metabolism	0.00456161	1	6	1	0	1	0.74	0	1	x		0	0	1
	path:map00770	Pantothenate and CoA biosynthesis	0.00610324	1	6	1	0	0	1	0	1	x		0	0	1
	path:map00240	Pyrimidine metabolism	0.0343108	1	11	1	0.01	5	0.33	1	0.03	x		0	0	1
CBC	path:map00920	Sulfur metabolism	0.0064136	1	2	1	0	1	0.29	0	1		x	0	0	1
	path:map01040	Biosynthesis of unsaturated fatty acids	0.0081738	1	1	0	1	1	0.38	0	1		x	0	0	1
	path:map04978	Mineral absorption	0.0287785	1	1	0	1	2	0.5	0	1		x	0	0	1
cortex	path:map00330	Arginine and proline metabolism	0.0122296	1	11	1	0	5	0.05	0	1		x	1	0	1
