# Supplementary material for: Exceptional Evolutionary Divergence of Human Muscle and Brain Metabolomes Parallels Human Cognitive and Physical Uniqueness
Source: PLoS Biol. 2014 May 27;12(5):e1001871. doi: 10.1371/journal.pbio.1001871 (PMC4035273; doi:10.1371/journal.pbio.1001871)
Supplement: Table S20 — Muscle strength measurements in humans, chimpanzees, and rhesus macaques. Weight and strength of an individual's pull in each testing session is indicated. Missing sessions are marked in gray, the best result of each individual is marked in green. Maximal pulling strength normalized to an individual's body weight is shown in the last column. (XLSX) [file pbio.1001871.s035.xlsx]

## Sheet: human
ID	sex	population	age [yrs]	activity	body weight [kg]	apparatus	session 1	session 2	session 3	session 4	nb of pulls	max pull [kg]	ratio
sh_1	male	Han Chinese	17	climber	61.9	sh	104/113				1	113	1.82553
sh_2	male	Han Chinese	24	basketball team	70.4	sh	104/118.5	96/115	112/129.0	116/124.9	4	129	1.83239
sh_3	male	Han Chinese	26	basketball team	67.5	sh	84/93.1	96/112.2	108/122.3	108/112.6	4	122.3	1.81185
sh_4	male	Han Chinese	27		66.4	sh	80/94.9	100/113.1	112/117.7		3	117.7	1.77259
sh_5	male	Han Chinese	25		64	sh	88/97.4	92/105.5			2	105.5	1.64844
sh_6	male	Mongolia Chinese	27	basketball team	76.5	sh	64/78.6	104/124.3	108/114.7	104/104.2	4	124.3	1.62484
sh_7	male	Han Chinese	28		67.2	sh	88/104	92/104.5	96/110.1		3	110.1	1.63839
sh_8	male	Dutch	32		71	sh	112/130	136/152.8	148/159.7		3	159.7	2.2493
sh_9	male	Han Chinese	24	climber	77.7	sh	120/134.8				1	134.8	1.73488
sh_10	male	Han Chinese	28		80.3	sh	100/116.5	114/115.0	116/127.0	120/125.7	4	127	1.58157
sh_11	male	Han Chinese	24		93.4	sh	96/114.3	108/123.2	104/118.9	128/150.3	4	150.3	1.60921
sh_12	male	Han Chinese	32		54	sh	84/93.0	84/87.9			2	93	1.72222
sh_13	male	Han Chinese	19	climber	64.1	sh	112/116.8				1	116.8	1.82215
sh_14	male	Han Chinese	30		68.8	sh	104/121.4	116/127.1	116/129.3		3	129.3	1.87936
sh_15	male	Han Chinese	26	basketball team	67.5	sh	76/91.0	88/105.0	96/117.2	112/122.4	4	122.4	1.81333
sh_16	male	Han Chinese	24	volleyball team	62	sh	72/95	96/114.6	106/112		3	114.6	1.84839
sh_17	female	German	27	gaelic football	56	sh	60/71.1	64/74.5	64/75.0	56/83.5	4	83.5	1.49107
sh_18	female	Han Chinese	27	basketball team	56.2	sh	48/53.8	56/64.2	60/65.8		3	64.2	1.14235
sh_19	female	Han Chinese	26		42	sh	64/69.3				1	69.3	1.65
sh_20	female	Han Chinese	25		67.7	sh	56/66.2	60/77.3	68/80.8	72/82.2	4	82.2	1.21418
sh_21	female	German	24		52	sh	64/70.5	64/77.7	72/80.0		3	77.7	1.49423
teenage_36	male	Han Chinese	14		47.9	sh	72.8	79.2			2	79.2	1.65344
teenage_38	female	Han Chinese	14		46.1	sh	64.8	75.7			2	75.7	1.64208
teenage_12	female	Han Chinese	13		51.8	sh	78.4	82.1			2	82.1	1.58494
teenage_25	male	Han Chinese	13		42.8	sh	58.2	62.2			2	62.2	1.45327
teenage_1	female	Han Chinese	13		56.2	sh	52.2	77.8			2	77.8	1.38434
teenage_15	female	Han Chinese	13		49.9	sh	69				1	69	1.38277
teenage_34	male	Han Chinese	13		53.8	sh	74.2	64.5			2	74.2	1.37918
teenage_3	female	Han Chinese	13		57.8	sh	70.4	79.7			2	79.7	1.37889
teenage_37	male	Han Chinese	13	volleyball team	55	sh	70.9	74.6			2	74.6	1.35636
teenage_17	female	Han Chinese	13		47.7	sh	64.4	61.4			2	64.4	1.3501
teenage_9	female	Han Chinese	14		42.6	sh	51	57			2	57	1.33803
teenage_31	male	Han Chinese	13		68.8	sh	90.5	91.2			2	91.2	1.32558
teenage_21	male	Han Chinese	14	volleyball team	53	sh	67.9	67.6			2	67.9	1.28113
teenage_32	male	Han Chinese	14		92.3	sh	117.5				1	117.5	1.27302
teenage_14	female	Han Chinese	13		61.3	sh	64.6	70.5			2	70.5	1.15008
lpz_1	male	German	30	karate	81	lp	143	142			2	143	1.76543
lpz_2	female	German	23		68	lp	96	93			2	96	1.41176
lpz_3	female	German	24	running	76.6	lp	107	118			2	118	1.54047
lpz_4	male	German	26		72.5	lp	104	106			2	106	1.46207
lpz_5	male	German	28	climbing	63.5	lp	117	139			2	139	2.18898
lpz_7	male	German	34		127.2	lp	145	143			2	145	1.13994
lpz_8	male	German	30		64.6	lp	129	135			2	135	2.08978
lpz_9	male	German	27	badminton	75.3	lp	131	132			2	132	1.75299
weight lifted / strength of pull [kg]

## Sheet: chimp
ID	sex	age [yrs]	body weight [kg]	apparatus	session 1	session 2	session 3	nb of pulls	max pull [kg]	ratio
Kara	female	8	40.3	lp	105/131	110/125	115/122	3	131	3.25062
Lobo	male	9	41.3	lp	105/142	115/144	115/141	3	144	3.48668
Fraukje	female	37	45.2	lp	115/139	115/135	120/142	3	142	3.14159
Tai	female	11	55.1	lp	130/147	130/160		2	160	2.90381
Kofi	male	8	32	lp	85/99	80/110		2	110	3.4375
weight lifted / strength of pull [kg]

## Sheet: rhesus
ID	sex	age [yrs]	body weight [kg]	apparatus	session 1	session 2	session 3	session 4	session 5	session 6	session 7	session 8	session 9	session 10	session 11	session 12	session 13	session 14	nb of pulls	max pull [kg]	ratio
0707163	male	4	10.42	sh	16/23.1	16/26.3	20/31.1	18/26.7	18/31.0	14/16.5	26/35.1								7	35.1	3.36852
0802129	male	4	9.26	sh	6/8.9	10/11.0	10/15.4	8/12.6	8/11.3	16/21.6	14/17.5	16/24.4	16/25.9	18/26.9	18/28.2	18/24.6	18/26.0	18/21.4	14	28.2	3.04536
0705855	male	4	8.58	sh	14/19.1	14/19.3	10/11.0	12/15.3	12/15.5	14/18.9	14/19.7	12/13.9	14/17.9	14/17.1	16/19.0	14/17.3			12	19.7	2.29604
0705085	male	4	8.39	sh	10/13.4	8/11.4	8/9.6	10/15.2	12/16.8	14/18.8	14/16.9	16/21.3	18/24.5						11	24.5	2.92014
0709011	male	4	8.15	sh	6/7.7	6/9.0	14/17.8	10/15.1	14/17.2	12/18.7	10/11.3	14/15.3	12/16.9						9	18.7	2.29448
0803177	male	4	7.03	sh	6/7.5	8/11.2	10/12.8	10/13.4	10/14.5	12/16.6	12/16.8	12/17.3	12/15.9	12/16.9	16/19.6				11	19.6	2.78805
weight lifted / strength of pull [kg]
