# Supplementary material for: Exceptional Evolutionary Divergence of Human Muscle and Brain Metabolomes Parallels Human Cognitive and Physical Uniqueness
Source: PLoS Biol. 2014 May 27;12(5):e1001871. doi: 10.1371/journal.pbio.1001871 (PMC4035273; doi:10.1371/journal.pbio.1001871)
Supplement: Table S21 — Fiber-type composition of chimpanzee and human skeletal muscle. Fibers of different types were counted in cross-sections of frozen tissue samples from nine adult chimpanzee individuals. The variation found in the chimpanzee individuals was compared with variation previously measured in humans using the same methodology [19]. (XLSX) [file pbio.1001871.s036.xlsx]

## Sheet: Sheet1
chimpanzee individual	Type I [%]	Type IIA [%]	Type IIX [%]	Type IIC [%]	Fibers included
1	22	24.2	52.3	1.5	132
2	56.4	12.8	24.4	6.4	78
3	35.5	14.9	49.6	0	121
4	38.8	25.5	35.7	0	98
5	18.8	49.3	24.6	7.2	69
6	36.5	24.3	36.5	2.7	74
7	50	2.8	44.4	2.8	72
8	70.6	2.9	20.6	5.9	34
9	66	8.3	24.3	1.4	144
range	18.8 – 70.6	2.8 – 49.3	20.6 – 52.3	0.0 – 7.2
mean	43.8	18.3	34.7	3.1
human female
range	18-85	5-62
mean	51	37
human male
range	15-79	13-77
mean	46	39
